# Supplementary material for: Crystal structure of 1-isopropyl-4,7-dimethyl-3-nitro­naphthalene
Source: Acta Crystallogr E Crystallogr Commun. 2015 Aug 15;71(Pt 9):o659–60. doi: 10.1107/S2056989015014395 (PMC4555421; doi:10.1107/S2056989015014395)
Supplement: Supplementary file 1 [file e-71-0o659-sup1.cif]

##############################################################################
#                                                                            #
# This CIF contains the data in a paper accepted for publication in          #
# Acta Crystallographica Section E. It conforms to the requirements of       #
# Notes for Authors for Acta Crystallographica Section E, and has been       #
# peer reviewed under the auspices of the IUCr Commission on Journals.       #
#                                                                            #
# Full details of the Crystallographic Information File format               #
# are given in the paper "The Crystallographic Information File (CIF):       #
# a New Standard Archive File for Crystallography" by S. R. Hall, F. H.      #
# Allen and I. D. Brown [Acta Cryst. (1991), A47, 655-685].                  #
#                                                                            #
# The current version of the core CIF dictionary is obtainable from          #
# ftp://ftp.iucr.org/pub/cif_core.dic.                                       #
#                                                                            #
# Software is freely available for graphical display of the structure(s)     #
# in this CIF. For information consult the CIF software page                 #
# http://www.iucr.org/resources/cif/software.                                #
#                                                                            #
# This file may be used for bona fide research purposes within the           #
# scientific community so long as proper attribution is given to the journal # 
# article from which it was obtained.                                        #
#                                                                            #
##############################################################################
data_I
_database_code_depnum_ccdc_archive 'CCDC 1415866'
_audit_creation_method     SHELXL-2013
_journal_date_recd_electronic     2015-07-26
_journal_date_accepted     2015-07-30
_journal_name_full     'Acta Crystallographica, Section E'
_journal_year     2015
_journal_volume     71
_journal_issue      9
_journal_page_first     o659
_journal_page_last     o660
_journal_paper_category     HO
_journal_paper_doi     10.1107/S2056989015014395
_journal_coeditor_code     IS5409
_publ_contact_author_name     'Dr Berraho Moha'
_publ_contact_author_address
;
Laboratoire de Chimie des Substances Naturelles
"Unit\'e Associ\'e au CNRST (URAC16)"
Facult\'e des Sciences Semlalia,
BP 2390 Bd My Abdellah,
40000 Marrakech
Morocco
;
_publ_contact_author_email     'berraho@uca.ma'
_publ_contact_author_fax     '0021224437408'
_publ_contact_author_phone     '0021224434649'
_publ_section_title
;
Crystal structure of 1-isopropyl-4,7-dimethyl-3-nitronaphthalene
;
loop_
    _publ_author_name
    _publ_author_address
    'Benharref, Ahmed'
;
Laboratoire de Chimie des Substances Naturelles
"Unit\'e Associ\'e au CNRST (URAC16)"
Facult\'e des Sciences Semlalia,
BP 2390 Bd My Abdellah,
40000 Marrakech
Morocco
;
    'Elkarroumi, Jamal'
;
Laboratoire de Chimie des Substances Naturelles
"Unit\'e Associ\'e au CNRST (URAC16)"
Facult\'e des Sciences Semlalia,
BP 2390 Bd My Abdellah,
40000 Marrakech
Morocco
;
    'El Ammari, Lahcen'
;
Laboratoire de Chimie du Solide
Appliqu\'ee, Facult\'e des Sciences,
Universit\'e Mohammed V,
Avenue Ibn Battouta, BP 1014, Rabat, Morocco
;
    'Saadi, Mohamed'
;
Laboratoire de Chimie du Solide
Appliqu\'ee, Facult\'e des Sciences,
Universit\'e Mohammed V,
Avenue Ibn Battouta, BP 1014, Rabat, Morocco
;
    'Berraho, Moha'
;
Laboratoire de Chimie des Substances Naturelles
"Unit\'e Associ\'e au CNRST (URAC16)"
Facult\'e des Sciences Semlalia,
BP 2390 Bd My Abdellah,
40000 Marrakech
Morocco
;
_chemical_name_systematic
;
1-Isopropyl-4,7-dimethyl-3-nitronaphthalene
;
_chemical_name_common     ?
_chemical_formula_moiety     'C15 H17 N O2'
_chemical_formula_sum     'C15 H17 N O2'
_chemical_formula_iupac     'C15 H17 N O2'
_chemical_formula_weight     243.30
_chemical_melting_point     ?
_shelx_space_group_comment
;
The symmetry employed for this shelxl refinement is uniquely defined
by the following loop, which should always be used as a source of
symmetry information in preference to the above space-group names.
They are only intended as comments.
;
_space_group_crystal_system     monoclinic
_space_group_name_H-M_alt     'P 21/n'
_space_group_name_Hall     '-P 2yn'
loop_
    _space_group_symop_operation_xyz
    'x, y, z'
    '-x+1/2, y+1/2, -z+1/2'
    '-x, -y, -z'
    'x-1/2, -y-1/2, z-1/2'
_cell_length_a     9.7637(7)
_cell_length_b     12.6508(9)
_cell_length_c     11.6162(8)
_cell_angle_alpha     90
_cell_angle_beta     113.897(2)
_cell_angle_gamma     90
_cell_volume     1311.82(16)
_cell_formula_units_Z     4
_cell_measurement_reflns_used     2686
_cell_measurement_theta_min     2.3
_cell_measurement_theta_max     26.4
_cell_measurement_temperature     296(2)
_exptl_crystal_description     box
_exptl_crystal_colour     colourless
_exptl_crystal_size_max     0.45
_exptl_crystal_size_mid     0.35
_exptl_crystal_size_min     0.30
_exptl_crystal_density_diffrn     1.232
_exptl_crystal_density_meas     ?
_exptl_crystal_density_method     'not measured'
_exptl_crystal_F_000     520
_exptl_absorpt_coefficient_mu     0.082
_exptl_absorpt_correction_type     multi-scan
_exptl_absorpt_process_details
;
(SADABS; Bruker, 2009)
;
_exptl_absorpt_correction_T_min     0.6515
_exptl_absorpt_correction_T_max     0.7464
_exptl_special_details     ?
_diffrn_ambient_temperature     296(2)
_diffrn_radiation_type     MoK\a
_diffrn_radiation_wavelength     0.71073
_diffrn_radiation_source     'fine-focus sealed tube'
_diffrn_radiation_monochromator     graphite
_diffrn_measurement_device_type     'Bruker APEXII CCD'
_diffrn_measurement_method     '\w and \f'
_diffrn_detector_area_resol_mean     ?
_diffrn_reflns_number     21437
_diffrn_reflns_av_R_equivalents     0.0266
_diffrn_reflns_theta_min     2.310
_diffrn_reflns_theta_max     26.371
_diffrn_reflns_theta_full     25.242
_diffrn_measured_fraction_theta_max     1.000
_diffrn_measured_fraction_theta_full     1.000
_diffrn_reflns_limit_h_min     -11
_diffrn_reflns_limit_h_max     12
_diffrn_reflns_limit_k_min     -15
_diffrn_reflns_limit_k_max     15
_diffrn_reflns_limit_l_min     -14
_diffrn_reflns_limit_l_max     12
_refine_special_details     ?
_reflns_number_total     2686
_reflns_number_gt     2164
_reflns_threshold_expression     'I > 2\s(I)'
_refine_ls_structure_factor_coef     Fsqd
_refine_ls_matrix_type     full
_refine_ls_R_factor_all     0.0572
_refine_ls_R_factor_gt     0.0470
_refine_ls_wR_factor_gt     0.1345
_refine_ls_wR_factor_ref     0.1465
_refine_ls_goodness_of_fit_ref     1.065
_refine_ls_restrained_S_all     1.065
_refine_ls_number_reflns     2686
_refine_ls_number_parameters     167
_refine_ls_number_restraints     0
_refine_ls_hydrogen_treatment     constr
_refine_ls_weighting_scheme     calc
_refine_ls_weighting_details
              'w=1/[\s^2^(Fo^2^)+(0.0738P)^2^+0.3258P] where P=(Fo^2^+2Fc^2^)/3'
_atom_sites_solution_hydrogens     geom
_atom_sites_solution_primary     ?
_atom_sites_solution_secondary     ?
_refine_ls_shift/su_max     0.001
_refine_ls_shift/su_mean     0.000
_refine_diff_density_max     0.219
_refine_diff_density_min     -0.174
_refine_ls_extinction_method     none
_refine_ls_extinction_coef     .
loop_
    _atom_type_symbol
    _atom_type_description
    _atom_type_scat_dispersion_real
    _atom_type_scat_dispersion_imag
    _atom_type_scat_source
    'C' 'C' 0.0033 0.0016
                         'International Tables Vol C Tables 4.2.6.8 and 6.1.1.4'
    'H' 'H' 0.0000 0.0000
                         'International Tables Vol C Tables 4.2.6.8 and 6.1.1.4'
    'N' 'N' 0.0061 0.0033
                         'International Tables Vol C Tables 4.2.6.8 and 6.1.1.4'
    'O' 'O' 0.0106 0.0060
                         'International Tables Vol C Tables 4.2.6.8 and 6.1.1.4'
_computing_data_collection
;
APEX2 (Bruker, 2009)
;
_computing_cell_refinement
;
SAINT (Bruker, 2009)
;
_computing_data_reduction
;
SAINT (Bruker, 2009)
;
_computing_structure_solution
;
<i>SHELXS97</i> (Sheldrick, 2008)
;
_computing_structure_refinement
;
<i>SHELXL2013</i> (Sheldrick, 2015)
;
_computing_molecular_graphics
;
<i>ORTEP-3 for Windows</i> (Farrugia, 2012)
;
_computing_publication_material
;
<i>WinGX</i> (Farrugia, 2012)
;
loop_
    _atom_site_type_symbol
    _atom_site_label
    _atom_site_fract_x
    _atom_site_fract_y
    _atom_site_fract_z
    _atom_site_U_iso_or_equiv
    _atom_site_adp_type
    _atom_site_calc_flag
    _atom_site_occupancy
    _atom_site_disorder_assembly
    _atom_site_disorder_group
    C C1 0.48931(16) 0.74540(11) 0.55728(13) 0.0410(3) Uani d 1 . .
    C C2 0.53127(17) 0.79068(11) 0.46989(14) 0.0458(4) Uani d 1 . .
    H H2 0.4856 0.8530 0.4305 0.055 Uiso calc 1 . .
    C C3 0.64274(16) 0.74433(12) 0.43844(13) 0.0434(3) Uani d 1 . .
    C C4 0.71449(15) 0.65180(12) 0.48818(13) 0.0426(3) Uani d 1 . .
    C C5 0.66896(14) 0.60094(11) 0.57753(12) 0.0391(3) Uani d 1 . .
    C C6 0.73317(18) 0.50374(13) 0.63462(15) 0.0506(4) Uani d 1 . .
    H H6 0.8081 0.4735 0.6153 0.061 Uiso calc 1 . .
    C C7 0.68819(19) 0.45344(13) 0.71690(15) 0.0540(4) Uani d 1 . .
    H H7 0.7323 0.3894 0.7520 0.065 Uiso calc 1 . .
    C C8 0.57617(17) 0.49648(12) 0.74988(13) 0.0464(4) Uani d 1 . .
    C C9 0.51403(16) 0.59105(12) 0.69828(13) 0.0428(3) Uani d 1 . .
    H H9 0.4410 0.6204 0.7208 0.051 Uiso calc 1 . .
    C C10 0.55666(14) 0.64644(11) 0.61141(12) 0.0370(3) Uani d 1 . .
    C C11 0.37186(18) 0.79765(12) 0.59387(16) 0.0509(4) Uani d 1 . .
    H H11 0.3962 0.7793 0.6820 0.061 Uiso calc 1 . .
    C C12 0.2168(2) 0.75490(16) 0.5164(2) 0.0741(6) Uani d 1 . .
    H H12A 0.1910 0.7690 0.4289 0.111 Uiso calc 1 . .
    H H12B 0.1455 0.7886 0.5420 0.111 Uiso calc 1 . .
    H H12C 0.2155 0.6800 0.5293 0.111 Uiso calc 1 . .
    C C13 0.3728(2) 0.91812(14) 0.5855(2) 0.0693(5) Uani d 1 . .
    H H13A 0.4727 0.9438 0.6317 0.104 Uiso calc 1 . .
    H H13B 0.3074 0.9472 0.6207 0.104 Uiso calc 1 . .
    H H13C 0.3388 0.9391 0.4989 0.104 Uiso calc 1 . .
    C C14 0.82959(18) 0.60027(15) 0.45058(17) 0.0592(4) Uani d 1 . .
    H H14A 0.8302 0.6348 0.3772 0.089 Uiso calc 1 . .
    H H14B 0.8050 0.5270 0.4322 0.089 Uiso calc 1 . .
    H H14C 0.9268 0.6062 0.5184 0.089 Uiso calc 1 . .
    C C15 0.5277(2) 0.43966(15) 0.84114(16) 0.0637(5) Uani d 1 . .
    H H15A 0.5986 0.4530 0.9257 0.096 Uiso calc 1 . .
    H H15B 0.5228 0.3651 0.8247 0.096 Uiso calc 1 . .
    H H15C 0.4307 0.4647 0.8312 0.096 Uiso calc 1 . .
    N N1 0.67771(18) 0.80420(11) 0.34458(13) 0.0576(4) Uani d 1 . .
    O O1 0.5730(2) 0.84079(13) 0.25427(14) 0.0865(5) Uani d 1 . .
    O O2 0.80848(18) 0.81719(14) 0.36267(14) 0.0869(5) Uani d 1 . .
loop_
    _atom_site_aniso_label
    _atom_site_aniso_U_11
    _atom_site_aniso_U_22
    _atom_site_aniso_U_33
    _atom_site_aniso_U_12
    _atom_site_aniso_U_13
    _atom_site_aniso_U_23
    C1 0.0427(7) 0.0414(7) 0.0442(7) 0.0013(6) 0.0230(6) -0.0011(6)
    C2 0.0545(8) 0.0401(7) 0.0483(8) 0.0027(6) 0.0265(7) 0.0034(6)
    C3 0.0503(8) 0.0463(8) 0.0409(7) -0.0084(6) 0.0261(6) -0.0040(6)
    C4 0.0370(7) 0.0527(8) 0.0422(7) -0.0046(6) 0.0204(6) -0.0091(6)
    C5 0.0344(7) 0.0462(8) 0.0368(7) 0.0005(5) 0.0145(5) -0.0035(6)
    C6 0.0465(8) 0.0531(9) 0.0529(8) 0.0121(6) 0.0209(7) 0.0009(7)
    C7 0.0576(9) 0.0491(8) 0.0495(8) 0.0092(7) 0.0157(7) 0.0083(7)
    C8 0.0489(8) 0.0496(8) 0.0381(7) -0.0055(6) 0.0149(6) 0.0019(6)
    C9 0.0432(7) 0.0497(8) 0.0403(7) -0.0003(6) 0.0219(6) -0.0007(6)
    C10 0.0362(6) 0.0408(7) 0.0361(7) -0.0010(5) 0.0167(5) -0.0027(5)
    C11 0.0559(9) 0.0490(9) 0.0586(9) 0.0116(7) 0.0344(7) 0.0050(7)
    C12 0.0555(10) 0.0673(12) 0.1121(16) 0.0006(9) 0.0469(11) -0.0110(11)
    C13 0.0697(11) 0.0513(10) 0.0976(14) 0.0112(8) 0.0450(11) -0.0053(9)
    C14 0.0516(9) 0.0752(11) 0.0628(10) 0.0041(8) 0.0357(8) -0.0067(8)
    C15 0.0735(11) 0.0662(11) 0.0514(9) -0.0090(9) 0.0253(8) 0.0127(8)
    N1 0.0814(10) 0.0541(8) 0.0539(8) -0.0129(7) 0.0444(8) -0.0072(6)
    O1 0.1158(12) 0.0876(10) 0.0662(9) 0.0121(9) 0.0474(9) 0.0262(8)
    O2 0.0923(10) 0.1066(12) 0.0894(10) -0.0334(9) 0.0653(9) -0.0057(8)
_geom_special_details
;
All e.s.d.'s (except the e.s.d. in the dihedral angle between two l.s. planes)
are estimated using the full covariance matrix. The cell e.s.d.'s are taken
into account individually in the estimation of e.s.d.'s in distances, angles
and torsion angles; correlations between e.s.d.'s in cell parameters are only
used when they are defined by crystal symmetry. An approximate (isotropic)
treatment of cell e.s.d.'s is used for estimating e.s.d.'s involving l.s.
planes.
;
loop_
    _geom_bond_atom_site_label_1
    _geom_bond_atom_site_label_2
    _geom_bond_site_symmetry_2
    _geom_bond_distance
    _geom_bond_publ_flag
    C1 C2 . 1.3651(19) ?
    C1 C10 . 1.4353(19) ?
    C1 C11 . 1.5256(19) ?
    C2 C3 . 1.408(2) ?
    C2 H2 . 0.9300 ?
    C3 C4 . 1.366(2) ?
    C3 N1 . 1.4767(18) ?
    C4 C5 . 1.4362(19) ?
    C4 C14 . 1.5087(19) ?
    C5 C6 . 1.417(2) ?
    C5 C10 . 1.4276(18) ?
    C6 C7 . 1.361(2) ?
    C6 H6 . 0.9300 ?
    C7 C8 . 1.407(2) ?
    C7 H7 . 0.9300 ?
    C8 C9 . 1.365(2) ?
    C8 C15 . 1.507(2) ?
    C9 C10 . 1.4223(18) ?
    C9 H9 . 0.9300 ?
    C11 C12 . 1.514(3) ?
    C11 C13 . 1.527(2) ?
    C11 H11 . 0.9800 ?
    C12 H12A . 0.9600 ?
    C12 H12B . 0.9600 ?
    C12 H12C . 0.9600 ?
    C13 H13A . 0.9600 ?
    C13 H13B . 0.9600 ?
    C13 H13C . 0.9600 ?
    C14 H14A . 0.9600 ?
    C14 H14B . 0.9600 ?
    C14 H14C . 0.9600 ?
    C15 H15A . 0.9600 ?
    C15 H15B . 0.9600 ?
    C15 H15C . 0.9600 ?
    N1 O2 . 1.218(2) ?
    N1 O1 . 1.221(2) ?
loop_
    _geom_angle_atom_site_label_1
    _geom_angle_atom_site_label_2
    _geom_angle_atom_site_label_3
    _geom_angle_site_symmetry_1
    _geom_angle_site_symmetry_3
    _geom_angle
    _geom_angle_publ_flag
    C2 C1 C10 . . 118.00(12) ?
    C2 C1 C11 . . 120.75(13) ?
    C10 C1 C11 . . 121.24(12) ?
    C1 C2 C3 . . 120.96(13) ?
    C1 C2 H2 . . 119.5 ?
    C3 C2 H2 . . 119.5 ?
    C4 C3 C2 . . 124.38(13) ?
    C4 C3 N1 . . 121.29(13) ?
    C2 C3 N1 . . 114.33(13) ?
    C3 C4 C5 . . 115.69(12) ?
    C3 C4 C14 . . 124.21(13) ?
    C5 C4 C14 . . 120.04(14) ?
    C6 C5 C10 . . 117.68(12) ?
    C6 C5 C4 . . 121.27(12) ?
    C10 C5 C4 . . 121.05(13) ?
    C7 C6 C5 . . 121.81(14) ?
    C7 C6 H6 . . 119.1 ?
    C5 C6 H6 . . 119.1 ?
    C6 C7 C8 . . 121.20(14) ?
    C6 C7 H7 . . 119.4 ?
    C8 C7 H7 . . 119.4 ?
    C9 C8 C7 . . 118.42(13) ?
    C9 C8 C15 . . 121.09(15) ?
    C7 C8 C15 . . 120.49(15) ?
    C8 C9 C10 . . 122.51(13) ?
    C8 C9 H9 . . 118.7 ?
    C10 C9 H9 . . 118.7 ?
    C9 C10 C5 . . 118.37(12) ?
    C9 C10 C1 . . 121.79(12) ?
    C5 C10 C1 . . 119.85(12) ?
    C12 C11 C1 . . 111.31(13) ?
    C12 C11 C13 . . 110.42(15) ?
    C1 C11 C13 . . 112.97(14) ?
    C12 C11 H11 . . 107.3 ?
    C1 C11 H11 . . 107.3 ?
    C13 C11 H11 . . 107.3 ?
    C11 C12 H12A . . 109.5 ?
    C11 C12 H12B . . 109.5 ?
    H12A C12 H12B . . 109.5 ?
    C11 C12 H12C . . 109.5 ?
    H12A C12 H12C . . 109.5 ?
    H12B C12 H12C . . 109.5 ?
    C11 C13 H13A . . 109.5 ?
    C11 C13 H13B . . 109.5 ?
    H13A C13 H13B . . 109.5 ?
    C11 C13 H13C . . 109.5 ?
    H13A C13 H13C . . 109.5 ?
    H13B C13 H13C . . 109.5 ?
    C4 C14 H14A . . 109.5 ?
    C4 C14 H14B . . 109.5 ?
    H14A C14 H14B . . 109.5 ?
    C4 C14 H14C . . 109.5 ?
    H14A C14 H14C . . 109.5 ?
    H14B C14 H14C . . 109.5 ?
    C8 C15 H15A . . 109.5 ?
    C8 C15 H15B . . 109.5 ?
    H15A C15 H15B . . 109.5 ?
    C8 C15 H15C . . 109.5 ?
    H15A C15 H15C . . 109.5 ?
    H15B C15 H15C . . 109.5 ?
    O2 N1 O1 . . 123.46(15) ?
    O2 N1 C3 . . 118.79(15) ?
    O1 N1 C3 . . 117.71(15) ?
loop_
    _geom_hbond_atom_site_label_D
    _geom_hbond_atom_site_label_H
    _geom_hbond_atom_site_label_A
    _geom_hbond_site_symmetry_A
    _geom_hbond_distance_DH
    _geom_hbond_distance_HA
    _geom_hbond_distance_DA
    _geom_hbond_angle_DHA
    C9 H9 O2 4_576 0.93 2.60 3.4823(18) 159
_shelx_hkl_file
;
  -1   0   0    0.50    0.10
  -1   0   0   -0.10    0.10
  -1   0   0    0.00    0.10
  -1   0   0    0.10    0.10
  -1   0   0   -0.10    0.10
   1   0   0   -0.20    0.10
   1   0   0   -0.10    0.10
   1   0   0   -0.10    0.10
   1   0   0   -0.20    0.10
   1   0   0    0.00    0.10
   1   0   0   -0.10    0.10
  -1   0   0   -0.10    0.10
  -2   0   0  124.39    3.40
   2   0   0  128.29    3.40
   2   0   0  121.79    3.40
  -2   0   0  130.89    3.40
   2   0   0  128.79    3.30
  -2   0   0  133.59    3.40
  -2   0   0  130.99    3.40
  -2   0   0  130.79    3.40
   2   0   0  132.59    3.40
   2   0   0  124.19    3.40
   2   0   0  131.89    3.40
   3   0   0   -0.70    0.30
   3   0   0   -0.30    0.30
   3   0   0   -0.40    0.20
  -3   0   0   -0.20    0.30
  -3   0   0   -0.30    0.20
  -3   0   0   -0.70    0.30
  -3   0   0   -0.50    0.20
   3   0   0   -0.40    0.20
   3   0   0   -0.30    0.20
  -4   0   0  140.49    3.80
   4   0   0  138.19    3.80
  -4   0   0  139.39    3.90
  -4   0   0  140.79    3.80
   4   0   0  130.39    3.90
   4   0   0  138.59    3.80
   4   0   0  136.69    3.80
   5   0   0   -0.10    0.40
  -5   0   0    0.10    0.40
  -5   0   0    0.20    0.30
  -5   0   0   -0.20    0.30
   5   0   0   -0.20    0.30
   5   0   0   -0.70    0.50
   5   0   0   -0.30    0.30
   6   0   0  354.56    9.50
   6   0   0  354.56    9.50
   6   0   0  342.97    9.60
  -6   0   0  388.36    9.80
   6   0   0  377.46    9.50
  -6   0   0  351.56    9.60
  -6   0   0  362.46    9.50
   7   0   0    0.40    0.50
   7   0   0   -0.30    0.50
  -7   0   0    0.10    0.60
  -7   0   0    0.80    0.60
   7   0   0    0.30    0.70
   7   0   0   -0.40    0.60
   8   0   0   20.10    1.40
   8   0   0   21.70    1.40
  -8   0   0   24.10    1.50
   8   0   0   22.30    1.40
   8   0   0   24.10    1.70
  -9   0   0   -0.20    0.60
   9   0   0   -0.10    0.60
   9   0   0   -0.20    0.80
   9   0   0   -0.30    0.60
   9   0   0    0.40    0.70
 -10   0   0   -0.60    0.60
  10   0   0   -0.40    0.70
  10   0   0   -0.20    1.00
  10   0   0   -0.50    0.70
  10   0   0   -0.80    0.70
  11   0   0   -0.60    1.10
 -11   0   0    0.10    0.70
  11   0   0   -0.70    0.70
  11   0   0   -1.70    0.80
  12   0   0    2.10    1.40
  12   0   0   -1.70    0.90
  13   0   0    0.50    1.40
  13   0   0    0.60    1.20
   0  -1   0   -2.20    0.10
   0  -1   0   -2.20    0.10
   0  -1   0   -2.20    0.10
   0  -1   0   -2.20    0.10
   0  -1   0   -2.20    0.10
   0   1   0   -2.20    0.10
   0   1   0   -2.20    0.10
   0   1   0   -2.20    0.10
   0   1   0   -2.30    0.10
   0   1   0   -2.20    0.10
   1  -1   0 1223.38   29.60
  -1  -1   0 1221.18   29.80
  -1  -1   0 1262.87   29.50
   1  -1   0 1141.39   29.60
   1  -1   0 1196.28   29.50
  -1  -1   0 1184.98   29.30
  -1  -1   0 1157.18   29.50
  -1  -1   0 1206.08   29.20
   1  -1   0 1144.19   29.60
   1  -1   0 1116.49   29.50
  -1  -1   0 1146.69   29.50
   1   1   0 1221.38   29.50
  -1   1   0 1196.38   29.50
  -1   1   0 1224.08   29.50
   1   1   0 1175.78   29.20
   1   1   0 1146.19   29.80
   1   1   0 1148.69   29.40
   1   1   0 1150.48   29.60
  -1   1   0 1184.78   29.50
   1   1   0 1168.88   29.50
  -1   1   0 1183.48   29.30
  -2  -1   0  491.55   11.80
  -2  -1   0  468.05   11.80
  -2  -1   0  501.65   11.70
   2  -1   0  452.45   11.80
   2  -1   0  495.15   11.80
  -2  -1   0  462.35   11.80
   2  -1   0  465.85   11.70
   2  -1   0  463.65   11.70
   2  -1   0  476.55   11.80
  -2  -1   0  472.35   11.80
   2  -1   0  472.75   11.80
   2   1   0  460.25   11.80
  -2   1   0  489.35   11.70
  -2   1   0  469.15   11.70
  -2   1   0  465.65   11.80
  -2   1   0  468.95   11.80
   2   1   0  485.35   11.80
   2   1   0  450.45   11.80
   2   1   0  462.75   11.70
   2   1   0  482.55   11.80
   2   1   0  456.85   11.70
   2   1   0  466.55   11.70
  -2   1   0  500.25   11.80
  -2   1   0  455.65   11.80
   3  -1   0  210.58    5.60
   3  -1   0  210.88    5.60
   3  -1   0  214.98    5.50
  -3  -1   0  210.58    5.50
   3  -1   0  212.48    5.50
  -3  -1   0  222.08    5.60
   3   1   0  215.28    5.70
   3   1   0  203.88    5.50
   3   1   0  206.48    5.50
   3   1   0  220.28    5.50
  -3   1   0  214.48    5.60
  -3   1   0  227.88    5.50
   3   1   0  212.58    5.60
  -3   1   0  217.98    5.60
  -4  -1   0   12.70    0.80
   4  -1   0   12.60    0.80
   4  -1   0   12.80    0.80
   4  -1   0   13.40    0.70
  -4  -1   0   12.40    0.70
   4   1   0   11.80    0.80
  -4   1   0   13.80    0.80
   4   1   0   13.30    0.70
   4   1   0   12.90    0.70
  -4   1   0   14.40    0.70
   4   1   0   13.10    0.80
   4   1   0   13.20    0.70
   5  -1   0  401.86   10.00
   5  -1   0  387.26   10.00
   5  -1   0  390.26   10.10
   5  -1   0  379.46   10.20
  -5  -1   0  390.46   10.00
  -5  -1   0  399.16   10.20
  -5   1   0  406.06   10.10
  -5   1   0  389.66   10.10
   5   1   0  370.26   10.20
   5   1   0  384.76   10.10
   5   1   0  393.16   10.20
  -5   1   0  380.66   10.20
   5   1   0  397.56   10.00
   6  -1   0  226.38    6.10
   6  -1   0  220.98    5.90
   6  -1   0  222.18    6.00
  -6  -1   0  212.08    5.90
   6  -1   0  210.78    6.10
  -6  -1   0  224.38    6.20
   6   1   0  214.58    6.00
   6   1   0  217.38    5.90
   6   1   0  214.78    6.10
  -6   1   0  219.38    6.00
   6   1   0  212.38    6.20
   7  -1   0  102.19    3.50
   7  -1   0  103.29    3.20
   7  -1   0  104.79    3.30
  -7  -1   0  101.99    3.20
  -7  -1   0   99.59    3.40
   7  -1   0   99.79    3.20
  -7   1   0  104.79    3.30
   7   1   0  102.29    3.30
   7   1   0  100.39    3.50
   7   1   0  103.09    3.20
   7   1   0  101.19    3.40
   8  -1   0    0.70    0.80
   8  -1   0    0.10    0.60
  -8  -1   0    0.50    0.70
   8  -1   0    0.20    0.60
   8  -1   0    0.20    0.50
  -8  -1   0   -0.40    0.50
   8   1   0   -0.40    0.70
   8   1   0   -0.10    0.60
  -8   1   0    0.00    0.60
   8   1   0   -0.10    0.50
   8   1   0    0.80    0.80
   9  -1   0    0.90    0.70
  -9  -1   0   -0.70    0.50
   9  -1   0    0.30    0.60
   9  -1   0    0.40    0.90
   9  -1   0    0.70    0.70
   9   1   0   -1.00    0.60
   9   1   0   -0.20    0.70
   9   1   0    0.70    0.90
   9   1   0    0.10    0.70
  -9   1   0    0.00    0.70
  10  -1   0    0.10    0.70
  10  -1   0    1.40    0.70
  10  -1   0    0.40    1.00
 -10  -1   0    0.20    0.60
  10  -1   0    1.10    0.80
  10   1   0    0.80    0.70
  10   1   0    0.20    1.00
 -10   1   0   -0.20    0.60
  10   1   0    0.50    0.70
  10   1   0    0.40    0.80
  11  -1   0   -0.60    0.80
  11  -1   0    0.70    1.00
  11  -1   0   -1.10    1.00
  11   1   0    1.00    0.90
  11   1   0   -0.80    1.10
  11   1   0   -1.80    0.70
 -11   1   0   -0.30    0.70
  11   1   0    2.50    0.90
  12  -1   0    7.30    1.70
  12  -1   0    6.90    1.30
  12   1   0    8.50    1.80
  12   1   0    5.20    1.20
  13  -1   0    2.20    1.20
  13  -1   0    2.50    1.50
  13   1   0    0.70    1.20
  13   1   0    2.50    1.50
   0  -2   0 1543.75   36.80
   0  -2   0 1419.36   36.80
   0  -2   0 1397.56   36.40
   0  -2   0 1457.25   36.70
   0  -2   0 1484.75   36.90
   0   2   0 1516.35   36.70
   0   2   0 1502.25   37.00
   0   2   0 1488.35   36.80
   0   2   0 1429.76   36.70
   0   2   0 1496.55   36.90
  -1  -2   0  553.94   13.40
   1  -2   0  503.95   13.40
  -1  -2   0  568.94   13.50
  -1  -2   0  569.14   13.40
   1  -2   0  562.64   13.50
   1  -2   0  538.45   13.40
   1  -2   0  539.85   13.40
   1  -2   0  520.55   13.40
  -1   2   0  527.15   13.40
   1   2   0  534.05   13.40
   1   2   0  544.25   13.40
   1   2   0  545.15   13.40
   1   2   0  533.25   13.50
  -1   2   0  557.54   13.40
  -1   2   0  534.25   13.40
  -1   2   0  534.55   13.40
   1   2   0  533.15   13.40
   2  -2   0    1.60    0.30
   2  -2   0    1.40    0.30
  -2  -2   0    1.20    0.30
   2  -2   0    1.50    0.30
  -2  -2   0    1.50    0.30
   2  -2   0    1.30    0.30
  -2   2   0    1.80    0.40
  -2   2   0    1.30    0.40
   2   2   0    1.50    0.30
  -2   2   0    1.30    0.30
   2   2   0    2.20    0.40
  -2   2   0    1.50    0.20
   2   2   0    1.30    0.20
   3  -2   0   18.20    0.90
  -3  -2   0   17.90    0.70
   3  -2   0   17.30    0.80
   3  -2   0   19.50    0.80
  -3  -2   0   19.30    0.80
   3   2   0   18.70    0.60
  -3   2   0   17.90    0.80
   3   2   0   18.30    0.90
  -3   2   0   18.60    0.90
   3   2   0   18.10    0.80
  -3   2   0   19.30    0.70
   3   2   0   18.60    0.90
   4  -2   0   14.60    0.70
  -4  -2   0   13.70    0.80
   4  -2   0   13.80    0.90
  -4  -2   0   14.40    0.70
   4  -2   0   14.00    0.80
   4  -2   0   13.80    0.80
  -4   2   0   15.40    0.80
  -4   2   0   16.30    0.80
  -4   2   0   14.60    0.90
   4   2   0   14.00    0.90
   4   2   0   15.20    0.80
   4   2   0   12.90    0.70
   4   2   0   12.80    0.90
   4   2   0   14.90    0.60
   5  -2   0  101.89    3.00
   5  -2   0   95.29    3.10
   5  -2   0   97.49    2.80
   5  -2   0   96.69    3.00
  -5  -2   0   96.89    2.80
  -5  -2   0   98.19    3.10
  -5   2   0  101.89    3.10
   5   2   0   92.99    2.90
   5   2   0   98.79    3.10
   5   2   0   94.99    3.10
   5   2   0  100.49    2.90
  -5   2   0  102.39    3.00
  -6  -2   0  106.59    3.40
   6  -2   0  112.59    3.40
   6  -2   0  105.49    3.50
   6  -2   0  112.49    3.20
   6  -2   0  105.29    3.30
  -6  -2   0  110.29    3.20
  -6   2   0  109.69    3.40
   6   2   0  108.09    3.30
   6   2   0  104.49    3.20
   6   2   0  106.69    3.50
   6   2   0  108.79    3.50
   7  -2   0    0.40    0.50
  -7  -2   0   -0.20    0.40
   7  -2   0    0.30    0.50
  -7  -2   0    0.10    0.60
   7  -2   0    0.80    0.70
   7  -2   0    0.60    0.60
   7   2   0   -0.50    0.50
   7   2   0    0.60    0.70
   7   2   0   -0.20    0.50
  -7   2   0    0.40    0.70
   7   2   0    0.60    0.70
   8  -2   0    7.60    0.90
   8  -2   0    9.70    0.90
   8  -2   0    9.70    1.00
  -8  -2   0    7.40    1.00
  -8  -2   0    7.00    0.80
   8  -2   0    7.30    1.20
  -8   2   0    7.70    1.00
   8   2   0    8.80    1.00
   8   2   0    7.40    0.90
   8   2   0    8.50    1.20
   8   2   0    8.20    1.10
   9  -2   0    5.60    0.90
  -9  -2   0    4.30    1.00
   9  -2   0    6.10    1.00
  -9  -2   0    5.50    0.80
   9  -2   0    6.00    1.20
   9   2   0    4.40    1.20
   9   2   0    5.20    0.90
   9   2   0    5.50    1.10
   9   2   0    5.80    1.00
  -9   2   0    4.80    0.90
  10  -2   0   -0.30    0.70
  10  -2   0    0.40    1.00
  10  -2   0    0.30    0.80
  10   2   0   -1.00    1.00
 -10   2   0    0.20    0.70
  10   2   0    0.30    0.80
  10   2   0   -0.20    0.80
  10   2   0    0.10    0.70
  11  -2   0    1.70    1.00
  11  -2   0    2.40    1.30
  11  -2   0    2.70    1.00
 -11   2   0    1.80    0.90
  11   2   0    1.30    0.90
  11   2   0    1.70    0.90
  11   2   0    0.80    1.20
  11   2   0    3.20    1.10
  12  -2   0    6.80    1.40
  12  -2   0   10.50    1.80
  12   2   0    9.30    1.80
  12   2   0    9.60    1.40
 -12   2   0    8.50    1.30
  13  -2   0    0.20    1.20
  13  -2   0    1.10    1.40
  13   2   0    0.50    1.10
  13   2   0    2.40    1.50
   0  -3   0    0.10    0.20
   0  -3   0   -0.10    0.10
   0  -3   0    0.30    0.20
   0  -3   0   -0.20    0.20
   0  -3   0    0.40    0.20
   0  -3   0    0.00    0.20
   0   3   0    0.20    0.20
   0   3   0   -0.10    0.20
   0   3   0    0.40    0.30
   0   3   0    0.10    0.20
   0   3   0   -0.10    0.20
   1  -3   0 1322.07   33.70
  -1  -3   0 1341.17   33.70
   1  -3   0 1327.47   33.80
   1  -3   0 1323.17   33.70
   1  -3   0 1251.57   33.10
  -1  -3   0 1430.56   33.60
  -1  -3   0 1311.67   33.60
  -1   3   0 1338.47   33.00
   1   3   0 1386.06   34.10
  -1   3   0 1298.67   33.90
  -1   3   0 1349.77   33.80
  -1   3   0 1408.06   33.80
   1   3   0 1331.67   33.50
  -1   3   0 1333.07   33.70
   1   3   0 1415.56   33.30
   1   3   0 1358.06   33.60
   2  -3   0 1131.29   28.10
  -2  -3   0 1112.39   28.00
   2  -3   0 1088.59   28.00
   2  -3   0 1148.59   27.90
  -2  -3   0 1127.59   28.30
  -2  -3   0 1140.29   28.10
   2  -3   0 1109.79   28.40
   2   3   0 1147.99   28.10
   2   3   0 1123.19   28.00
  -2   3   0 1142.79   28.00
   2   3   0 1182.88   27.90
  -2   3   0 1121.99   28.00
   2   3   0 1140.79   27.90
   3  -3   0   15.20    0.80
   3  -3   0   14.70    0.80
  -3  -3   0   15.80    0.80
   3  -3   0   15.40    0.80
  -3  -3   0   15.30    0.80
  -3  -3   0   16.00    0.60
   3   3   0   16.60    0.80
  -3   3   0   16.80    0.60
   3   3   0   15.10    1.00
  -3   3   0   15.30    0.90
   3   3   0   16.00    0.70
  -3   3   0   14.70    0.80
  -4  -3   0  236.78    6.30
   4  -3   0  239.68    6.30
   4  -3   0  218.78    6.30
   4  -3   0  230.48    6.30
  -4  -3   0  233.58    6.00
  -4   3   0  237.58    6.40
   4   3   0  249.28    6.00
   4   3   0  227.38    6.50
  -4   3   0  254.67    6.10
   4   3   0  234.48    6.40
   4   3   0  240.78    6.30
  -4   3   0  238.68    6.30
  -5  -3   0  117.19    3.50
  -5  -3   0  119.09    3.20
   5  -3   0  119.39    3.50
   5  -3   0  115.29    3.60
   5  -3   0  114.69    3.50
  -5   3   0  123.29    3.50
   5   3   0  119.69    3.50
   5   3   0  123.79    3.30
   5   3   0  111.39    3.60
   5   3   0  116.49    3.40
   5   3   0  118.79    3.60
  -5   3   0  117.99    3.60
   6  -3   0    3.20    0.70
  -6  -3   0    4.00    0.70
  -6  -3   0    3.40    0.50
   6  -3   0    2.90    0.60
   6  -3   0    2.10    0.60
   6   3   0    2.50    0.80
   6   3   0    3.70    0.60
   6   3   0    3.90    0.80
   6   3   0    3.30    0.60
  -6   3   0    3.60    0.70
   7  -3   0    4.30    0.90
  -7  -3   0    2.70    0.70
  -7  -3   0    2.80    0.50
   7  -3   0    3.40    0.70
   7  -3   0    3.50    0.70
   7   3   0    2.00    0.90
  -7   3   0    1.60    0.70
   7   3   0    3.10    0.60
   7   3   0    2.70    0.90
   7   3   0    3.00    0.70
   7   3   0    2.40    0.70
  -8  -3   0   -0.30    0.50
   8  -3   0    0.80    0.60
  -8  -3   0   -0.40    0.70
   8  -3   0    1.50    0.90
   8  -3   0    2.30    0.70
   8   3   0    1.20    0.90
   8   3   0    0.10    0.60
  -8   3   0   -0.50    0.60
   8   3   0   -0.50    0.60
   8   3   0    0.30    0.80
   9  -3   0    0.00    0.70
  -9  -3   0   -0.50    0.70
  -9  -3   0   -0.60    0.50
   9  -3   0   -0.10    0.90
   9  -3   0   -0.60    0.70
  -9   3   0   -0.50    0.70
   9   3   0    0.40    0.80
   9   3   0    0.50    0.60
   9   3   0   -0.10    0.90
   9   3   0    0.80    0.70
  10  -3   0    2.30    0.90
  10  -3   0   -0.80    0.90
  10  -3   0    1.80    0.80
  10   3   0    0.50    0.70
  10   3   0    1.50    0.90
  10   3   0    0.30    1.00
  10   3   0    1.60    0.90
 -10   3   0    0.70    0.80
  11  -3   0   -0.20    0.90
  11  -3   0    1.10    0.90
  11  -3   0    1.80    1.20
  11   3   0    2.00    1.00
 -11   3   0   -0.30    0.80
  11   3   0    0.90    1.30
  11   3   0   -0.60    0.70
  11   3   0    1.70    1.00
  12  -3   0    2.30    1.40
  12  -3   0   -0.60    1.00
  12   3   0    0.00    1.10
  12   3   0    0.90    1.10
  12   3   0    1.20    1.40
 -12   3   0    1.10    1.00
  13  -3   0    1.30    1.50
  13  -3   0   -1.20    1.10
  13   3   0    1.10    1.40
  13   3   0   -0.60    1.10
   0  -4   0  153.08    4.00
   0  -4   0  149.39    3.90
   0  -4   0  155.08    4.00
   0  -4   0  143.99    4.00
   0  -4   0  158.18    4.00
   0   4   0  147.59    4.00
   0   4   0  149.29    4.00
   0   4   0  150.98    4.00
   1  -4   0  595.94   15.00
  -1  -4   0  627.34   14.90
   1  -4   0  598.94   15.00
  -1  -4   0  595.54   14.90
   1  -4   0  576.34   15.00
  -1  -4   0  601.74   15.00
  -1   4   0  638.84   15.00
  -1   4   0  596.44   15.10
   1   4   0  605.14   14.90
   1   4   0  587.94   15.10
  -1   4   0  614.74   15.00
  -1   4   0  586.24   14.90
   1   4   0  589.34   15.00
  -2  -4   0   63.19    1.80
  -2  -4   0   67.59    1.70
   2  -4   0   59.79    1.90
  -2  -4   0   61.99    1.90
   2  -4   0   63.99    1.90
   2  -4   0   60.99    2.00
   2  -4   0   62.49    1.90
  -2   4   0   61.79    2.00
   2   4   0   62.69    1.90
   2   4   0   62.39    1.90
   2   4   0   64.29    2.10
  -2   4   0   63.49    2.00
   3  -4   0    7.80    0.60
   3  -4   0    7.00    0.60
  -3  -4   0    8.00    0.60
  -3  -4   0    7.50    0.60
   3  -4   0    8.40    0.60
   3  -4   0    8.00    0.60
  -3  -4   0    9.10    0.30
  -3   4   0    8.00    0.60
   3   4   0    7.60    0.60
   3   4   0    9.60    0.90
  -3   4   0    8.00    0.70
   3   4   0    8.10    0.60
   4  -4   0   50.59    1.80
   4  -4   0   49.90    1.80
  -4  -4   0   51.29    1.50
   4  -4   0   53.89    1.80
  -4  -4   0   51.59    1.80
  -4   4   0   59.99    1.60
  -4   4   0   52.89    1.90
   4   4   0   54.09    2.10
   4   4   0   51.59    1.90
  -4   4   0   49.20    2.00
   4   4   0   51.89    1.80
   5  -4   0   20.60    1.20
  -5  -4   0   20.60    0.80
   5  -4   0   21.00    1.10
  -5  -4   0   20.50    1.10
   5  -4   0   20.50    1.20
   5   4   0   17.40    1.30
   5   4   0   22.60    1.30
  -5   4   0   20.00    1.30
   5   4   0   21.60    1.10
   6  -4   0    3.00    0.60
   6  -4   0    4.00    0.70
  -6  -4   0    3.90    0.70
  -6  -4   0    2.40    0.40
   6  -4   0    3.30    0.70
   6   4   0    2.10    0.80
   6   4   0    3.10    0.60
   6   4   0    2.60    0.60
  -6   4   0    2.40    0.70
   6   4   0    2.60    0.90
   7  -4   0   44.60    2.10
   7  -4   0   46.30    2.00
   7  -4   0   46.40    2.00
  -7  -4   0   47.70    1.60
  -7  -4   0   43.40    2.00
   7   4   0   47.20    2.20
   7   4   0   46.60    1.90
   7   4   0   46.10    2.30
   7   4   0   45.20    1.90
  -7   4   0   43.70    2.20
   8  -4   0   48.40    2.20
  -8  -4   0   48.40    1.70
   8  -4   0   46.70    2.10
  -8  -4   0   45.10    2.20
   8  -4   0   45.70    2.30
   8   4   0   44.60    2.00
   8   4   0   47.40    2.50
   8   4   0   48.00    2.10
  -8   4   0   46.40    2.40
   8   4   0   49.10    2.10
   8   4   0   50.29    2.40
   9  -4   0    0.90    0.80
  -9  -4   0    1.40    0.80
   9  -4   0    2.30    1.00
   9  -4   0    1.70    0.80
   9   4   0    2.00    0.80
  -9   4   0    2.40    1.00
   9   4   0    1.40    1.10
   9   4   0    1.70    1.10
   9   4   0    1.60    0.80
  10  -4   0    1.80    1.10
  10  -4   0    0.80    0.90
  10  -4   0    0.30    0.80
  10   4   0    1.90    1.20
 -10   4   0    0.70    0.80
  10   4   0    1.60    0.80
  10   4   0    1.00    1.10
  10   4   0   -0.50    0.80
  11  -4   0   -0.30    1.10
  11  -4   0    1.40    1.00
  11   4   0    0.10    0.80
  11   4   0   -0.40    1.40
 -11   4   0    0.70    0.90
  11   4   0    0.30    0.90
  11   4   0    0.70    1.10
  12  -4   0    0.70    1.30
  12  -4   0    0.20    1.10
  12   4   0    2.10    1.30
  12   4   0    0.90    1.40
 -12   4   0    0.60    0.90
  12   4   0   -0.90    0.90
  13  -4   0    9.90    1.70
  13  -4   0    8.90    1.90
  13   4   0    6.60    1.40
  13   4   0    7.80    2.00
   0  -5   0    0.00    0.20
   0  -5   0    0.50    0.30
   0  -5   0    0.30    0.30
   0  -5   0    0.40    0.30
   0   5   0   -0.10    0.30
   0   5   0    0.00    0.30
   0   5   0   -0.30    0.40
  -1  -5   0  281.97    7.60
   1  -5   0  302.37    7.60
  -1  -5   0  293.87    7.40
   1  -5   0  295.97    7.70
  -1  -5   0  307.07    7.50
   1  -5   0  281.57    7.60
   1   5   0  301.47    7.60
   1   5   0  293.37    7.70
  -1   5   0  291.37    7.60
  -1   5   0  296.77    7.70
   1   5   0  284.47    7.60
  -1   5   0  303.17    7.60
   1   5   0  293.27    7.40
   2  -5   0  397.56   10.00
  -2  -5   0  381.16   10.00
   2  -5   0  383.66   10.00
  -2  -5   0  425.26    9.80
  -2  -5   0  389.56    9.90
   2  -5   0  393.86    9.90
   2  -5   0  376.16   10.00
   2   5   0  397.06   10.00
   2   5   0  394.26   10.00
   2   5   0  384.96   10.20
  -2   5   0  391.96    9.90
  -2   5   0  389.96   10.00
  -2   5   0  374.66   10.10
  -3  -5   0  229.98    5.70
   3  -5   0  222.38    6.10
  -3  -5   0  225.48    6.10
   3  -5   0  217.28    6.00
  -3  -5   0  226.48    6.00
   3  -5   0  226.48    6.10
   3  -5   0  229.48    6.00
  -3  -5   0  243.68    5.70
   3   5   0  230.38    6.10
   3   5   0  225.08    6.00
  -3   5   0  234.38    6.10
  -3   5   0  224.58    6.20
   3   5   0  217.38    6.30
   4  -5   0  161.28    4.60
   4  -5   0  171.68    4.60
  -4  -5   0  161.28    4.70
   4  -5   0  159.08    4.70
   4  -5   0  159.08    4.60
  -4  -5   0  163.98    4.10
  -4  -5   0  162.08    4.60
  -4   5   0  161.48    4.80
   4   5   0  159.88    4.50
  -4   5   0  177.18    4.30
  -4   5   0  169.58    4.70
   4   5   0  161.98    4.90
   4   5   0  166.18    4.70
  -5  -5   0   16.60    0.60
  -5  -5   0   17.40    1.10
   5  -5   0   16.30    1.10
   5  -5   0   17.60    1.10
   5  -5   0   15.70    1.10
   5  -5   0   18.10    1.00
  -5   5   0   16.80    1.30
   5   5   0   17.30    1.20
   5   5   0   17.30    1.40
   5   5   0   15.60    1.00
   6  -5   0   70.59    2.50
   6  -5   0   74.49    2.70
   6  -5   0   75.29    2.70
  -6  -5   0   71.29    2.60
  -6  -5   0   73.39    2.00
   6   5   0   74.99    3.00
   6   5   0   74.19    2.50
   6   5   0   71.19    2.50
   6   5   0   72.09    2.70
  -6   5   0   77.09    2.90
   7  -5   0   64.19    2.60
   7  -5   0   68.39    2.70
  -7  -5   0   66.49    1.90
  -7  -5   0   65.89    2.50
   7  -5   0   64.99    2.50
   7   5   0   62.09    2.40
   7   5   0   67.69    2.50
  -7   5   0   58.59    2.60
   7   5   0   65.09    2.90
   7   5   0   62.49    2.70
  -8  -5   0   -0.40    0.70
   8  -5   0    0.40    0.70
   8  -5   0    0.60    0.80
   8  -5   0    0.20    0.70
   8   5   0    2.00    0.70
   8   5   0    0.60    0.90
   8   5   0    0.40    1.00
  -8   5   0    1.00    0.90
   8   5   0   -0.50    0.60
   9  -5   0    4.10    0.90
   9  -5   0    4.10    1.10
   9  -5   0    1.50    0.80
  -9  -5   0    1.30    0.90
  -9   5   0    2.80    1.00
   9   5   0    2.80    0.90
   9   5   0    2.30    1.10
   9   5   0    0.60    1.10
   9   5   0    1.50    0.80
 -10  -5   0    1.30    0.90
  10  -5   0    0.20    0.80
  10  -5   0    0.20    1.00
  10  -5   0    0.40    0.90
  10   5   0   -0.60    1.10
  10   5   0   -1.00    1.00
  10   5   0   -0.20    0.80
  10   5   0    0.00    0.80
 -10   5   0    0.20    0.90
  11  -5   0    2.90    1.20
  11  -5   0    0.40    1.10
  11   5   0   -1.40    0.80
 -11   5   0    0.70    1.00
  11   5   0    0.90    0.90
  11   5   0    0.60    1.40
  11   5   0    1.00    1.30
  12  -5   0    1.20    1.30
  12  -5   0   -1.00    1.00
  12   5   0   -0.10    1.10
 -12   5   0    0.80    0.90
  12   5   0    1.30    1.50
  12   5   0    1.90    1.40
  13  -5   0   -1.20    1.20
  13  -5   0    1.70    1.50
  13   5   0    2.10    1.60
  13   5   0    1.20    1.20
   0  -6   0   28.60    1.00
   0  -6   0   29.20    1.10
   0  -6   0   29.90    1.20
   0   6   0   27.50    1.20
   0   6   0   26.60    1.10
   0   6   0   28.00    1.20
  -1  -6   0  572.84   14.00
   1  -6   0  542.65   14.30
   1  -6   0  565.04   14.20
   1  -6   0  550.84   14.20
  -1  -6   0  581.24   14.30
   1   6   0  588.14   14.30
  -1   6   0  562.84   14.30
  -1   6   0  575.64   14.30
  -1   6   0  559.04   14.20
   1   6   0  548.95   14.40
   1   6   0  553.94   14.20
  -2  -6   0  107.39    2.80
   2  -6   0  104.99    3.00
   2  -6   0  104.39    3.10
  -2  -6   0   98.49    3.00
  -2  -6   0  101.79    2.80
   2  -6   0   97.29    3.00
   2   6   0  102.49    3.20
  -2   6   0  103.99    3.10
  -2   6   0   97.79    3.10
  -2   6   0  101.09    2.90
   2   6   0  101.79    3.00
  -3  -6   0    4.30    0.40
   3  -6   0    3.50    0.60
  -3  -6   0    2.60    0.50
   3  -6   0    3.80    0.50
  -3  -6   0    2.80    0.40
   3  -6   0    3.60    0.60
   3  -6   0    3.70    0.50
   3   6   0    4.30    0.50
   3   6   0    3.30    0.80
  -3   6   0    4.40    0.60
  -3   6   0    3.70    0.60
   3   6   0    3.70    0.60
  -3   6   0    4.10    0.40
  -4  -6   0    7.50    0.30
  -4  -6   0    6.90    0.30
   4  -6   0    7.90    0.80
  -4  -6   0    6.80    0.80
   4  -6   0    5.60    0.60
   4  -6   0    6.70    0.80
   4  -6   0    7.40    0.80
  -4  -6   0    6.50    0.60
   4   6   0    7.00    0.80
  -4   6   0    5.40    0.70
   4   6   0    7.10    0.70
   4   6   0    6.50    1.00
   5  -6   0    8.50    0.80
  -5  -6   0    7.10    0.70
   5  -6   0    7.30    0.80
   5  -6   0    7.30    0.90
   5  -6   0    7.30    0.90
  -5   6   0    7.00    1.00
   5   6   0    6.80    1.10
   5   6   0    7.50    0.80
   5   6   0    7.10    0.90
   6  -6   0  433.46   11.60
   6  -6   0  453.95   11.40
   6  -6   0  432.96   11.50
  -6  -6   0  435.96   11.50
   6  -6   0  438.46   11.60
  -6   6   0  430.86   11.80
   6   6   0  429.76   11.90
   6   6   0  436.36   11.70
   6   6   0  431.76   11.50
   7  -6   0  242.78    6.80
  -7  -6   0  224.48    6.70
   7  -6   0  231.28    6.80
   7  -6   0  235.98    6.60
   7  -6   0  234.98    6.70
   7   6   0  233.48    6.90
   7   6   0  250.67    6.80
  -7   6   0  232.78    7.00
   7   6   0  229.48    6.60
   7   6   0  228.88    7.10
   8  -6   0   53.59    2.50
   8  -6   0   58.59    2.40
   8  -6   0   58.69    2.60
  -8  -6   0   53.29    2.40
   8  -6   0   54.89    2.40
   8   6   0   59.79    2.90
   8   6   0   55.99    2.30
   8   6   0   55.49    2.40
   8   6   0   57.99    2.70
  -8   6   0   53.09    2.70
  -9  -6   0    3.50    0.90
   9  -6   0    3.50    1.00
   9  -6   0    3.80    1.20
   9  -6   0    2.00    0.80
   9  -6   0    3.80    1.00
   9   6   0    4.00    0.90
   9   6   0    4.40    0.90
   9   6   0    3.10    1.20
   9   6   0    3.20    1.20
   9   6   0    3.80    0.90
  -9   6   0    2.00    1.00
  10  -6   0    0.20    0.90
 -10  -6   0    1.20    0.90
  10  -6   0    1.00    0.90
  10  -6   0    0.90    1.10
  10  -6   0    0.40    0.80
  10   6   0    1.10    1.30
 -10   6   0   -0.20    0.90
  10   6   0    0.50    1.20
  10   6   0    1.10    0.90
  10   6   0    0.60    0.90
  11  -6   0   -0.70    0.80
  11  -6   0    0.50    1.00
  11  -6   0   -0.20    1.10
  11   6   0   -1.10    0.90
  11   6   0    3.00    1.50
  11   6   0   -0.60    0.90
 -11   6   0    0.70    1.10
  11   6   0   -0.70    1.30
  12  -6   0    1.90    1.20
  12  -6   0    5.70    1.70
  12  -6   0    1.10    1.00
 -12   6   0    2.10    1.10
  12   6   0    0.50    1.50
  12   6   0    3.20    1.20
  12   6   0    5.70    1.70
   0  -7   0    0.60    0.40
   0  -7   0    0.20    0.20
   0  -7   0   -0.50    0.40
   0   7   0   -0.70    0.50
   0   7   0    0.20    0.40
  -1  -7   0  137.29    4.10
   1  -7   0  134.79    4.00
  -1  -7   0  145.89    3.80
   1  -7   0  143.79    4.10
   1  -7   0  145.39    4.00
   1   7   0  149.39    4.10
  -1   7   0  142.29    4.10
   1   7   0  140.59    4.10
  -1   7   0  154.98    4.10
   1   7   0  138.39    4.20
  -1   7   0  138.79    4.10
   2  -7   0   62.19    2.20
  -2  -7   0   64.59    2.00
   2  -7   0   62.29    2.10
   2  -7   0   61.79    2.10
  -2  -7   0   64.59    2.20
   2   7   0   63.19    2.10
  -2   7   0   67.69    2.20
  -2   7   0   65.29    2.10
   2   7   0   63.69    2.40
  -2   7   0   65.29    2.30
   2   7   0   68.69    2.20
  -3  -7   0   80.39    2.10
   3  -7   0   75.29    2.40
  -3  -7   0   76.29    2.60
   3  -7   0   73.49    2.50
  -3  -7   0   76.29    2.30
   3  -7   0   72.59    2.60
  -3   7   0   76.09    2.30
  -3   7   0   76.49    2.70
   3   7   0   76.69    2.80
   3   7   0   76.59    2.50
   3   7   0   78.89    2.60
  -4  -7   0  115.69    3.40
  -4  -7   0  109.99    3.60
  -4  -7   0  118.59    3.00
  -4  -7   0  118.29    3.00
   4  -7   0  119.09    3.50
   4  -7   0  115.59    3.60
   4  -7   0  120.39    3.70
   4  -7   0  110.69    3.50
  -4   7   0  116.09    3.80
  -4   7   0  117.89    3.20
   4   7   0  125.09    3.70
   4   7   0  115.09    3.90
   4   7   0  113.69    3.50
   5  -7   0    9.80    1.00
   5  -7   0   10.30    1.10
  -5  -7   0    8.50    0.80
   5  -7   0    8.10    0.80
   5  -7   0    9.30    1.00
  -5  -7   0    8.20    1.00
  -5   7   0    7.70    0.90
   5   7   0    9.20    0.90
   5   7   0    7.60    1.30
  -5   7   0    8.70    0.60
   5   7   0    8.70    1.10
   6  -7   0    1.40    0.70
  -6  -7   0    0.50    0.50
   6  -7   0   -0.20    0.70
   6  -7   0    0.50    0.70
   6  -7   0   -0.10    0.50
   6   7   0    1.30    0.60
   6   7   0   -0.40    0.80
  -6   7   0    1.20    0.80
   6   7   0    0.10    1.00
   7  -7   0   58.09    2.30
   7  -7   0   56.99    2.50
   7  -7   0   55.69    2.50
  -7  -7   0   53.89    2.40
   7  -7   0   57.09    2.40
   7   7   0   53.79    2.30
  -7   7   0   58.49    2.70
   7   7   0   56.19    2.50
   7   7   0   59.79    2.40
   7   7   0   59.69    2.90
   8  -7   0   -0.40    0.80
   8  -7   0   -0.60    0.80
  -8  -7   0   -0.30    0.70
   8  -7   0    0.20    0.70
   8  -7   0   -0.10    0.80
   8   7   0    0.30    0.70
  -8   7   0    0.70    0.70
   8   7   0   -0.90    0.90
   8   7   0    0.50    0.70
   8   7   0    0.20    1.10
   9  -7   0    1.10    0.90
   9  -7   0    1.80    1.00
   9  -7   0    1.70    0.80
  -9  -7   0    1.70    0.80
   9  -7   0    3.10    1.00
   9   7   0    3.40    0.90
   9   7   0    2.40    1.40
  -9   7   0    0.60    0.80
   9   7   0    3.70    1.20
   9   7   0    2.80    0.80
  10  -7   0   -1.20    0.80
 -10  -7   0   -1.00    0.80
  10  -7   0    0.20    0.80
  10  -7   0    1.50    1.10
  10   7   0    0.90    1.20
 -10   7   0    1.10    1.10
  10   7   0    1.10    1.30
  10   7   0    1.00    0.80
  10   7   0    0.70    0.80
  10   7   0   -0.20    0.80
  11  -7   0   14.20    1.70
  11  -7   0   17.30    1.70
  11  -7   0   18.90    2.10
  11   7   0   14.40    1.60
  11   7   0   14.80    2.10
 -11   7   0   11.90    1.70
  11   7   0   15.50    2.10
  12  -7   0    1.70    1.30
  12  -7   0    2.10    1.50
 -12   7   0    0.90    1.10
  12   7   0    0.70    1.40
  12   7   0    4.30    1.70
  12   7   0    2.20    1.10
   0  -8   0   14.60    0.70
   0  -8   0   13.20    0.90
   0  -8   0   13.50    0.90
   0   8   0   15.60    1.20
   0   8   0   11.80    1.00
   0   8   0   13.50    0.90
  -1  -8   0  177.58    5.00
   1  -8   0  175.08    4.90
   1  -8   0  178.28    5.10
   1  -8   0  175.28    5.00
  -1  -8   0  178.78    4.70
  -1   8   0  174.28    5.00
   1   8   0  194.78    5.20
  -1   8   0  176.48    5.00
   1   8   0  174.68    5.20
   1   8   0  170.68    5.00
   2  -8   0    0.00    0.50
   2  -8   0    0.00    0.40
   2  -8   0   -0.30    0.50
  -2  -8   0   -0.10    0.40
  -2  -8   0    0.10    0.30
  -2   8   0    0.00    0.50
   2   8   0   -0.10    0.40
  -2   8   0    0.50    0.50
   2   8   0    0.00    0.70
  -3  -8   0   29.40    1.50
   3  -8   0   29.20    1.50
  -3  -8   0   29.60    1.20
   3  -8   0   25.20    1.40
   3  -8   0   27.90    1.30
  -3  -8   0   31.90    1.20
   3   8   0   29.80    1.40
  -3   8   0   28.10    1.20
  -3   8   0   26.10    1.60
   3   8   0   26.40    1.70
   3   8   0   29.20    1.40
  -4  -8   0   36.10    1.10
   4  -8   0   36.30    1.80
   4  -8   0   36.70    1.70
  -4  -8   0   36.40    1.10
  -4  -8   0   35.70    1.50
   4  -8   0   32.80    1.60
   4  -8   0   36.90    1.50
  -4  -8   0   33.30    1.70
   4   8   0   32.80    1.60
  -4   8   0   35.30    1.80
   4   8   0   32.60    2.00
  -4   8   0   36.00    1.40
   4   8   0   38.50    1.70
   5  -8   0  153.78    4.70
   5  -8   0  151.38    4.50
   5  -8   0  146.19    4.40
  -5  -8   0  145.19    4.60
   5  -8   0  149.59    4.60
  -5  -8   0  145.89    4.40
   5   8   0  144.79    4.60
  -5   8   0  147.69    4.80
   5   8   0  148.89    5.00
  -5   8   0  152.58    4.10
   5   8   0  151.28    4.50
   6  -8   0   36.20    2.00
   6  -8   0   39.10    1.90
   6  -8   0   34.80    1.90
   6  -8   0   36.00    1.70
  -6  -8   0   38.20    1.80
   6   8   0   37.20    2.30
   6   8   0   38.00    1.90
   6   8   0   35.40    1.70
  -6   8   0   35.30    2.20
   7  -8   0    0.30    0.60
   7  -8   0    1.80    0.80
   7  -8   0    1.60    0.90
  -7  -8   0    1.00    0.70
   7  -8   0    1.70    0.80
   7   8   0    0.50    0.60
   7   8   0    1.20    1.10
   7   8   0    2.30    1.00
  -7   8   0    1.60    0.90
   8  -8   0    1.50    0.80
   8  -8   0    3.10    0.80
   8  -8   0    2.80    1.00
   8  -8   0    1.70    1.00
  -8  -8   0    3.30    0.90
   8   8   0    2.80    0.90
   8   8   0    1.00    1.30
  -8   8   0    1.10    0.90
   8   8   0    2.50    1.10
   8   8   0    0.70    0.80
   9  -8   0    0.80    0.90
  -9  -8   0    0.00    0.80
   9  -8   0    1.20    0.90
   9  -8   0   -1.40    0.70
   9  -8   0   -1.50    0.60
   9   8   0    0.40    1.10
  -9   8   0   -0.20    1.00
   9   8   0   -0.10    0.70
   9   8   0    0.60    0.80
   9   8   0    1.10    1.30
 -10  -8   0    1.50    1.00
  10  -8   0   -0.10    1.20
  10  -8   0    1.90    1.10
  10  -8   0    3.00    0.90
  10   8   0    2.40    1.00
  10   8   0    1.70    0.90
  10   8   0    1.90    1.30
 -10   8   0    1.40    1.10
  10   8   0    0.40    1.40
  11  -8   0   -1.30    1.20
  11  -8   0   -0.60    1.20
  11  -8   0    1.00    1.50
  11   8   0    1.50    1.10
  11   8   0    1.70    1.50
 -11   8   0    0.70    1.10
  11   8   0   -1.20    1.30
  12  -8   0    2.50    1.60
  12  -8   0    3.10    1.40
 -12   8   0    2.90    1.30
  12   8   0    1.00    1.20
  12   8   0    4.50    1.80
  12   8   0    0.90    1.60
   0  -9   0   -0.30    0.40
   0  -9   0    0.00    0.30
   0  -9   0   -0.80    0.40
   0   9   0    0.50    0.70
   0   9   0   -0.50    0.40
  -1  -9   0    1.10    0.30
   1  -9   0    1.30    0.40
   1  -9   0    0.50    0.50
   1  -9   0    0.90    0.60
   1  -9   0    1.60    0.60
  -1  -9   0    0.50    0.50
   1   9   0    1.00    0.70
  -1   9   0    0.80    0.50
  -1   9   0    0.80    0.60
   1   9   0    1.70    0.60
   2  -9   0  103.79    3.40
   2  -9   0  107.49    3.50
   2  -9   0  110.69    3.40
  -2  -9   0  106.79    3.50
  -2  -9   0  111.59    3.10
  -2   9   0  112.39    3.40
   2   9   0  106.19    3.40
  -2   9   0  111.79    3.60
   2   9   0  107.99    3.70
   3  -9   0    0.90    0.60
  -3  -9   0    2.60    0.70
  -3  -9   0    2.90    0.50
   3  -9   0    2.10    0.60
   3  -9   0    2.20    0.70
   3   9   0    2.10    0.60
  -3   9   0    2.30    0.80
   3   9   0    3.10    0.70
  -3   9   0    3.40    0.60
   3   9   0    1.70    1.00
   4  -9   0   -0.80    0.60
  -4  -9   0    0.40    0.60
   4  -9   0    0.40    0.50
  -4  -9   0    1.30    0.20
   4  -9   0    1.40    0.70
  -4  -9   0    1.20    0.50
   4   9   0    1.20    0.70
   4   9   0    0.10    1.00
   4   9   0    1.30    0.60
  -4   9   0    0.60    0.60
  -4   9   0    1.60    0.50
   5  -9   0   31.80    1.70
   5  -9   0   32.50    1.50
   5  -9   0   30.70    1.70
  -5  -9   0   29.10    1.70
   5  -9   0   28.30    1.80
  -5  -9   0   32.80    1.50
  -5   9   0   35.20    2.00
  -5   9   0   31.00    1.30
   5   9   0   32.00    1.80
   5   9   0   30.90    1.60
   5   9   0   32.00    2.20
  -6  -9   0   16.20    1.30
   6  -9   0   17.20    1.50
   6  -9   0   17.20    1.40
   6  -9   0   17.40    1.30
   6  -9   0   18.40    1.30
   6   9   0   19.10    1.90
   6   9   0   17.60    1.40
   6   9   0   17.20    1.30
  -6   9   0   14.50    1.50
  -7  -9   0    0.80    0.70
   7  -9   0   -0.30    0.70
   7  -9   0    0.70    0.80
   7  -9   0   -0.20    0.60
   7  -9   0   -0.50    0.70
  -7   9   0    0.90    0.90
   7   9   0    0.20    0.80
   7   9   0   -0.80    1.10
   7   9   0    0.60    0.70
   8  -9   0   10.70    1.50
   8  -9   0   11.80    1.20
   8  -9   0   11.50    1.50
   8  -9   0   12.80    1.50
  -8  -9   0    7.90    1.10
   8   9   0   10.90    1.30
   8   9   0   11.20    1.20
  -8   9   0    9.30    1.40
   8   9   0   13.90    2.00
   8   9   0   10.50    1.60
   9  -9   0   -0.40    1.10
   9  -9   0   -0.10    1.00
   9  -9   0    0.20    0.70
  -9  -9   0   -0.60    0.80
   9   9   0    0.40    0.80
   9   9   0    0.30    1.10
  -9   9   0    1.20    1.00
   9   9   0    0.40    0.80
   9   9   0   -0.70    1.30
 -10  -9   0    1.00    1.00
  10  -9   0    2.80    1.30
  10  -9   0    1.80    0.90
  10  -9   0    1.90    1.30
  10   9   0    3.10    1.60
  10   9   0    2.80    1.50
 -10   9   0    2.30    1.20
  10   9   0    3.80    1.20
  10   9   0    1.10    0.90
  11  -9   0    3.20    1.50
  11  -9   0    0.70    1.20
  11   9   0    1.30    1.70
  11   9   0    0.10    1.10
  11   9   0    2.10    1.40
 -11   9   0    1.90    1.20
   0 -10   0    8.60    0.70
   0 -10   0    6.60    0.80
   0 -10   0    7.30    0.80
   0  10   0    7.00    0.80
   0  10   0    9.00    1.10
  -1 -10   0   16.90    0.80
   1 -10   0   13.10    0.80
   1 -10   0   15.40    1.10
   1 -10   0   12.50    1.00
  -1 -10   0   10.80    1.00
  -1  10   0   13.20    1.20
   1  10   0   14.90    1.00
   1  10   0   14.70    1.40
  -2 -10   0   11.90    0.80
  -2 -10   0   11.70    1.10
   2 -10   0    9.80    1.10
   2 -10   0   13.10    1.00
   2 -10   0   11.60    1.10
   2  10   0   11.70    1.40
  -2  10   0   12.70    1.20
   2  10   0   11.00    1.00
  -2  10   0    9.20    1.00
   3 -10   0    6.70    0.80
   3 -10   0    7.40    1.00
  -3 -10   0    6.30    0.90
   3 -10   0    5.00    0.90
  -3 -10   0    7.60    0.70
   3  10   0    6.40    0.80
   3  10   0    6.40    1.20
  -3  10   0    5.60    0.90
   3  10   0    8.50    0.90
  -3  10   0    8.00    0.90
   4 -10   0   37.10    1.70
   4 -10   0   34.10    1.80
  -4 -10   0   38.20    1.60
  -4 -10   0   35.10    1.90
   4 -10   0   37.90    2.00
   4  10   0   36.80    2.30
  -4  10   0   35.30    1.50
   4  10   0   37.00    1.80
  -4  10   0   35.90    2.10
   4  10   0   35.00    1.70
   5 -10   0   -0.40    0.50
   5 -10   0    0.80    0.70
  -5 -10   0   -0.30    0.50
  -5 -10   0    0.00    0.70
   5 -10   0    0.00    0.70
   5  10   0    0.20    0.70
   5  10   0   -0.30    1.00
  -5  10   0    0.30    0.60
   5  10   0    0.30    0.60
   6 -10   0    8.00    1.20
   6 -10   0    9.30    1.20
   6 -10   0    8.10    1.00
  -6 -10   0    9.30    1.00
   6 -10   0    7.50    1.10
   6  10   0    9.10    1.70
   6  10   0    9.30    1.10
   6  10   0    9.20    1.20
  -6  10   0    6.50    1.20
   7 -10   0    0.70    0.70
   7 -10   0    2.80    1.00
   7 -10   0    0.90    0.90
   7 -10   0    0.80    0.80
  -7 -10   0    0.80    0.70
   7  10   0    0.70    1.30
   7  10   0    0.80    0.80
   7  10   0    1.90    1.10
  -7  10   0    0.30    0.80
   8 -10   0   -0.20    0.90
  -8 -10   0   -0.30    0.60
   8 -10   0    0.40    0.90
   8 -10   0   -0.10    1.00
   8 -10   0    0.50    0.70
   8  10   0   -0.20    0.80
   8  10   0    0.70    1.40
  -8  10   0    0.90    1.10
   8  10   0   -1.40    1.00
   9 -10   0   -0.40    1.10
   9 -10   0   -2.30    0.80
  -9 -10   0   -1.00    0.80
   9 -10   0    0.60    0.70
   9  10   0   -0.10    1.20
   9  10   0    1.30    1.50
   9  10   0    1.30    0.80
  -9  10   0   -1.40    1.00
   9  10   0    0.10    0.80
  10 -10   0    0.80    1.10
 -10 -10   0    2.40    1.00
  10 -10   0    2.10    1.20
 -10  10   0    2.40    1.20
  10  10   0    2.00    1.00
  10  10   0    1.40    1.60
  10  10   0    0.70    1.40
  11 -10   0    8.30    1.70
  11 -10   0    3.40    1.50
  11  10   0    4.60    1.20
 -11  10   0    5.20    1.50
  11  10   0    5.00    1.30
  11  10   0    8.10    2.10
  11  10   0    6.10    1.70
   0 -11   0   -0.10    0.30
   0 -11   0    0.30    0.60
   0 -11   0    0.00    0.50
   0  11   0   -0.30    0.80
   0  11   0    0.70    0.60
   1 -11   0    0.60    0.60
   1 -11   0    1.60    0.40
  -1 -11   0    1.20    0.40
   1 -11   0    0.80    0.60
  -1 -11   0    0.30    0.60
   1  11   0    0.30    0.80
   1  11   0    0.90    0.60
  -1  11   0    0.90    0.80
   2 -11   0   17.80    1.40
   2 -11   0   16.50    1.30
  -2 -11   0   19.00    1.00
  -2 -11   0   17.00    1.30
   2 -11   0   17.10    1.30
   2  11   0   18.50    1.30
  -2  11   0   18.50    1.30
   2  11   0   17.70    1.70
  -3 -11   0   24.50    1.20
   3 -11   0   23.40    1.40
   3 -11   0   24.50    1.60
   3 -11   0   24.40    1.50
  -3 -11   0   25.00    1.60
  -3  11   0   23.70    1.70
   3  11   0   22.80    1.90
   3  11   0   25.30    1.50
  -3  11   0   24.40    1.40
   3  11   0   24.40    1.50
   4 -11   0    0.40    0.70
   4 -11   0    0.00    0.70
  -4 -11   0   -0.60    0.40
   4 -11   0    0.60    0.60
  -4 -11   0    0.20    0.70
  -4  11   0    0.20    0.60
   4  11   0   -1.40    1.00
   4  11   0    0.80    0.60
   4  11   0    0.90    0.70
  -4  11   0    0.80    0.80
   5 -11   0    0.60    0.60
  -5 -11   0   -1.30    0.70
   5 -11   0   -0.70    0.70
   5 -11   0   -0.10    0.70
  -5 -11   0   -0.80    0.50
   5  11   0    0.80    1.10
   5  11   0   -1.00    0.60
   5  11   0   -0.50    0.70
  -5  11   0   -0.40    0.80
   6 -11   0    4.20    0.80
   6 -11   0    4.00    1.00
   6 -11   0    5.00    1.00
  -6 -11   0    3.90    0.80
  -6 -11   0    5.90    1.20
   6  11   0    5.70    1.20
   6  11   0    3.30    1.40
   6  11   0    5.30    1.00
  -6  11   0    2.70    1.10
   7 -11   0   -0.20    0.60
   7 -11   0    0.00    0.90
   7 -11   0   -0.70    0.80
  -7 -11   0    0.60    0.70
   7  11   0   -1.10    0.90
   7  11   0    0.30    0.80
  -7  11   0   -0.20    0.90
   7  11   0   -1.50    1.40
   8 -11   0   15.50    1.40
  -8 -11   0   11.60    1.30
   8 -11   0   16.80    1.80
   8 -11   0   10.00    1.50
  -8  11   0   10.00    1.60
   8  11   0   15.90    1.90
   8  11   0   16.10    2.30
   8  11   0   16.20    1.60
  -9 -11   0   -0.30    0.80
   9 -11   0    0.00    0.90
   9 -11   0    1.80    1.20
   9 -11   0    0.90    1.10
  -9  11   0    2.80    1.30
   9  11   0    1.80    1.30
   9  11   0   -0.50    0.90
   9  11   0    0.70    1.50
  10 -11   0    0.90    1.30
  10 -11   0    0.10    1.10
 -10 -11   0   -0.80    1.40
  10  11   0    1.90    1.40
  10  11   0    1.70    1.60
  10  11   0   -1.60    0.80
 -10  11   0    0.00    1.10
  11 -11   0    1.30    1.40
  11 -11   0    2.90    1.40
  11  11   0   -0.40    1.50
  11  11   0    2.10    1.20
  11  11   0    3.40    1.70
   0 -12   0   79.49    3.00
   0 -12   0   83.39    3.10
   0 -12   0   88.19    2.60
   0  12   0   80.49    3.20
   0  12   0   83.69    3.00
   1 -12   0    4.10    0.50
   1 -12   0    2.10    0.80
  -1 -12   0    2.60    0.50
   1 -12   0    3.30    0.80
  -1 -12   0    2.50    0.70
   1  12   0    3.60    0.80
  -1  12   0    3.10    0.90
  -1  12   0    1.90    0.80
   1  12   0    3.50    1.10
   2 -12   0    0.50    0.40
   2 -12   0   -0.20    0.70
  -2 -12   0   -0.30    0.40
  -2 -12   0   -0.40    0.60
   2 -12   0   -0.10    0.50
   2 -12   0   -0.40    0.60
   2  12   0    1.60    0.70
   2  12   0   -0.60    0.90
  -2  12   0    0.40    0.80
  -3 -12   0    1.80    0.80
   3 -12   0    1.40    0.80
   3 -12   0    0.60    0.60
  -3 -12   0    0.90    0.50
   3 -12   0    1.10    0.80
  -3  12   0    0.30    0.70
   3  12   0    0.70    1.10
   3  12   0    1.30    0.70
   3  12   0   -0.10    0.70
   4 -12   0    6.00    1.10
  -4 -12   0    4.40    0.70
   4 -12   0    5.50    1.00
  -4 -12   0    5.50    1.00
   4 -12   0    5.20    0.90
  -4  12   0    4.30    1.00
   4  12   0    6.20    1.50
   4  12   0    4.10    0.90
   4  12   0    5.50    1.00
  -5 -12   0    2.40    0.90
  -5 -12   0    2.20    0.60
   5 -12   0    4.30    1.10
   5 -12   0    3.10    1.00
   5 -12   0    3.80    0.80
   5  12   0    3.00    1.00
  -5  12   0    3.80    1.00
   5  12   0    2.90    1.40
   5  12   0    2.60    0.90
   6 -12   0    2.80    0.80
   6 -12   0    3.50    1.00
   6 -12   0    3.30    1.10
  -6 -12   0    1.10    0.70
  -6 -12   0   -1.00    0.80
   6  12   0    0.70    1.00
   6  12   0    1.60    0.90
   6  12   0    2.10    1.40
  -6  12   0    3.00    1.10
   7 -12   0    1.10    0.80
   7 -12   0    0.10    1.00
  -7  12   0    2.00    1.10
   7  12   0    1.20    1.40
   7  12   0   -1.30    0.80
   7  12   0    1.10    1.10
   8 -12   0    5.60    1.30
   8 -12   0    7.20    1.10
   8  12   0    5.90    2.00
   8  12   0    3.40    1.40
  -8  12   0    5.60    1.40
   8  12   0    3.50    1.10
   9 -12   0    6.40    1.40
   9  12   0    5.80    1.70
   9  12   0    3.40    1.10
   9  12   0    5.20    1.90
  -9  12   0    2.10    1.30
  10 -12   0    0.10    1.20
  10  12   0    0.40    1.70
  10  12   0    0.60    1.00
  10  12   0   -1.80    1.30
   0 -13   0    0.30    0.70
   0 -13   0    1.40    0.80
   0  13   0    0.50    1.00
   0  13   0   -0.50    0.70
  -1 -13   0   26.00    1.80
   1 -13   0   28.50    1.80
   1 -13   0   25.10    1.70
   1  13   0   23.20    1.60
  -1  13   0   26.20    1.90
  -1  13   0   25.50    1.70
   1  13   0   26.60    2.00
  -2 -13   0    6.70    1.10
   2 -13   0    4.70    0.90
   2 -13   0    5.90    1.10
   2 -13   0    5.90    0.70
   2  13   0    6.10    1.00
   2  13   0    5.10    1.40
   2  13   0    7.60    1.00
  -2  13   0    5.30    1.10
   3 -13   0    0.50    0.70
   3 -13   0    1.10    0.50
   3 -13   0    1.20    0.80
  -3 -13   0    0.40    0.80
   3 -13   0   -1.40    0.70
   3  13   0    0.30    0.70
   3  13   0   -0.90    1.20
   3  13   0    0.70    0.70
  -3  13   0   -0.20    0.70
   4 -13   0   10.40    1.30
   4 -13   0   11.20    1.20
  -4 -13   0    9.30    1.40
   4 -13   0   10.60    1.40
   4  13   0   11.60    1.30
   4  13   0    8.80    1.70
   4  13   0   13.00    1.40
  -5 -13   0    5.80    1.20
   5 -13   0    2.00    1.00
   5 -13   0    2.40    1.10
   5 -13   0    3.10    0.90
   5  13   0    4.00    1.50
   5  13   0    2.40    0.90
   5  13   0    3.10    1.10
   6 -13   0    7.90    1.20
  -6 -13   0    6.40    1.30
   6 -13   0    6.80    1.30
   6  13   0    9.70    1.50
   6  13   0    9.60    1.90
  -6  13   0    6.50    1.20
   6  13   0    8.40    1.30
   7 -13   0    4.80    1.10
   7 -13   0    6.30    1.40
   7  13   0    4.70    1.80
   7  13   0    5.80    1.30
   7  13   0    6.90    1.50
   8 -13   0    2.00    1.20
   8  13   0    1.40    1.30
   8  13   0    0.00    1.60
   8  13   0    1.50    1.00
   9 -13   0    1.40    1.20
   9  13   0   -0.90    1.20
   9  13   0    2.10    1.10
   9  13   0   -0.30    1.80
   0 -14   0    4.20    1.00
   0  14   0    3.60    1.30
   0  14   0    3.70    1.00
  -1 -14   0   38.80    2.20
   1 -14   0   37.40    2.20
   1 -14   0   37.90    2.10
  -1  14   0   38.80    2.10
   1  14   0   37.10    2.10
  -1  14   0   34.70    2.30
   1  14   0   40.70    2.40
   2 -14   0   11.00    1.40
  -2 -14   0    7.20    1.20
   2 -14   0    8.00    1.10
   2  14   0   10.00    1.70
   2  14   0   11.30    1.30
   2  14   0   12.30    1.30
  -2  14   0    8.80    1.30
  -2  14   0    9.10    1.30
   3 -14   0    4.90    1.00
  -3 -14   0    2.80    1.00
   3 -14   0    3.80    1.10
   3  14   0    5.00    1.50
   3  14   0    4.60    1.00
   3  14   0    3.80    1.00
   4 -14   0    1.00    1.00
   4 -14   0    2.50    1.00
   4 -14   0   -1.80    0.70
  -4 -14   0   -0.10    1.00
   4  14   0   -1.50    1.20
   4  14   0    1.20    0.90
   4  14   0   -0.40    0.80
  -5 -14   0    1.80    1.00
   5 -14   0    2.40    1.10
   5 -14   0    1.50    0.90
   5  14   0    0.80    0.90
   5  14   0    1.90    1.60
   5  14   0   -0.30    0.90
   6 -14   0   37.00    2.40
   6 -14   0   34.40    2.10
  -6 -14   0   39.30    2.60
   6  14   0   36.90    2.40
   6  14   0   37.70    3.40
   6  14   0   34.80    2.20
   7 -14   0   11.60    1.70
   7  14   0   12.80    1.60
   7  14   0   10.40    2.20
   7  14   0   17.40    2.00
   8 -14   0    0.20    1.20
   8  14   0    1.40    1.70
   8  14   0    1.40    1.00
   8  14   0   -1.80    1.10
   9 -14   0   -0.40    1.30
   9  14   0    1.40    1.00
   9  14   0    1.30    1.80
   9  14   0    1.40    1.40
   0 -15   0    1.00    0.90
   0  15   0   -0.60    0.80
   0  15   0   -2.90    1.00
  -1 -15   0    5.70    1.10
   1 -15   0    5.60    1.10
   1 -15   0    6.70    1.10
   1  15   0    6.30    1.20
   1  15   0    6.90    1.60
  -1  15   0    7.30    1.20
  -1  15   0    4.70    1.20
   2 -15   0   -1.30    0.70
   2 -15   0   -0.40    0.90
  -2 -15   0    0.00    0.90
  -2  15   0    0.50    0.90
  -2  15   0    0.90    1.00
   2  15   0    0.60    0.80
   2  15   0   -1.30    0.80
   2  15   0   -0.90    1.30
   3 -15   0    5.50    1.10
  -3 -15   0    4.00    1.10
   3 -15   0    6.60    1.40
   3  15   0    4.80    1.10
   3  15   0    5.90    1.10
   3  15   0    3.10    1.60
   4 -15   0    3.60    1.00
  -4 -15   0    6.40    1.30
   4 -15   0    4.80    1.30
   4  15   0    5.50    1.20
   4  15   0    2.60    1.60
   4  15   0    4.10    1.10
   5 -15   0    5.60    1.20
  -5 -15   0    4.30    1.30
   5 -15   0    7.50    1.50
   5  15   0    5.50    1.20
   5  15   0    7.40    1.90
   5  15   0    6.00    1.30
  -6 -15   0   23.90    2.30
   6 -15   0   24.20    2.20
   6 -15   0   22.40    2.30
   6  15   0   26.30    2.20
   6  15   0   26.00    2.80
   6  15   0   27.40    2.00
   7 -15   0    6.40    1.50
   7  15   0    5.90    1.50
   7  15   0    6.00    1.40
   7  15   0   12.20    2.30
   8 -15   0    0.40    1.30
   8  15   0   -2.20    1.10
   8  15   0    0.50    1.90
   8  15   0    1.20    1.00
   0 -16   0    0.90    0.90
   0  16   0   -0.60    1.20
   0  16   0    1.10    1.00
   1 -16   0    1.30    1.00
  -1 -16   0    1.00    0.90
   1 -16   0    0.80    0.80
   1  16   0    1.90    1.00
   1  16   0   -0.50    1.20
  -1  16   0    0.40    1.20
  -1  16   0    1.20    1.00
   2 -16   0    0.30    0.90
   2 -16   0    0.40    1.00
  -2 -16   0    1.10    1.00
  -2  16   0    0.00    1.00
   2  16   0   -0.30    1.50
   2  16   0    0.60    0.90
   3 -16   0    0.70    0.80
   3 -16   0    0.40    1.00
  -3 -16   0   -0.60    0.90
   3  16   0    1.20    0.90
  -3  16   0    0.40    1.00
   3  16   0    0.10    1.60
   4 -16   0   -1.30    0.80
  -4 -16   0   -0.30    1.00
   4 -16   0    1.00    1.10
   4  16   0   -1.60    1.60
   4  16   0    0.00    0.90
  -5 -16   0    0.00    1.10
   5 -16   0   -0.10    0.90
   5 -16   0   -0.30    1.00
   5  16   0    0.60    1.00
   5  16   0   -0.60    1.50
   6 -16   0    0.10    1.10
  -6 -16   0    0.00    1.10
   6  16   0    1.50    1.00
   6  16   0    0.60    1.70
   7 -16   0    2.00    1.40
   7  16   0    0.90    2.00
   7  16   0    1.20    1.10
   0 -17   0    1.10    1.00
   0  17   0   -1.00    1.20
   0  17   0    0.00    1.00
  -1 -17   0    6.00    1.30
   1 -17   0    8.00    1.30
   1  17   0    6.10    1.30
   1  17   0    4.30    1.70
  -1  17   0    6.70    1.40
  -2 -17   0   -1.00    1.00
   2 -17   0   -0.10    0.90
   2 -17   0    0.60    1.10
  -2  17   0    1.50    1.10
   2  17   0   -0.70    1.50
   2  17   0   -0.30    0.90
  -3 -17   0    1.60    1.10
   3 -17   0    2.90    1.20
   3 -17   0    2.00    1.00
  -3  17   0    3.60    1.20
   3  17   0    2.20    1.10
   3  17   0    3.00    1.80
   4 -17   0    5.40    1.20
  -4 -17   0    3.40    1.30
   4 -17   0    4.50    1.40
   4  17   0    5.60    1.30
  -4  17   0    2.70    1.20
   4  17   0    1.80    1.80
  -5 -17   0   -0.40    1.00
   5 -17   0   -0.10    1.10
   5  17   0    0.10    1.50
   5  17   0    0.40    1.10
   6 -17   0    1.10    1.30
   6  17   0   -0.50    0.90
   6  17   0    1.30    1.90
   0 -18   0    6.00    1.30
   0  18   0    6.70    1.50
   1 -18   0    1.00    1.00
  -1 -18   0    4.00    1.20
   1  18   0   -1.60    1.50
  -1  18   0    0.20    1.10
   1  18   0   -0.30    1.10
  -2 -18   0   -0.30    1.10
   2 -18   0    2.60    1.20
  -2  18   0    2.40    1.20
   2  18   0    2.70    1.20
   2  18   0    2.00    1.70
   3 -18   0    1.40    1.30
   3 -18   0    0.50    1.00
  -3 -18   0   -0.50    1.20
  -3  18   0    0.60    1.10
   3  18   0    0.90    1.10
   3  18   0   -1.60    1.70
  -4 -18   0    0.30    1.20
   4 -18   0    0.50    1.10
   4  18   0   -0.70    0.90
  -4  18   0   -0.60    1.00
   4  18   0    0.00    1.70
   0 -19   0    1.60    1.20
   0  19   0   -1.10    1.10
  -1 -19   0   -0.60    1.10
   1 -19   0    1.10    1.10
   1  19   0    0.90    1.20
  -1  19   0    0.30    1.20
  13   0  -1    2.50    1.30
  13   0  -1    6.00    1.80
  12   0  -1    0.50    0.90
  12   0  -1   -0.50    1.20
 -11   0   1   24.60    1.60
  11   0  -1   24.40    2.10
  11   0  -1   19.50    1.70
  11   0  -1   21.10    1.80
  10   0  -1    0.60    0.70
  10   0  -1    0.90    0.80
 -10   0   1    0.60    0.60
  10   0  -1    0.20    0.70
  10   0  -1    0.50    1.00
  -9   0   1    2.40    0.70
   9   0  -1    3.00    0.80
   9   0  -1    2.10    1.00
   9   0  -1    1.50    0.70
   9   0  -1    1.10    0.70
   8   0  -1    0.80    0.60
   8   0  -1   -0.30    0.80
   8   0  -1   -0.30    0.50
  -8   0   1   -0.30    0.50
   8   0  -1    0.20    0.60
   7   0  -1  168.78    4.90
   7   0  -1  173.18    5.10
   7   0  -1  176.18    5.00
  -7   0   1  175.48    4.90
   7   0  -1  170.38    5.20
   6   0  -1    0.20    0.50
   6   0  -1   -0.60    0.50
   6   0  -1    0.20    0.70
  -6   0   1   -0.10    0.40
   6   0  -1    0.60    0.50
  -6   0   1    0.30    0.40
  -5   0   1  637.34   16.00
   5   0  -1  636.34   16.10
  -5   0   1  647.34   16.10
   5   0  -1  620.04   16.10
   5   0  -1  636.44   16.00
   5   0  -1  633.04   16.00
   4   0  -1   -0.20    0.30
   4   0  -1    0.10    0.30
   4   0  -1   -0.10    0.30
  -4   0   1    0.10    0.30
  -4   0   1    0.00    0.30
   4   0  -1   -0.20    0.30
   3   0  -1   40.20    1.50
  -3   0   1   43.30    1.40
   3   0  -1   44.00    1.40
  -3   0   1   40.70    1.40
  -3   0   1   46.50    1.30
   3   0  -1   41.90    1.40
  -3   0   1   39.40    1.40
   3   0  -1   43.90    1.40
   2   0  -1   -0.30    0.20
   2   0  -1   -0.10    0.20
  -2   0   1   -0.40    0.10
  -2   0   1   -0.20    0.20
   2   0  -1   -0.10    0.20
  -2   0   1   -0.40    0.20
   2   0  -1   -0.40    0.20
  -2   0   1   -0.20    0.20
  -2   0   1   -0.50    0.20
   1   0  -1 1876.21   46.60
   0   0   1   -1.30    0.10
   0   0   1   -1.30    0.10
   0   0  -1   -1.10    0.10
   0   0   1   -1.20    0.10
   0   0  -1   -1.20    0.10
   0   0  -1   -1.20    0.10
   0   0   1   -1.30    0.10
   0   0  -1   -1.10    0.10
   0   0   1   -1.30    0.10
   0   0  -1   -1.20    0.10
  -1   0  -1 6527.85  160.38
  -2   0  -1   -0.10    0.30
   2   0   1   -0.40    0.20
  -2   0  -1   -0.30    0.30
   2   0   1    0.10    0.30
   2   0   1   -0.50    0.20
  -2   0  -1   -0.70    0.20
   2   0   1   -0.30    0.20
   2   0   1   -0.20    0.20
  -2   0  -1   -0.20    0.20
  -2   0  -1    0.00    0.20
   2   0   1   -0.40    0.30
  -3   0  -1  110.59    3.00
   3   0   1  107.99    3.00
  -3   0  -1  109.59    3.10
   3   0   1  108.19    3.00
   3   0   1  108.49    3.10
  -3   0  -1  110.59    3.10
   3   0   1  111.99    3.10
   4   0   1   -0.30    0.40
   4   0   1    0.00    0.40
   4   0   1   -0.50    0.30
  -4   0  -1    0.30    0.30
  -4   0  -1   -0.20    0.30
  -4   0  -1    0.20    0.30
   4   0   1    0.10    0.30
   5   0   1  218.08    6.10
   5   0   1  226.98    6.00
  -5   0  -1  235.28    6.10
   5   0   1  223.38    6.20
  -5   0  -1  214.68    6.20
   5   0   1  222.58    6.00
  -5   0  -1  226.98    6.10
   6   0   1   -0.20    0.60
   6   0   1   -0.10    0.40
   6   0   1    0.10    0.60
   6   0   1   -0.60    0.50
  -6   0  -1    0.00    0.50
  -6   0  -1    0.30    0.50
   7   0   1   17.70    1.10
  -7   0  -1   17.70    1.40
   7   0   1   15.40    1.20
   7   0   1   20.60    1.60
   7   0   1   16.60    1.30
  -7   0  -1   20.20    1.40
   8   0   1   -0.30    0.60
  -8   0  -1    0.10    0.70
  -8   0  -1   -0.20    0.60
   8   0   1   -0.80    0.50
   8   0   1    0.90    0.60
   8   0   1    0.20    0.70
  -9   0  -1    5.40    0.90
   9   0   1    6.50    1.00
   9   0   1    6.10    1.00
   9   0   1    6.60    1.00
   9   0   1    5.10    1.20
  10   0   1    0.10    0.70
  10   0   1   -1.60    0.70
  10   0   1    0.30    1.10
 -10   0  -1   -0.30    0.60
  10   0   1    0.20    0.70
  11   0   1    0.80    0.90
  11   0   1    2.50    1.30
  11   0   1    0.50    0.90
  12   0   1   -2.00    1.10
  12   0   1   -0.60    1.00
  13   0   1   -1.20    1.10
  13   0   1    2.30    1.60
  13  -1  -1   -1.20    1.40
  13  -1  -1   -0.50    1.10
  13   1  -1    0.00    1.50
  13   1  -1   -0.80    1.10
  12  -1  -1    7.50    1.60
  12  -1  -1    2.80    1.20
  12   1  -1    5.60    1.30
  12   1  -1    8.10    1.80
  11  -1  -1    9.30    1.30
  11  -1  -1    8.30    1.30
  11  -1  -1   10.20    1.60
  11   1  -1   12.60    1.40
  11   1  -1   10.80    1.40
 -11   1   1    9.90    1.10
  11   1  -1   11.30    1.80
  11   1  -1   10.30    1.30
  10  -1  -1    1.80    0.80
  10  -1  -1    2.40    1.20
  10  -1  -1    2.60    0.90
 -10  -1   1    3.20    0.70
  10  -1  -1    3.00    0.80
  10   1  -1    2.30    0.90
  10   1  -1    3.30    0.90
 -10   1   1    1.90    0.70
  10   1  -1    3.50    1.30
  10   1  -1    2.00    0.80
   9  -1  -1    2.30    1.00
   9  -1  -1    3.90    0.80
   9  -1  -1    2.10    0.70
   9  -1  -1    4.30    0.90
  -9  -1   1    2.30    0.60
   9   1  -1    2.50    0.80
   9   1  -1    2.90    0.80
   9   1  -1    1.70    1.00
   9   1  -1    3.00    0.80
  -9   1   1    2.20    0.70
   8  -1  -1   11.20    1.30
   8  -1  -1   10.20    1.00
   8  -1  -1   10.60    1.00
  -8  -1   1    8.40    0.80
   8  -1  -1   10.40    1.00
   8   1  -1   11.80    1.10
   8   1  -1    9.30    1.20
   8   1  -1   10.10    1.10
   8   1  -1   11.10    1.00
  -8   1   1    7.90    0.90
   7  -1  -1  109.19    3.50
   7  -1  -1  111.09    3.30
  -7  -1   1  112.29    3.30
   7  -1  -1  108.89    3.40
   7  -1  -1  111.09    3.60
   7   1  -1  105.79    3.60
   7   1  -1  109.39    3.50
   7   1  -1  107.59    3.50
   7   1  -1  108.59    3.40
  -7   1   1  109.19    3.40
  -6  -1   1  159.78    4.60
   6  -1  -1  159.28    4.50
   6  -1  -1  159.78    4.40
  -6  -1   1  157.98    4.30
   6  -1  -1  154.58    4.50
   6  -1  -1  152.18    4.60
   6   1  -1  161.38    4.50
  -6   1   1  157.48    4.50
   6   1  -1  152.28    4.50
   6   1  -1  159.48    4.70
   6   1  -1  155.88    4.50
   5  -1  -1   42.60    1.40
  -5  -1   1   42.40    1.60
   5  -1  -1   40.10    1.50
   5  -1  -1   39.50    1.60
   5  -1  -1   41.10    1.60
  -5  -1   1   43.10    1.40
   5   1  -1   42.10    1.60
   5   1  -1   38.80    1.60
   5   1  -1   43.60    1.70
  -5   1   1   41.50    1.60
  -5   1   1   44.30    1.60
   4  -1  -1  316.37    8.20
  -4  -1   1  319.67    8.00
   4  -1  -1  312.17    8.20
   4  -1  -1  317.87    8.00
   4  -1  -1  313.57    8.10
  -4  -1   1  315.37    8.20
   4   1  -1  312.97    8.20
   4   1  -1  304.77    8.20
  -4   1   1  315.17    8.10
  -4   1   1  322.77    8.00
   4   1  -1  312.07    8.20
   4   1  -1  320.47    8.10
   4   1  -1  324.67    8.00
  -4   1   1  316.47    8.20
   3  -1  -1   30.00    1.00
  -3  -1   1   29.00    0.90
   3  -1  -1   28.20    1.10
   3  -1  -1   26.20    1.00
   3  -1  -1   28.40    0.90
  -3  -1   1   32.90    1.10
   3   1  -1   29.10    1.00
   3   1  -1   30.40    0.90
   3   1  -1   27.80    1.10
  -3   1   1   28.80    1.00
  -3   1   1   30.20    0.90
   3   1  -1   27.90    1.10
   3   1  -1   28.40    1.00
  -3   1   1   28.10    1.10
   2  -1  -1  935.81   22.80
  -2  -1   1  963.80   23.00
   2  -1  -1  920.61   22.80
  -2  -1   1  942.01   23.00
  -2  -1   1  936.41   22.70
   2  -1  -1  913.51   23.00
  -2  -1   1  889.91   23.00
   2  -1  -1  860.71   22.80
   2  -1  -1  953.70   22.70
   2   1  -1  936.21   22.90
  -2   1   1  912.51   22.80
  -2   1   1  885.31   22.80
   2   1  -1  863.11   22.70
   2   1  -1  938.21   23.00
  -2   1   1  934.71   22.90
   2   1  -1  884.81   22.70
  -2   1   1  975.90   22.70
  -2   1   1  924.01   23.20
   2   1  -1  875.91   23.00
  -1  -1   1  819.12   20.70
   1  -1  -1  857.51   20.40
  -1  -1   1  880.41   20.50
   1  -1  -1  830.42   20.60
   1  -1  -1  804.62   20.40
   1  -1  -1  797.32   20.60
   1  -1  -1  782.32   20.60
  -1   1   1  816.22   20.70
   1   1  -1  811.12   20.70
  -1   1   1  832.82   20.40
   1   1  -1  826.32   20.50
  -1   1   1  821.62   20.60
   0  -1  -1  361.36    9.20
   0  -1   1  348.47    9.20
   0  -1  -1  347.57    9.20
   0  -1   1  309.07    9.30
   0  -1  -1  415.46    9.20
   0  -1  -1  388.86    9.20
   0  -1  -1  365.86    9.30
   0  -1  -1  353.96    9.30
   0  -1  -1  374.96    9.10
   0   1   1  391.06    9.20
   0   1   1  389.86    9.20
   0   1  -1  400.26    9.40
   0   1  -1  385.16    9.40
   0   1  -1  366.76    9.20
   0   1   1  320.67    9.30
   0   1   1  329.27    9.20
   0   1  -1  390.86    9.20
   0   1  -1  384.36    9.20
   0   1   1  314.57    9.20
   1  -1   1 1296.87   31.10
   1  -1   1 1219.78   31.30
  -1  -1  -1 1194.08   31.20
  -1  -1  -1 1324.67   31.60
  -1  -1  -1 1276.37   31.20
   1  -1   1 1267.67   31.30
   1  -1   1 1257.47   31.30
  -1  -1  -1 1242.58   31.10
  -1  -1  -1 1239.78   31.40
  -1  -1  -1 1284.37   31.40
   1  -1   1 1174.78   31.00
  -1   1  -1 1249.97   31.00
   1   1   1 1290.77   31.30
   1   1   1 1284.87   31.40
   1   1   1 1214.88   31.20
  -1   1  -1 1181.18   31.30
   1   1   1 1337.27   31.30
  -1   1  -1 1197.58   31.30
   1   1   1 1229.38   31.40
  -1   1  -1 1229.08   31.40
  -1   1  -1 1258.47   31.50
   1   1   1 1233.08   31.60
  -2  -1  -1 6099.29  153.18
   2  -1   1 5979.90  153.68
   2  -1   1 6214.78  153.18
   2  -1   1 6027.20  152.68
  -2  -1  -1 6236.78  153.48
   2   1   1 6093.09  153.18
   2   1   1 6272.57  153.18
  -2   1  -1 6143.19  153.38
   2   1   1 6306.77  153.88
   2   1   1 6236.08  153.58
  -2   1  -1 6595.44  153.48
  -2   1  -1 6163.08  153.48
  -2   1  -1 5968.90  152.98
   2   1   1 5994.70  152.68
   2   1   1 6796.12  154.08
  -2   1  -1 6159.28  152.68
   3  -1   1   17.20    0.70
  -3  -1  -1   18.40    0.90
   3  -1   1   16.40    0.90
  -3  -1  -1   18.40    0.80
   3  -1   1   17.10    0.80
   3   1   1   18.10    0.90
  -3   1  -1   17.60    0.90
   3   1   1   17.50    0.70
   3   1   1   17.60    0.90
  -3   1  -1   18.50    0.80
  -3   1  -1   18.40    0.90
   4  -1   1    2.30    0.40
  -4  -1  -1    1.70    0.50
   4  -1   1    1.60    0.40
  -4  -1  -1    1.30    0.40
   4  -1   1    2.30    0.40
   4  -1   1    2.00    0.50
   4   1   1    1.90    0.40
  -4   1  -1    1.80    0.40
   4   1   1    1.60    0.30
  -4   1  -1    2.00    0.40
   4   1   1    1.70    0.50
  -4   1  -1    1.90    0.50
   4   1   1    1.70    0.50
   4   1   1    1.50    0.40
   5  -1   1    9.40    0.70
   5  -1   1    8.00    0.70
   5  -1   1    8.10    0.90
  -5  -1  -1    9.20    0.70
   5  -1   1    8.10    0.80
  -5  -1  -1    8.00    0.80
   5   1   1    8.50    0.90
  -5   1  -1   10.70    0.90
  -5   1  -1   10.10    0.80
   5   1   1    9.20    0.90
   5   1   1   10.10    0.70
  -5   1  -1    9.60    0.70
   5   1   1    8.60    0.70
   6  -1   1   65.49    2.30
  -6  -1  -1   70.29    2.40
  -6  -1  -1   65.19    2.50
   6  -1   1   67.99    2.30
   6  -1   1   65.29    2.40
   6   1   1   68.69    2.30
  -6   1  -1   67.39    2.50
   6   1   1   67.69    2.50
   6   1   1   68.39    2.30
  -6   1  -1   70.89    2.50
   6   1   1   67.99    2.60
   7  -1   1  183.18    5.40
   7  -1   1  189.98    5.40
   7  -1   1  191.18    5.40
  -7  -1  -1  190.68    5.70
   7  -1   1  180.48    5.60
  -7  -1  -1  193.78    5.40
   7   1   1  188.68    5.30
   7   1   1  184.48    5.70
  -7   1  -1  183.68    5.50
   7   1   1  195.28    5.40
   7   1   1  189.38    5.60
  -7   1  -1  186.68    5.60
  -8  -1  -1   32.00    1.70
   8  -1   1   30.30    1.90
   8  -1   1   34.30    1.70
   8  -1   1   34.60    1.70
   8  -1   1   31.30    1.70
  -8  -1  -1   31.30    1.90
  -8   1  -1   31.10    1.80
   8   1   1   31.10    1.60
   8   1   1   32.50    1.90
   8   1   1   31.90    1.70
   8   1   1   33.00    1.90
   9  -1   1    1.30    0.70
  -9  -1  -1   -0.50    0.80
   9  -1   1   -0.20    0.70
   9  -1   1    1.00    0.70
  -9  -1  -1   -0.50    0.60
   9  -1   1    0.40    0.90
   9   1   1    0.90    0.70
   9   1   1    0.20    0.90
   9   1   1    0.80    0.80
   9   1   1    0.30    0.60
  -9   1  -1    0.00    0.60
  10  -1   1    0.30    0.80
 -10  -1  -1   -0.30    0.70
  10  -1   1    0.10    1.00
  10  -1   1   -0.60    0.60
 -10   1  -1   -0.30    0.80
  10   1   1    1.70    0.90
  10   1   1   -0.40    1.00
  10   1   1   -1.60    0.70
  10   1   1    0.40    0.70
  11  -1   1    5.30    1.00
  11  -1   1    3.60    1.40
  11  -1   1    2.70    1.10
  11   1   1    2.40    1.30
  11   1   1    3.60    1.00
  11   1   1    4.20    1.10
 -11   1  -1    3.30    0.90
  11   1   1    3.10    1.00
  12  -1   1    1.10    1.30
  12  -1   1    0.50    1.10
  12   1   1    1.60    1.10
  12   1   1    3.60    1.60
  13  -1   1   -0.70    1.10
  13  -1   1    2.10    1.50
  13   1   1    0.20    1.40
  13   1   1    0.00    1.10
  13  -2  -1    1.20    1.30
  13  -2  -1    0.40    1.20
  13   2  -1    0.30    1.20
  13   2  -1    1.60    1.50
  12  -2  -1    9.10    1.70
  12  -2  -1    7.60    1.40
  12   2  -1    7.20    1.70
  12   2  -1    7.30    1.40
  11  -2  -1   -1.00    0.70
  11  -2  -1   -0.30    0.90
  11  -2  -1   -1.00    0.90
  11   2  -1   -0.60    1.20
  11   2  -1    0.30    0.90
  11   2  -1   -1.00    0.80
 -11   2   1    0.80    0.80
  11   2  -1    0.80    0.80
  10  -2  -1    7.80    1.40
  10  -2  -1    9.20    1.30
  10  -2  -1    8.30    1.20
  10   2  -1   10.40    1.20
  10   2  -1    8.50    1.40
 -10   2   1    7.70    1.10
  10   2  -1    8.30    1.30
  10   2  -1   10.00    1.20
  -9  -2   1    1.40    0.50
   9  -2  -1    2.30    0.80
   9  -2  -1    2.20    0.80
   9  -2  -1    1.80    0.90
   9  -2  -1    2.60    0.60
   9   2  -1    2.60    0.80
  -9   2   1    1.90    0.70
   9   2  -1    2.50    0.90
   9   2  -1    3.50    1.00
   9   2  -1    2.70    0.80
   8  -2  -1    3.40    0.80
   8  -2  -1    4.20    1.00
  -8  -2   1    2.50    0.50
   8  -2  -1    2.90    0.70
   8  -2  -1    4.20    0.60
   8   2  -1    4.10    0.80
   8   2  -1    3.20    0.70
   8   2  -1    1.80    0.80
   8   2  -1    4.30    1.00
  -8   2   1    3.10    0.80
  -7  -2   1   35.30    1.70
   7  -2  -1   36.00    1.40
   7  -2  -1   39.00    1.90
   7  -2  -1   33.40    1.70
  -7  -2   1   36.70    1.40
   7  -2  -1   32.90    1.60
   7   2  -1   34.40    1.60
  -7   2   1   34.90    1.70
   7   2  -1   34.40    1.70
   7   2  -1   34.40    1.80
   7   2  -1   32.60    1.60
   6  -2  -1   13.80    1.10
  -6  -2   1   15.60    0.80
   6  -2  -1   12.80    1.00
  -6  -2   1   14.00    1.00
   6  -2  -1   14.80    0.80
   6  -2  -1   13.00    1.00
   6   2  -1   14.30    1.10
   6   2  -1   16.00    1.00
  -6   2   1   16.20    1.10
   6   2  -1   14.50    1.10
   5  -2  -1   35.00    1.40
   5  -2  -1   33.10    1.40
   5  -2  -1   34.60    1.50
  -5  -2   1   34.10    1.40
   5  -2  -1   36.00    1.20
  -5  -2   1   35.40    1.20
  -5   2   1   34.80    1.40
   5   2  -1   33.70    1.50
   5   2  -1   36.80    1.40
   5   2  -1   36.10    1.30
  -5   2   1   35.20    1.50
   5   2  -1   37.50    1.20
  -5   2   1   35.70    1.20
   5   2  -1   34.60    1.50
  -4  -2   1  145.29    3.70
  -4  -2   1  146.39    4.00
   4  -2  -1  138.29    4.00
   4  -2  -1  145.99    3.70
   4  -2  -1  136.79    4.00
   4  -2  -1  146.29    4.00
   4   2  -1  143.59    4.00
   4   2  -1  150.38    3.80
   4   2  -1  144.49    3.90
  -4   2   1  148.99    3.70
  -4   2   1  143.89    4.00
   4   2  -1  141.79    4.10
   4   2  -1  141.49    4.10
  -4   2   1  147.89    4.00
   3  -2  -1  188.38    5.00
  -3  -2   1  187.08    4.90
   3  -2  -1  193.18    5.00
   3  -2  -1  181.18    5.00
   3   2  -1  195.48    5.10
   3   2  -1  182.68    5.10
   3   2  -1  187.78    4.90
  -3   2   1  192.28    5.00
  -3   2   1  194.38    4.70
   3   2  -1  194.18    4.70
  -3   2   1  188.68    5.00
  -2  -2   1  154.68    3.90
  -2  -2   1  162.58    3.90
   2  -2  -1  147.39    4.00
   2  -2  -1  147.89    4.00
   2  -2  -1  149.09    4.00
   2   2  -1  149.69    4.10
   2   2  -1  151.08    4.10
  -2   2   1  158.18    4.10
   2   2  -1  145.99    3.90
  -2   2   1  152.18    4.00
   2   2  -1  158.08    4.00
  -2   2   1  162.18    4.00
   1  -2  -1  629.14   15.60
  -1  -2   1  655.13   15.90
  -1  -2   1  647.44   15.70
   1  -2  -1  602.74   15.70
  -1  -2   1  617.74   15.60
  -1  -2   1  638.64   15.70
   1  -2  -1  610.74   15.60
   1  -2  -1  679.63   15.70
   1  -2  -1  620.14   15.60
   1  -2  -1  589.34   15.60
   1   2  -1  630.14   15.80
   1   2  -1  654.73   15.60
  -1   2   1  670.53   15.60
  -1   2   1  634.54   15.60
   1   2  -1  627.54   15.70
   1   2  -1  610.24   15.70
  -1   2   1  640.94   15.70
  -1   2   1  611.34   15.60
  -1   2   1  649.54   15.80
   1   2  -1  612.74   15.50
   0  -2   1 1002.10   24.80
   0  -2  -1  968.20   24.70
   0  -2  -1  960.30   24.70
   0  -2  -1 1008.40   25.10
   0  -2  -1  994.70   24.90
   0  -2   1 1037.10   24.50
   0  -2   1 1041.50   24.90
   0  -2  -1 1017.70   24.70
   0  -2   1  972.60   24.90
   0  -2   1  963.10   24.70
   0  -2  -1  982.40   24.90
   0   2   1  984.70   24.40
   0   2   1 1039.00   24.70
   0   2   1 1004.60   24.80
   0   2  -1  927.81   24.80
   0   2  -1  978.70   24.50
   0   2  -1 1013.10   24.70
   0   2   1  960.40   24.60
   0   2   1  977.00   24.60
   0   2   1  995.60   25.00
   0   2  -1  960.90   25.10
   0   2   1 1011.60   24.90
  -1   2  -1 9676.23  241.38
   1   2   1 9999.00  241.68
   2  -2   1 1558.14   39.20
  -2  -2  -1 1629.04   39.70
  -2  -2  -1 1545.35   39.70
   2  -2   1 1524.95   38.90
  -2  -2  -1 1544.05   39.50
   2  -2   1 1611.84   39.60
  -2   2  -1 1670.13   39.40
   2   2   1 1602.64   40.00
  -2   2  -1 1601.84   39.80
   2   2   1 1528.75   39.50
   2   2   1 1546.05   39.20
  -2   2  -1 1560.34   39.40
  -2   2  -1 1598.34   39.60
   3  -2   1  592.64   15.30
  -3  -2  -1  616.34   15.10
   3  -2   1  596.64   15.20
   3  -2   1  595.84   15.20
  -3  -2  -1  630.64   15.30
  -3   2  -1  604.04   15.30
  -3   2  -1  626.24   15.20
   3   2   1  608.84   15.30
  -3   2  -1  615.34   15.40
   3   2   1  632.24   15.20
   3   2   1  612.04   15.20
   3   2   1  581.34   15.40
   3   2   1  593.24   15.20
   4  -2   1   16.90    0.80
   4  -2   1   16.60    0.90
  -4  -2  -1   16.10    0.80
  -4  -2  -1   15.30    1.00
   4  -2   1   14.40    1.00
  -4   2  -1   14.90    0.90
   4   2   1   14.80    0.80
  -4   2  -1   16.20    1.00
   4   2   1   15.30    0.80
   4   2   1   15.60    1.00
   4   2   1   16.50    1.00
  -4   2  -1   16.40    0.90
   5  -2   1   11.10    1.00
   5  -2   1   11.40    0.80
   5  -2   1   13.60    0.80
  -5  -2  -1   13.40    1.00
  -5  -2  -1   11.50    0.80
   5   2   1   12.90    0.80
   5   2   1   11.80    0.70
   5   2   1   12.50    0.80
   5   2   1   12.20    1.10
  -5   2  -1   11.90    1.00
   5   2   1   10.90    1.10
  -5   2  -1   12.20    1.00
  -5   2  -1   13.00    0.90
   6  -2   1   13.10    1.20
   6  -2   1   13.60    1.00
   6  -2   1   14.30    1.10
  -6  -2  -1   10.60    1.00
  -6  -2  -1   15.80    1.00
  -6   2  -1   15.70    1.30
   6   2   1   15.00    1.20
   6   2   1   15.50    1.20
   6   2   1   15.00    1.00
   6   2   1   16.40    1.00
  -6   2  -1   15.70    1.20
  -7  -2  -1  181.78    5.20
   7  -2   1  180.58    5.30
   7  -2   1  178.68    5.20
  -7  -2  -1  179.38    5.50
   7  -2   1  178.08    5.50
  -7   2  -1  189.28    5.50
   7   2   1  182.78    5.60
   7   2   1  189.88    5.60
   7   2   1  183.78    5.20
   7   2   1  177.88    5.20
  -8  -2  -1   18.70    1.30
   8  -2   1   20.70    1.40
  -8  -2  -1   15.90    1.40
   8  -2   1   19.70    1.40
   8  -2   1   19.80    1.80
   8   2   1   19.00    1.30
   8   2   1   17.70    1.40
   8   2   1   19.00    1.50
  -8   2  -1   17.20    1.50
   8   2   1   18.20    1.60
  -9  -2  -1    1.10    0.90
   9  -2   1    2.40    0.80
  -9  -2  -1    0.10    0.60
   9  -2   1    1.30    0.90
   9  -2   1    2.50    0.80
   9   2   1    1.70    0.70
  -9   2  -1    1.10    0.80
   9   2   1    1.90    0.90
   9   2   1    0.40    0.70
   9   2   1    1.10    1.00
  10  -2   1   -0.40    1.00
  10  -2   1    0.80    0.90
  10  -2   1    1.00    0.80
  10   2   1    1.10    0.80
  10   2   1    0.30    0.80
 -10   2  -1    0.30    0.80
  10   2   1    1.00    1.10
  10   2   1    0.40    0.70
  11  -2   1    0.20    0.80
  11  -2   1    0.50    1.20
  11  -2   1   -0.30    0.80
  11   2   1    0.60    0.80
 -11   2  -1    0.20    0.90
  11   2   1    0.20    1.30
  11   2   1    1.50    0.90
  11   2   1    0.50    1.00
  12  -2   1   -0.30    1.00
  12  -2   1   -0.10    1.40
  12   2   1    0.50    0.90
  12   2   1    0.90    1.30
  13  -2   1    1.00    1.10
  13  -2   1    1.90    1.50
  13   2   1    0.50    1.40
  13   2   1   -0.80    0.90
  13  -3  -1    0.50    1.20
  13  -3  -1    0.10    1.40
  13   3  -1    1.20    1.50
  13   3  -1   -0.50    1.10
  12  -3  -1   -0.90    1.10
  12  -3  -1   -0.70    0.90
  12   3  -1    0.40    1.10
  12   3  -1   -1.20    1.00
  12   3  -1    1.30    1.50
  11  -3  -1   -0.90    0.90
  11  -3  -1    0.30    1.10
  11  -3  -1    0.90    0.80
 -11   3   1   -0.50    0.70
  11   3  -1    0.30    1.10
  11   3  -1    0.10    0.90
  11   3  -1    2.20    1.10
  11   3  -1   -0.90    0.80
  10  -3  -1    1.10    0.80
  10  -3  -1   -0.70    0.90
  10  -3  -1   -0.60    0.80
  10   3  -1   -0.10    0.70
  10   3  -1   -0.50    1.00
 -10   3   1   -0.40    0.80
  10   3  -1    0.10    0.80
  10   3  -1   -0.40    0.80
   9  -3  -1    0.50    0.90
   9  -3  -1    0.10    0.70
   9  -3  -1    0.70    0.70
  -9  -3   1    0.30    0.50
   9   3  -1    0.00    0.60
   9   3  -1    0.60    1.00
  -9   3   1   -0.30    0.70
   9   3  -1    0.40    0.70
   9   3  -1    0.60    0.80
   8  -3  -1    1.00    0.60
  -8  -3   1    0.70    0.40
   8  -3  -1    1.10    0.80
   8  -3  -1    0.20    0.60
  -8  -3   1    1.00    0.70
   8   3  -1    0.60    0.80
   8   3  -1    0.30    0.60
  -8   3   1    0.50    0.60
   8   3  -1    0.90    0.80
   8   3  -1    0.40    0.60
   7  -3  -1    1.80    0.70
  -7  -3   1    1.60    0.60
   7  -3  -1    0.80    0.60
  -7  -3   1    2.00    0.40
   7  -3  -1    3.00    0.70
  -7   3   1    1.60    0.70
   7   3  -1    1.80    0.60
   7   3  -1    2.00    0.80
   7   3  -1    1.40    0.60
   7   3  -1    1.50    0.90
   6  -3  -1   67.39    2.40
   6  -3  -1   68.69    2.50
  -6  -3   1   72.59    2.50
   6  -3  -1   72.09    2.40
  -6  -3   1   72.79    2.10
   6   3  -1   75.19    2.50
   6   3  -1   69.79    2.30
   6   3  -1   64.39    2.50
   6   3  -1   73.79    2.70
  -6   3   1   71.29    2.50
   5  -3  -1   27.90    1.30
   5  -3  -1   29.70    1.30
  -5  -3   1   27.90    0.90
  -5  -3   1   26.40    1.20
   5  -3  -1   26.70    1.30
   5   3  -1   27.50    1.40
   5   3  -1   30.70    1.40
   5   3  -1   29.50    0.90
   5   3  -1   28.80    1.30
  -5   3   1   28.70    1.30
  -5   3   1   29.30    1.00
   5   3  -1   27.40    1.10
  -5   3   1   27.30    1.40
  -4  -3   1  219.98    5.80
   4  -3  -1  210.38    5.80
   4  -3  -1  210.88    5.80
   4   3  -1  217.68    5.90
   4   3  -1  209.18    5.70
  -4   3   1  220.08    5.80
  -4   3   1  220.18    5.90
   4   3  -1  227.18    5.40
  -4   3   1  226.58    5.50
   4   3  -1  216.98    6.00
   3  -3  -1   25.90    1.10
  -3  -3   1   25.70    1.00
   3  -3  -1   26.10    1.00
  -3   3   1   28.30    0.70
   3   3  -1   26.40    1.20
   3   3  -1   26.20    1.00
   3   3  -1   25.40    1.10
  -3   3   1   25.50    1.10
  -3   3   1   27.00    1.10
   2  -3  -1  416.96   10.70
  -2  -3   1  429.36   10.60
  -2  -3   1  424.36   10.70
   2  -3  -1  420.96   10.60
   2  -3  -1  409.46   10.70
   2  -3  -1  434.26   10.70
  -2   3   1  442.76   10.60
   2   3  -1  441.86   10.60
   2   3  -1  409.76   10.80
  -2   3   1  431.86   10.50
   2   3  -1  424.16   10.70
  -2   3   1  433.56   10.70
  -2   3   1  417.26   10.80
   1  -3  -1  190.88    5.10
  -1  -3   1  208.78    5.00
   1  -3  -1  193.08    5.10
   1  -3  -1  197.38    5.10
   1  -3  -1  198.78    5.00
  -1  -3   1  197.98    4.90
  -1  -3   1  195.78    5.10
  -1   3   1  205.28    5.00
  -1   3   1  210.68    5.10
  -1   3   1  199.18    5.00
   1   3  -1  189.28    5.10
   1   3  -1  199.58    4.90
   1   3  -1  200.88    5.10
  -1   3   1  194.78    5.10
   1   3  -1  199.78    5.20
   1   3  -1  198.78    5.00
   0  -3   1  168.68    4.20
   0  -3  -1  156.78    4.20
   0  -3  -1  156.58    4.20
   0  -3  -1  156.28    4.10
   0  -3   1  157.38    4.20
   0  -3   1  155.48    4.20
   0  -3  -1  165.58    4.30
   0  -3   1  158.18    4.10
   0  -3  -1  160.98    4.20
   0   3  -1  162.48    4.30
   0   3  -1  158.58    4.20
   0   3  -1  163.48    4.10
   0   3   1  160.68    4.20
   0   3   1  160.78    4.20
   0   3  -1  156.28    4.20
   0   3   1  166.68    4.10
   0   3   1  158.08    4.20
   1  -3   1  610.54   15.50
   1  -3   1  629.14   15.60
  -1  -3  -1  601.64   15.50
   1  -3   1  666.03   15.40
   1  -3   1  630.74   15.50
  -1  -3  -1  619.04   15.50
   1  -3   1  615.64   15.40
   1   3   1  652.13   15.40
   1   3   1  598.04   15.50
  -1   3  -1  627.14   15.50
  -1   3  -1  608.74   15.40
   1   3   1  649.74   15.50
   1   3   1  621.64   15.50
   1   3   1  612.54   15.60
  -1   3  -1  623.64   15.60
   2  -3   1    0.60    0.30
  -2  -3  -1    0.20    0.10
   2  -3   1    0.30    0.30
  -2  -3  -1   -0.20    0.30
   2  -3   1    0.30    0.30
   2  -3   1    0.40    0.20
   2   3   1    0.20    0.40
  -2   3  -1    0.20    0.30
   2   3   1    0.60    0.30
  -2   3  -1    0.90    0.30
   2   3   1    0.30    0.30
   3  -3   1  153.38    4.10
  -3  -3  -1  148.19    4.20
   3  -3   1  151.68    4.20
  -3  -3  -1  154.78    4.20
   3  -3   1  144.59    4.20
  -3  -3  -1  154.98    4.00
   3   3   1  154.08    4.20
  -3   3  -1  160.08    4.40
   3   3   1  150.48    4.40
  -3   3  -1  156.78    4.20
   4  -3   1   64.49    2.10
   4  -3   1   64.89    2.20
   4  -3   1   62.79    2.10
  -4  -3  -1   62.89    2.20
  -4  -3  -1   65.29    1.90
  -4   3  -1   65.89    2.20
   4   3   1   60.39    2.00
  -4   3  -1   70.39    2.10
   4   3   1   60.99    2.30
   4   3   1   61.09    2.10
   4   3   1   63.69    2.20
   5  -3   1   54.39    1.90
  -5  -3  -1   53.29    2.10
   5  -3   1   51.69    2.00
   5  -3   1   52.19    1.90
  -5  -3  -1   53.39    1.70
  -5   3  -1   52.69    1.90
  -5   3  -1   55.49    2.20
   5   3   1   53.19    2.20
   5   3   1   54.59    1.90
   5   3   1   53.59    2.10
   6  -3   1   11.20    1.00
  -6  -3  -1   10.80    0.90
   6  -3   1    9.80    0.90
  -6  -3  -1    7.80    0.90
   6   3   1    9.00    0.80
   6   3   1    8.60    0.80
   6   3   1    9.20    1.10
   6   3   1    9.20    1.10
   6   3   1   11.80    0.90
  -6   3  -1    7.90    1.00
   7  -3   1   62.49    2.50
   7  -3   1   68.29    2.70
   7  -3   1   64.89    2.40
  -7  -3  -1   65.39    2.60
  -7  -3  -1   65.09    2.30
   7   3   1   65.69    2.70
  -7   3  -1   67.79    2.70
   7   3   1   64.09    2.70
   7   3   1   64.79    2.40
   7   3   1   66.49    2.40
  -8  -3  -1   58.49    2.20
  -8  -3  -1   65.69    2.80
   8  -3   1   64.59    2.80
   8  -3   1   64.59    2.50
   8  -3   1   60.59    2.50
  -8   3  -1   62.89    2.70
   8   3   1   60.09    2.40
   8   3   1   65.09    2.50
   8   3   1   62.49    2.80
   8   3   1   66.59    2.80
   9  -3   1    5.10    1.00
  -9  -3  -1    6.00    1.10
   9  -3   1    5.20    1.00
   9  -3   1    2.90    1.20
  -9  -3  -1    4.90    0.80
  -9   3  -1    4.40    1.00
   9   3   1    5.30    1.00
   9   3   1    4.70    0.90
   9   3   1    6.00    1.30
   9   3   1    5.40    1.20
 -10  -3  -1   -2.10    0.80
  10  -3   1   -1.00    0.70
  10  -3   1    0.00    1.10
  10  -3   1   -0.40    0.70
  10   3   1    0.40    1.20
  10   3   1    0.50    1.00
 -10   3  -1   -0.60    0.80
  10   3   1    0.40    0.70
  10   3   1   -0.40    0.70
  11  -3   1    0.70    1.20
  11  -3   1    0.30    0.90
  11   3   1    0.20    0.80
  11   3   1    1.40    1.10
 -11   3  -1   -1.00    0.80
  11   3   1   -1.00    0.80
  11   3   1    0.10    1.20
  12  -3   1    0.10    1.30
  12  -3   1   -0.30    1.00
  12   3   1    1.00    1.40
 -12   3  -1    1.40    1.00
  12   3   1    1.80    1.40
  12   3   1   -0.10    1.00
  13  -4  -1    1.30    1.50
  13  -4  -1    0.70    1.20
  13   4  -1   -0.40    1.20
  13   4  -1    1.60    1.50
  12  -4  -1    1.80    1.30
  12  -4  -1   -2.50    1.00
  12   4  -1    1.70    1.50
  12   4  -1    1.40    1.20
  12   4  -1    1.20    1.20
  11  -4  -1    1.10    1.10
  11  -4  -1   -0.10    1.00
  11  -4  -1    0.30    0.90
  11   4  -1   -0.10    0.90
  11   4  -1    1.00    1.10
 -11   4   1   -0.40    0.80
  11   4  -1   -0.40    1.30
  11   4  -1   -1.50    0.70
  10  -4  -1    1.10    0.90
  10  -4  -1    1.10    0.90
  10  -4  -1    2.20    1.10
  10   4  -1    1.10    1.20
  10   4  -1    1.40    0.90
  10   4  -1    0.30    1.10
 -10   4   1    2.20    0.90
  10   4  -1    0.70    0.80
   9  -4  -1   13.20    1.40
   9  -4  -1   14.40    1.60
   9  -4  -1   12.70    1.30
   9   4  -1   11.20    1.50
   9   4  -1   11.90    1.30
   9   4  -1   11.50    1.20
   9   4  -1   11.50    1.50
  -9   4   1   11.80    1.30
   8  -4  -1    9.30    1.10
   8  -4  -1    8.70    1.20
   8  -4  -1    8.50    1.00
  -8  -4   1    5.90    0.90
   8   4  -1    7.40    1.30
   8   4  -1    7.30    1.20
  -8   4   1    7.30    1.00
   8   4  -1    7.20    1.00
   8   4  -1    7.80    0.90
   7  -4  -1   20.00    1.30
  -7  -4   1   16.90    1.30
   7  -4  -1   22.40    1.30
   7  -4  -1   20.00    1.40
   7   4  -1   20.30    1.20
   7   4  -1   20.90    1.30
   7   4  -1   24.20    1.80
   7   4  -1   21.40    1.50
  -7   4   1   21.30    1.50
   6  -4  -1    5.70    0.70
  -6  -4   1    7.00    0.80
   6  -4  -1    7.00    0.90
   6  -4  -1    6.20    0.80
   6   4  -1    6.70    1.00
   6   4  -1    8.20    1.00
  -6   4   1    7.30    0.50
   6   4  -1    6.70    0.70
   6   4  -1    5.80    0.70
   6   4  -1    7.30    0.40
  -6   4   1    5.70    0.80
   5  -4  -1   36.40    1.60
   5  -4  -1   38.00    1.50
  -5  -4   1   38.80    1.50
   5  -4  -1   35.50    1.50
   5   4  -1   37.70    1.40
   5   4  -1   38.10    1.80
  -5   4   1   36.50    1.70
  -5   4   1   38.60    1.10
   5   4  -1   37.00    1.60
   4  -4  -1  103.89    3.00
   4  -4  -1  105.49    3.10
   4  -4  -1   99.69    3.00
   4  -4  -1   98.19    3.00
  -4  -4   1  105.19    3.00
   4   4  -1  100.09    3.10
   4   4  -1   98.49    3.20
  -4   4   1  100.49    3.20
  -4   4   1  101.79    3.00
  -4   4   1  105.99    2.60
   4   4  -1   98.29    2.90
   3  -4  -1   47.00    1.60
  -3  -4   1   45.50    1.50
  -3  -4   1   46.00    1.60
   3  -4  -1   42.40    1.50
   3  -4  -1   46.30    1.50
   3  -4  -1   44.90    1.50
  -3   4   1   46.50    1.20
   3   4  -1   43.60    1.70
   3   4  -1   45.30    1.60
   3   4  -1   47.00    1.50
  -3   4   1   44.50    1.60
  -3   4   1   51.49    1.60
  -2  -4   1   71.99    1.80
   2  -4  -1   66.09    2.00
   2  -4  -1   67.89    2.10
   2  -4  -1   66.29    2.10
   2  -4  -1   67.29    2.00
  -2  -4   1   68.99    2.10
  -2  -4   1   70.99    1.90
  -2   4   1   75.29    2.00
   2   4  -1   70.79    2.20
  -2   4   1   67.39    2.20
   2   4  -1   70.39    1.90
  -2   4   1   67.79    1.90
  -2   4   1   72.89    2.10
   2   4  -1   66.19    2.00
  -1  -4   1  465.45   11.70
   1  -4  -1  473.15   11.90
   1  -4  -1  476.25   11.90
   1  -4  -1  467.25   11.90
  -1  -4   1  469.05   11.90
  -1  -4   1  482.75   11.80
   1  -4  -1  486.75   11.80
   1   4  -1  470.85   11.70
  -1   4   1  504.15   11.80
   1   4  -1  461.85   12.00
  -1   4   1  473.55   11.90
   1   4  -1  467.15   11.90
  -1   4   1  473.25   11.80
   1   4  -1  465.05   11.80
   0  -4  -1 2965.90   76.19
   0  -4   1 2974.70   76.19
   0  -4  -1 2935.81   75.39
   0  -4   1 3007.30   75.89
   0  -4  -1 3181.68   76.09
   0  -4  -1 3011.00   75.99
   0  -4   1 2952.00   75.99
   0   4  -1 3119.99   76.29
   0   4  -1 3136.99   75.89
   0   4   1 3048.29   75.89
   0   4  -1 3102.29   76.59
   0   4  -1 3025.40   76.09
   0   4   1 3198.78   76.19
   0   4   1 3051.19   75.99
   1  -4   1   17.40    0.60
   1  -4   1   15.60    0.70
   1  -4   1   16.80    0.70
  -1  -4  -1   15.40    0.80
   1  -4   1   16.30    0.80
  -1  -4  -1   16.40    0.70
  -1   4  -1   15.80    0.80
   1   4   1   16.20    0.70
  -1   4  -1   16.30    0.80
  -1   4  -1   16.00    0.70
   1   4   1   17.30    0.90
   1   4   1   16.20    0.70
   2  -4   1   33.60    1.10
  -2  -4  -1   31.10    1.20
   2  -4   1   30.10    1.20
   2  -4   1   32.00    1.20
   2  -4   1   33.20    1.20
  -2  -4  -1   32.00    1.20
   2   4   1   32.40    1.20
  -2   4  -1   30.50    1.30
   2   4   1   33.50    1.40
   2   4   1   32.40    1.20
  -2   4  -1   31.40    1.20
  -3  -4  -1   29.30    1.30
   3  -4   1   30.00    1.30
   3  -4   1   31.20    1.10
  -3  -4  -1   31.40    1.30
   3  -4   1   30.90    1.30
  -3  -4  -1   32.00    1.00
   3  -4   1   31.80    1.20
   3   4   1   31.50    1.30
  -3   4  -1   30.30    1.40
   3   4   1   32.60    1.50
   3   4   1   31.10    1.20
  -3   4  -1   32.90    1.30
  -4  -4  -1   63.29    1.90
  -4  -4  -1   62.79    2.20
   4  -4   1   63.49    2.20
  -4  -4  -1   64.69    2.20
   4  -4   1   61.89    2.10
   4  -4   1   61.19    2.10
  -4   4  -1   61.79    2.30
   4   4   1   60.59    2.30
   4   4   1   60.89    2.20
   4   4   1   64.79    2.10
  -4   4  -1   64.99    2.10
   5  -4   1   38.40    1.60
  -5  -4  -1   40.20    1.40
  -5  -4  -1   37.50    1.70
   5  -4   1   38.70    1.60
   5   4   1   38.40    1.60
   5   4   1   39.00    1.80
  -5   4  -1   37.90    1.90
   5   4   1   38.40    1.50
   5   4   1   40.50    1.90
   6  -4   1    4.90    0.80
   6  -4   1    4.30    0.70
  -6  -4  -1    3.90    0.50
   6  -4   1    4.90    0.90
  -6  -4  -1    3.70    0.70
   6   4   1    4.30    0.70
   6   4   1    4.20    0.90
  -6   4  -1    3.50    0.80
   6   4   1    5.50    0.70
   6   4   1    6.00    1.10
   7  -4   1  191.18    5.60
  -7  -4  -1  185.88    5.60
   7  -4   1  195.98    5.80
  -7  -4  -1  187.28    5.10
   7  -4   1  192.68    5.50
   7   4   1  180.48    5.70
   7   4   1  191.48    5.50
   7   4   1  183.08    5.50
  -7   4  -1  184.68    5.70
   7   4   1  183.88    5.30
   7   4   1  185.28    5.80
   8  -4   1  129.49    4.20
   8  -4   1  129.69    4.20
  -8  -4  -1  131.29    4.40
   8  -4   1  135.69    4.60
  -8  -4  -1  130.29    3.80
   8   4   1  122.29    4.40
   8   4   1  129.39    4.10
  -8   4  -1  122.09    4.40
   8   4   1  128.49    4.10
   8   4   1  126.79    4.60
   9  -4   1   20.90    1.90
  -9  -4  -1   15.90    1.60
   9  -4   1   21.90    1.70
   9  -4   1   18.60    1.50
   9   4   1   20.60    2.00
   9   4   1   15.00    1.70
   9   4   1   15.10    1.40
  -9   4  -1   13.70    1.50
   9   4   1   19.10    1.50
  10  -4   1   -0.50    0.70
  10  -4   1    1.10    0.90
  10  -4   1    0.40    1.00
 -10  -4  -1    0.30    0.90
  10   4   1   -0.60    1.10
  10   4   1   -0.10    1.00
 -10   4  -1    0.60    0.90
  10   4   1   -0.50    0.70
  10   4   1    1.20    0.80
  11  -4   1    1.10    1.10
  11  -4   1    1.30    1.20
  11   4   1    1.20    1.00
 -11   4  -1    3.40    1.10
  11   4   1    2.40    1.40
  11   4   1    4.40    1.30
  11   4   1    2.20    0.90
  12  -4   1    6.10    1.70
  12  -4   1    3.90    1.30
  12   4   1    2.10    1.10
  12   4   1    6.20    1.50
 -12   4  -1    2.40    1.10
  12   4   1    4.50    1.60
  13  -5  -1    1.40    1.40
  13  -5  -1    0.80    1.20
  13  -5  -1    0.10    1.00
  13   5  -1    0.00    1.10
  13   5  -1    0.00    1.40
  12  -5  -1   10.60    1.80
  12  -5  -1    4.80    1.40
  12   5  -1    8.90    1.70
  12   5  -1    8.00    1.50
  12   5  -1    9.20    1.90
  11  -5  -1    8.70    1.40
  11  -5  -1    9.50    1.60
  11   5  -1    9.00    1.70
  11   5  -1    8.70    1.30
  11   5  -1    8.50    1.70
  11   5  -1    5.90    1.20
 -11   5   1    8.10    1.30
  10  -5  -1    0.50    0.90
  10  -5  -1   -0.20    0.80
  10  -5  -1   -0.40    0.80
  10   5  -1    0.60    0.80
  10   5  -1   -0.20    1.10
 -10   5   1   -0.40    0.80
  10   5  -1   -0.30    1.00
  10   5  -1    1.00    0.90
   9  -5  -1    2.30    1.00
   9  -5  -1    1.80    0.80
  -9  -5   1    1.70    0.80
   9  -5  -1    0.80    0.80
   9   5  -1    1.60    0.80
   9   5  -1    1.70    0.70
   9   5  -1    1.40    0.70
   9   5  -1    1.70    1.10
  -9   5   1    0.60    0.80
   9   5  -1    1.30    1.10
   8  -5  -1    1.00    0.70
   8  -5  -1    1.10    0.70
   8  -5  -1    0.60    0.80
  -8  -5   1    0.70    0.70
  -8   5   1    0.20    0.70
   8   5  -1    1.00    0.90
   8   5  -1    0.10    0.70
   8   5  -1    0.30    0.50
   8   5  -1    1.50    1.10
  -7  -5   1   27.60    1.60
   7  -5  -1   30.80    1.70
   7  -5  -1   30.70    1.70
   7  -5  -1   30.00    1.60
   7   5  -1   30.20    2.10
   7   5  -1   28.10    1.50
  -7   5   1   29.00    1.80
   7   5  -1   33.30    1.70
   7   5  -1   32.80    1.90
   6  -5  -1  169.28    5.00
   6  -5  -1  171.38    4.90
   6  -5  -1  166.38    4.90
  -6  -5   1  169.48    4.90
   6  -5  -1  161.18    4.90
   6   5  -1  173.18    4.80
   6   5  -1  164.58    5.20
  -6   5   1  169.58    5.10
  -6   5   1  171.48    4.30
   6   5  -1  170.18    5.10
  -5  -5   1    2.40    0.50
   5  -5  -1    2.00    0.50
   5  -5  -1    2.80    0.50
   5  -5  -1    2.30    0.50
   5  -5  -1    2.80    0.60
   5   5  -1    2.40    0.80
  -5   5   1    3.30    0.30
   5   5  -1    2.60    0.70
   5   5  -1    3.00    0.50
  -5   5   1    2.20    0.60
   4  -5  -1  188.38    5.20
   4  -5  -1  189.18    5.30
   4  -5  -1  187.58    5.20
  -4  -5   1  188.48    5.10
   4  -5  -1  189.78    5.20
   4   5  -1  195.68    5.40
   4   5  -1  184.78    5.50
  -4   5   1  189.28    4.80
  -4   5   1  202.38    4.80
  -4   5   1  191.88    5.30
  -4   5   1  189.58    5.40
   4   5  -1  188.58    5.10
  -3  -5   1    3.00    0.40
   3  -5  -1    2.00    0.40
   3  -5  -1    2.10    0.50
   3  -5  -1    2.00    0.40
   3  -5  -1    3.00    0.40
  -3  -5   1    3.20    0.50
  -3   5   1    1.60    0.50
  -3   5   1    2.80    0.30
   3   5  -1    3.40    0.70
   3   5  -1    2.70    0.50
   3   5  -1    3.20    0.40
  -3   5   1    1.90    0.40
   2  -5  -1   46.00    1.60
   2  -5  -1   48.50    1.60
   2  -5  -1   51.19    1.70
  -2  -5   1   50.29    1.40
  -2  -5   1   47.80    1.60
  -2  -5   1   48.60    1.40
   2   5  -1   50.39    1.80
  -2   5   1   48.90    1.50
  -2   5   1   48.40    1.70
   2   5  -1   47.40    1.60
   2   5  -1   49.50    1.40
  -2   5   1   52.69    1.70
   1  -5  -1  634.94   15.80
  -1  -5   1  611.14   15.70
  -1  -5   1  612.84   15.50
  -1  -5   1  644.44   15.60
   1  -5  -1  608.34   15.70
   1  -5  -1  632.54   15.80
   1   5  -1  615.64   15.90
  -1   5   1  649.34   15.70
  -1   5   1  655.53   15.60
  -1   5   1  623.64   15.70
   1   5  -1  612.74   15.70
   1   5  -1  638.14   15.80
   1   5  -1  621.84   15.60
   0  -5   1 1302.37   32.60
   0  -5  -1 1311.37   32.70
   0  -5  -1 1338.17   32.60
   0  -5   1 1340.57   32.60
   0  -5  -1 1272.67   32.60
   0  -5  -1 1322.07   32.60
   0  -5   1 1276.07   32.70
   0   5   1 1318.07   33.00
   0   5   1 1334.67   32.60
   0   5   1 1363.56   32.60
   0   5  -1 1378.66   32.70
   0   5  -1 1305.97   33.10
   0   5  -1 1310.77   32.90
  -1  -5  -1  637.74   16.00
   1  -5   1  628.24   16.00
   1  -5   1  647.24   16.00
  -1  -5  -1  650.13   16.10
   1  -5   1  657.23   16.10
   1   5   1  649.04   16.00
  -1   5  -1  654.43   16.10
   1   5   1  631.84   16.00
   1   5   1  637.24   16.20
  -1   5  -1  635.94   16.10
   1   5   1  608.74   16.00
  -1   5  -1  649.54   16.10
   2  -5   1   33.10    1.30
   2  -5   1   33.50    1.20
  -2  -5  -1   32.20    1.20
  -2  -5  -1   31.40    1.30
   2  -5   1   33.00    1.30
   2  -5   1   31.40    1.30
  -2   5  -1   34.40    1.50
  -2   5  -1   34.30    1.30
   2   5   1   34.60    1.50
   2   5   1   30.20    1.20
   2   5   1   33.80    1.20
   3  -5   1  226.18    6.30
  -3  -5  -1  235.88    6.20
   3  -5   1  237.98    6.30
   3  -5   1  229.18    6.30
  -3  -5  -1  236.38    6.00
   3  -5   1  244.98    6.10
  -3  -5  -1  225.98    6.30
  -3   5  -1  244.28    6.30
  -3   5  -1  229.38    6.40
   3   5   1  233.68    6.20
   3   5   1  232.98    6.50
   3   5   1  232.38    6.20
   4  -5   1    1.80    0.40
   4  -5   1    2.20    0.60
  -4  -5  -1    1.70    0.50
  -4  -5  -1    2.00    0.50
   4  -5   1    2.40    0.50
   4  -5   1    2.00    0.50
  -4  -5  -1    2.50    0.30
   4   5   1    2.80    0.80
   4   5   1    2.50    0.60
  -4   5  -1    3.30    0.60
   4   5   1    2.10    0.50
  -4   5  -1    1.10    0.60
   5  -5   1  133.69    4.10
  -5  -5  -1  145.49    3.80
  -5  -5  -1  140.29    4.20
   5  -5   1  143.59    4.00
   5  -5   1  142.39    4.30
   5  -5   1  146.79    4.30
   5   5   1  139.39    4.50
   5   5   1  143.99    4.20
  -5   5  -1  133.09    4.30
   5   5   1  141.69    4.30
  -6  -5  -1  115.59    3.20
  -6  -5  -1  117.89    3.80
   6  -5   1  117.39    3.70
   6  -5   1  113.59    3.60
   6  -5   1  112.19    3.80
  -6   5  -1  112.69    3.90
   6   5   1  119.19    3.60
   6   5   1  113.49    4.00
   6   5   1  111.09    3.60
   6   5   1  110.09    3.80
   7  -5   1    1.70    0.70
  -7  -5  -1    1.10    0.40
  -7  -5  -1    1.60    0.80
   7  -5   1    2.20    0.80
   7  -5   1    2.10    0.80
   7   5   1    1.20    1.00
   7   5   1    1.10    0.70
   7   5   1    0.90    0.90
  -7   5  -1    1.10    0.80
   7   5   1    1.80    0.70
   8  -5   1   88.89    3.40
   8  -5   1   81.49    3.10
  -8  -5  -1   79.89    3.20
   8  -5   1   86.09    3.20
   8   5   1   81.29    3.00
   8   5   1   83.99    3.50
   8   5   1   79.19    3.00
   8   5   1   84.49    3.40
   8   5   1   80.19    2.90
  -8   5  -1   76.99    3.30
   9  -5   1   29.60    2.20
   9  -5   1   28.60    1.80
  -9  -5  -1   25.30    2.00
   9  -5   1   25.60    1.80
   9   5   1   25.80    2.10
   9   5   1   26.10    1.70
   9   5   1   27.90    2.30
   9   5   1   30.10    1.70
  -9   5  -1   26.60    2.10
 -10  -5  -1    0.00    1.00
  10  -5   1    0.10    0.90
  10  -5   1    0.10    1.00
  10  -5   1   -0.20    0.70
  10   5   1    0.60    1.10
 -10   5  -1    1.10    1.00
  10   5   1    1.70    0.90
  10   5   1   -0.40    0.70
  10   5   1    0.00    1.10
  11  -5   1    0.70    1.10
  11  -5   1    1.80    1.40
  11   5   1    1.60    1.20
  11   5   1    0.40    1.40
  11   5   1    1.70    1.00
  11   5   1   -0.10    0.70
 -11   5  -1    1.00    1.10
  12  -5   1    1.40    1.20
  12  -5   1    0.40    1.50
  12   5   1   -0.30    1.30
  12   5   1    0.20    1.00
 -12   5  -1   -0.30    1.00
  12   5   1    2.30    1.40
  13  -6  -1    4.80    1.70
  13  -6  -1    4.40    1.30
  13  -6  -1    0.90    1.40
  13   6  -1    6.40    1.70
  13   6  -1    1.60    1.30
  13   6  -1    2.30    1.70
  12  -6  -1    0.90    1.30
  12  -6  -1   -0.20    1.10
  12  -6  -1    0.30    1.00
  12   6  -1    1.10    1.20
  12   6  -1    0.20    1.60
  12   6  -1    2.50    1.50
  11  -6  -1   29.40    2.40
  11  -6  -1   24.60    2.00
  11  -6  -1   22.90    2.00
  11   6  -1   25.20    2.50
  11   6  -1   27.10    2.70
 -11   6   1   23.40    2.10
  11   6  -1   24.60    2.10
  11   6  -1   24.50    2.00
  10  -6  -1    1.40    1.00
  10  -6  -1   -0.30    0.70
  10  -6  -1   -1.10    0.70
  10  -6  -1   -0.90    0.90
  10   6  -1   -0.40    1.20
  10   6  -1    0.60    0.80
  10   6  -1   -0.70    1.20
  10   6  -1    0.80    0.80
 -10   6   1    0.80    0.90
   9  -6  -1    0.90    0.90
  -9  -6   1   -0.10    0.70
   9  -6  -1    1.20    0.80
   9  -6  -1    1.70    0.80
   9  -6  -1    0.60    0.80
   9   6  -1    1.90    1.20
  -9   6   1    1.50    0.90
   9   6  -1    1.60    0.70
   9   6  -1    0.40    0.70
   9   6  -1    0.70    1.20
   8  -6  -1    1.70    0.90
   8  -6  -1    0.50    0.70
   8  -6  -1    0.00    0.60
   8  -6  -1    1.70    0.70
  -8  -6   1    1.10    0.70
   8   6  -1    0.20    1.00
   8   6  -1    0.90    0.60
  -8   6   1    1.10    0.80
   8   6  -1    2.50    1.00
   8   6  -1    0.40    0.70
   7  -6  -1  393.66   10.80
   7  -6  -1  414.66   10.80
   7  -6  -1  416.86   10.90
  -7  -6   1  381.36   10.70
   7  -6  -1  407.66   10.80
   7   6  -1  396.06   11.00
   7   6  -1  399.96   11.20
  -7   6   1  398.96   11.00
   7   6  -1  403.26   10.70
   7   6  -1  411.56   10.80
   6  -6  -1  126.19    3.90
  -6  -6   1  120.79    3.70
   6  -6  -1  122.59    3.90
   6  -6  -1  126.89    3.90
   6  -6  -1  123.69    4.00
  -6   6   1  121.99    3.10
  -6   6   1  120.29    4.10
  -6   6   1  125.09    3.10
   6   6  -1  126.69    4.10
   6   6  -1  126.49    4.30
   6   6  -1  123.99    3.80
   5  -6  -1   19.10    1.20
  -5  -6   1   22.90    1.10
   5  -6  -1   22.50    1.30
   5  -6  -1   21.70    1.20
   5  -6  -1   23.00    1.20
  -5   6   1   21.10    0.70
   5   6  -1   20.40    1.40
  -5   6   1   19.70    1.40
  -5   6   1   22.70    0.70
   5   6  -1   20.60    1.10
   4  -6  -1   13.10    0.80
   4  -6  -1   10.50    0.90
  -4  -6   1   14.10    1.00
  -4  -6   1   12.90    0.80
   4  -6  -1   12.10    0.90
   4  -6  -1   12.50    1.00
  -4   6   1   12.30    0.60
   4   6  -1   11.80    0.80
   4   6  -1   12.90    1.00
   4   6  -1   12.10    1.20
  -4   6   1   11.70    0.90
  -3  -6   1    0.40    0.30
   3  -6  -1    0.20    0.40
   3  -6  -1    0.10    0.30
   3  -6  -1    0.00    0.40
   3  -6  -1    0.10    0.40
  -3  -6   1    0.10    0.40
  -3  -6   1    0.00    0.10
   3   6  -1    0.40    0.30
   3   6  -1   -0.50    0.60
  -3   6   1    0.10    0.30
  -3   6   1   -0.40    0.40
  -3   6   1   -0.40    0.30
   2  -6  -1  141.69    4.10
   2  -6  -1  145.19    4.10
  -2  -6   1  146.89    3.80
   2  -6  -1  145.89    4.10
  -2  -6   1  148.49    3.80
  -2  -6   1  148.49    4.10
  -2   6   1  155.28    4.20
   2   6  -1  147.39    3.80
  -2   6   1  143.49    3.90
  -2   6   1  142.79    4.20
   2   6  -1  147.09    4.30
   2   6  -1  150.88    4.10
  -1  -6   1  117.69    3.40
   1  -6  -1  125.59    3.50
   1  -6  -1  119.29    3.50
  -1  -6   1  117.09    3.40
   1  -6  -1  117.99    3.40
  -1  -6   1  124.19    3.20
   1   6  -1  123.69    3.60
   1   6  -1  123.09    3.30
   1   6  -1  121.89    3.50
  -1   6   1  121.89    3.40
  -1   6   1  122.89    3.50
   1   6  -1  119.99    3.40
   0  -6   1  278.27    7.00
   0  -6  -1  278.27    7.10
   0  -6  -1  279.97    7.30
   0  -6   1  275.37    7.20
   0  -6   1  269.47    7.20
   0  -6  -1  265.87    7.20
   0   6   1  280.37    7.30
   0   6  -1  276.97    7.30
   0   6  -1  277.67    7.20
   0   6   1  268.17    7.20
   0   6   1  286.37    7.20
   0   6  -1  289.07    7.30
  -1  -6  -1   65.09    2.00
   1  -6   1   62.09    2.10
   1  -6   1   63.29    2.10
  -1  -6  -1   64.39    2.10
   1  -6   1   62.79    1.90
   1   6   1   63.79    2.20
  -1   6  -1   63.99    2.10
   1   6   1   63.39    2.10
   1   6   1   62.79    2.00
  -1   6  -1   63.69    2.10
  -1   6  -1   64.39    2.10
   2  -6   1  127.79    3.70
   2  -6   1  131.29    3.60
   2  -6   1  127.39    3.80
  -2  -6  -1  130.59    3.80
  -2  -6  -1  127.09    3.60
   2   6   1  127.79    3.90
  -2   6  -1  125.79    3.80
  -2   6  -1  137.19    3.80
  -2   6  -1  128.89    3.60
   2   6   1  127.09    3.60
   2   6   1  126.69    3.70
  -3  -6  -1    3.00    0.60
  -3  -6  -1    3.40    0.50
   3  -6   1    3.50    0.60
   3  -6   1    3.40    0.60
   3  -6   1    3.30    0.40
   3  -6   1    2.80    0.50
  -3   6  -1    2.80    0.60
  -3   6  -1    3.80    0.60
   3   6   1    3.90    0.60
   3   6   1    3.50    0.80
   3   6   1    4.20    0.60
   4  -6   1    0.80    0.50
   4  -6   1   -0.20    0.30
   4  -6   1   -0.20    0.50
   4  -6   1    0.30    0.50
  -4  -6  -1    0.10    0.20
  -4  -6  -1   -0.50    0.40
  -4  -6  -1   -0.50    0.50
  -4   6  -1    0.00    0.60
   4   6   1   -0.20    0.50
   4   6   1   -0.10    0.70
   4   6   1   -0.10    0.40
  -5  -6  -1    0.20    0.20
   5  -6   1    0.10    0.60
  -5  -6  -1    0.50    0.50
  -5  -6  -1    1.00    0.60
   5  -6   1   -0.30    0.40
   5  -6   1    0.20    0.50
   5  -6   1   -0.20    0.50
   5   6   1   -0.30    0.80
   5   6   1   -1.00    0.60
   5   6   1   -0.20    0.50
  -5   6  -1    0.40    0.70
   6  -6   1   69.09    2.40
   6  -6   1   68.69    2.60
  -6  -6  -1   69.09    2.60
   6  -6   1   66.09    2.70
   6  -6   1   66.89    2.50
  -6  -6  -1   66.29    2.00
   6   6   1   68.99    2.50
   6   6   1   66.29    2.90
  -6   6  -1   66.19    2.80
   6   6   1   71.09    2.50
   6   6   1   60.59    2.60
   7  -6   1   38.60    2.00
   7  -6   1   44.10    2.20
   7  -6   1   42.70    2.20
   7  -6   1   40.00    1.80
  -7  -6  -1   44.30    2.10
   7   6   1   41.70    1.90
  -7   6  -1   35.20    2.10
   7   6   1   41.60    2.20
   7   6   1   38.90    1.90
   7   6   1   41.50    2.40
   8  -6   1   -0.30    0.90
   8  -6   1    0.70    0.60
   8  -6   1   -0.10    0.70
   8  -6   1   -0.60    0.70
  -8  -6  -1    0.80    0.80
   8   6   1   -0.30    0.90
  -8   6  -1   -0.30    0.90
   8   6   1    0.00    1.00
   8   6   1    0.80    0.70
   8   6   1    0.00    0.60
   9  -6   1    0.60    0.70
   9  -6   1    0.90    0.90
   9  -6   1    1.20    1.00
  -9  -6  -1   -0.60    0.80
   9  -6   1    0.50    0.90
   9   6   1    1.40    0.80
   9   6   1    0.30    0.80
   9   6   1    1.60    1.20
  -9   6  -1   -0.30    0.90
   9   6   1   -0.10    1.00
   9   6   1    1.40    0.80
 -10  -6  -1    0.50    0.90
  10  -6   1    0.00    0.90
  10  -6   1    0.40    1.00
  10  -6   1    0.80    1.00
  10  -6   1   -1.30    0.70
  10   6   1   -1.10    1.20
  10   6   1    0.10    0.70
  10   6   1   -0.80    1.20
 -10   6  -1   -0.50    1.00
  10   6   1    0.50    0.90
  11  -6   1   -0.30    0.90
 -11  -6  -1   -0.70    1.00
  11  -6   1    0.60    1.20
  11   6   1   -1.50    1.20
 -11   6  -1   -0.80    1.00
  11   6   1    0.90    1.20
  11   6   1    1.00    1.00
  12  -6   1   -0.90    1.20
  12  -6   1    0.70    1.10
 -12   6  -1    1.00    1.10
  12   6   1    0.20    1.40
  12   6   1   -2.50    1.30
  12  -7  -1   26.30    2.40
  12  -7  -1   37.60    2.90
  12  -7  -1   31.60    2.30
  12   7  -1   31.80    2.50
  12   7  -1   39.90    3.20
  12   7  -1   32.00    3.00
  11  -7  -1   30.20    2.30
  11  -7  -1   35.30    2.20
  11  -7  -1   34.30    2.40
  11   7  -1   29.40    2.70
  11   7  -1   27.70    2.10
 -11   7   1   28.00    2.40
  11   7  -1   30.10    2.60
  10  -7  -1   14.90    1.50
  10  -7  -1   14.00    1.90
  10  -7  -1   12.70    1.70
  10  -7  -1   15.20    1.60
  10   7  -1   15.10    1.90
 -10   7   1   10.20    1.40
  10   7  -1   14.80    1.50
  10   7  -1   13.40    1.90
  10   7  -1   13.80    1.40
   9  -7  -1    3.20    0.90
   9  -7  -1    2.50    1.00
   9  -7  -1    3.80    1.10
  -9  -7   1    1.00    0.70
   9  -7  -1    1.70    0.90
   9   7  -1    2.70    1.10
   9   7  -1    2.00    0.80
   9   7  -1    1.40    1.20
   9   7  -1    3.10    0.80
  -9   7   1    2.30    1.00
  -8  -7   1   13.00    1.20
   8  -7  -1   10.80    1.30
   8  -7  -1   15.30    1.40
   8  -7  -1   13.80    1.30
   8  -7  -1   14.90    1.50
   8   7  -1   12.70    1.30
   8   7  -1   16.00    1.70
  -8   7   1   11.10    1.40
   8   7  -1   13.00    1.70
   8   7  -1   14.40    1.20
   7  -7  -1    3.00    0.80
   7  -7  -1    2.00    0.80
   7  -7  -1    1.70    0.70
  -7  -7   1    2.30    0.70
   7  -7  -1    1.80    0.80
   7   7  -1    2.50    0.90
   7   7  -1    3.50    1.20
   7   7  -1    2.90    0.70
  -7   7   1    1.70    0.80
   6  -7  -1    6.50    0.90
   6  -7  -1    4.50    0.80
   6  -7  -1    4.40    0.80
  -6  -7   1    4.90    0.80
   6  -7  -1    3.30    0.70
  -6   7   1    4.50    0.90
   6   7  -1    4.50    0.80
   6   7  -1    4.00    1.10
   6   7  -1    4.50    1.10
   5  -7  -1  344.77    9.00
  -5  -7   1  334.57    8.80
   5  -7  -1  338.27    9.10
   5  -7  -1  333.67    9.00
   5  -7  -1  324.47    9.00
   5   7  -1  331.37    8.90
  -5   7   1  356.56    8.40
   5   7  -1  339.07    9.40
   5   7  -1  332.17    9.20
  -5   7   1  336.07    8.40
  -5   7   1  333.77    9.30
  -4  -7   1  151.08    4.20
  -4  -7   1  156.18    4.50
   4  -7  -1  156.98    4.60
   4  -7  -1  155.08    4.50
   4  -7  -1  148.59    4.30
   4  -7  -1  155.18    4.40
  -4   7   1  155.98    4.00
   4   7  -1  155.58    4.50
  -4   7   1  146.59    4.60
   4   7  -1  150.88    4.80
   4   7  -1  150.38    4.40
   3  -7  -1   24.10    1.20
  -3  -7   1   25.30    0.80
   3  -7  -1   24.40    1.20
  -3  -7   1   23.20    1.20
   3  -7  -1   26.00    1.30
  -3  -7   1   24.90    1.00
   3   7  -1   24.30    1.20
   3   7  -1   24.80    1.50
  -3   7   1   25.10    1.00
  -3   7   1   23.90    1.40
  -2  -7   1   10.80    0.80
   2  -7  -1   11.40    0.80
  -2  -7   1    9.70    0.50
   2  -7  -1    8.90    0.80
   2  -7  -1    9.80    0.80
  -2   7   1   11.10    0.80
   2   7  -1   10.20    1.00
   2   7  -1   10.50    0.80
  -2   7   1   10.20    0.70
  -2   7   1   10.30    0.90
   2   7  -1   11.30    0.60
   2   7  -1   12.00    0.80
   1  -7  -1  285.17    7.90
  -1  -7   1  304.37    7.60
   1  -7  -1  306.67    8.00
   1  -7  -1  297.67    8.00
  -1  -7   1  301.77    7.90
   1  -7  -1  300.37    7.80
  -1  -7   1  292.37    7.90
  -1   7   1  312.67    8.00
   1   7  -1  309.97    8.00
   1   7  -1  300.17    7.90
   1   7  -1  307.97    7.80
   1   7  -1  300.97    8.10
  -1   7   1  296.87    7.90
   0  -7  -1 1177.28   28.90
   0  -7  -1 1147.49   28.90
   0  -7   1 1196.88   28.70
   0  -7  -1 1149.29   29.00
   0  -7   1 1132.79   28.90
   0  -7   1 1178.38   29.00
   0   7  -1 1237.08   29.10
   0   7   1 1194.48   29.00
   0   7  -1 1137.79   29.00
   0   7  -1 1157.28   29.10
   0   7   1 1118.89   29.00
   0   7   1 1155.78   29.10
   1  -7   1  299.87    7.70
  -1  -7  -1  307.57    7.70
  -1  -7  -1  298.57    7.90
   1  -7   1  291.77    7.90
   1  -7   1  293.97    7.80
   1   7   1  302.57    7.80
   1   7   1  285.07    7.80
   1   7   1  295.37    8.00
  -1   7  -1  307.67    7.90
  -1   7  -1  287.77    7.90
  -1   7  -1  293.77    7.80
   2  -7   1    5.30    0.70
   2  -7   1    4.90    0.70
  -2  -7  -1    4.90    0.70
   2  -7   1    5.50    0.60
  -2  -7  -1    5.40    0.50
   2   7   1    7.30    0.70
  -2   7  -1    3.80    0.70
  -2   7  -1    5.60    0.60
   2   7   1    6.40    0.70
   2   7   1    6.60    0.90
   2   7   1    5.20    0.60
   3  -7   1   68.59    2.40
  -3  -7  -1   66.19    2.20
  -3  -7  -1   62.29    2.30
   3  -7   1   64.39    2.30
   3  -7   1   66.29    2.10
  -3   7  -1   65.39    2.10
  -3   7  -1   65.79    2.50
   3   7   1   66.39    2.60
   3   7   1   65.29    2.30
   3   7   1   64.29    2.20
   4  -7   1   45.50    1.70
   4  -7   1   44.20    1.90
  -4  -7  -1   45.00    1.40
  -4  -7  -1   42.40    1.90
   4  -7   1   40.10    1.80
   4  -7   1   41.80    1.80
  -4  -7  -1   42.90    1.80
   4   7   1   46.10    1.80
   4   7   1   41.70    2.20
   4   7   1   45.30    1.80
  -4   7  -1   44.20    2.10
  -5  -7  -1   14.60    1.10
  -5  -7  -1   17.10    1.30
   5  -7   1   13.70    1.20
   5  -7   1   16.40    1.30
   5  -7   1   14.50    1.20
   5  -7   1   16.40    1.00
  -5  -7  -1   16.60    0.70
   5   7   1   16.00    1.60
   5   7   1   16.10    1.10
  -5   7  -1   13.00    1.30
   5   7   1   14.90    1.30
   6  -7   1   21.90    1.60
   6  -7   1   21.10    1.50
  -6  -7  -1   22.20    1.40
   6  -7   1   16.80    1.40
   6  -7   1   22.80    1.30
  -6   7  -1   21.70    1.80
   6   7   1   23.30    1.90
   6   7   1   20.50    1.30
   6   7   1   22.80    1.60
   7  -7   1    4.90    1.00
   7  -7   1    5.00    0.80
   7  -7   1    3.70    1.00
  -7  -7  -1    4.20    0.80
   7  -7   1    3.80    0.90
   7   7   1    4.90    1.20
   7   7   1    5.00    0.90
   7   7   1    2.70    0.70
   7   7   1    4.70    1.00
  -7   7  -1    2.70    1.00
   8  -7   1   16.90    1.50
   8  -7   1   20.20    1.90
   8  -7   1   18.80    1.60
  -8  -7  -1   19.70    1.70
   8  -7   1   16.30    1.40
   8   7   1   16.40    1.90
   8   7   1   19.20    1.80
  -8   7  -1   14.40    1.60
   8   7   1   18.30    1.40
   8   7   1   16.50    1.40
   9  -7   1    0.70    0.90
   9  -7   1    0.30    0.70
   9  -7   1    0.60    0.90
   9  -7   1    0.30    1.00
  -9  -7  -1   -0.10    0.80
   9   7   1    0.30    1.20
   9   7   1   -0.20    0.70
   9   7   1   -0.30    1.10
   9   7   1    0.70    0.70
   9   7   1   -0.50    0.80
  -9   7  -1   -0.10    0.70
  10  -7   1    1.70    1.20
  10  -7   1    1.10    1.00
 -10  -7  -1    1.30    1.10
  10  -7   1    0.30    0.70
 -10   7  -1    2.20    1.20
  10   7   1   -1.10    1.20
  10   7   1    1.20    1.30
  10   7   1    1.30    0.80
  10   7   1   -0.40    0.90
  11  -7   1    1.20    1.40
  11  -7   1   -0.40    1.10
 -11  -7  -1    0.70    1.10
  11   7   1    0.90    1.50
 -11   7  -1    0.50    1.10
  11   7   1   -0.10    0.90
  11   7   1   -1.00    1.20
  12  -7   1   -0.50    1.40
  12  -7   1   -0.10    1.10
 -12   7  -1    0.60    1.10
  12   7   1    3.90    1.60
  12   7   1    1.30    1.40
  12  -8  -1    0.60    1.00
  12  -8  -1    1.60    1.40
  12  -8  -1    0.20    1.20
  12   8  -1    3.80    1.60
  12   8  -1    1.40    1.20
  12   8  -1    3.30    1.70
  11  -8  -1    2.90    1.10
  11  -8  -1    4.90    1.40
  11  -8  -1    1.10    1.20
  11   8  -1    2.80    1.70
  11   8  -1    1.80    1.60
  11   8  -1    2.10    1.10
  10  -8  -1   17.70    1.70
  10  -8  -1   16.50    1.70
  10  -8  -1   17.80    1.90
  10   8  -1   21.50    2.30
  10   8  -1   17.90    2.20
  10   8  -1   17.60    1.70
 -10   8   1   15.70    1.70
  10   8  -1   19.10    1.70
   9  -8  -1    3.80    1.10
   9  -8  -1    4.80    1.10
   9  -8  -1    4.50    1.10
   9  -8  -1    4.20    1.00
  -9  -8   1    2.80    0.90
   9   8  -1    3.80    1.50
   9   8  -1    4.10    1.30
   9   8  -1    3.30    0.90
   9   8  -1    3.00    0.90
  -9   8   1    1.60    1.00
   8  -8  -1    6.20    1.20
   8  -8  -1    5.40    1.10
  -8  -8   1    4.00    0.80
   8  -8  -1    4.30    0.90
   8  -8  -1    5.20    1.10
   8   8  -1    4.70    0.90
   8   8  -1    4.50    0.90
   8   8  -1    5.90    1.50
   8   8  -1    6.40    1.30
  -8   8   1    5.80    1.20
   7  -8  -1    0.50    0.80
   7  -8  -1    0.70    0.70
  -7  -8   1   -0.30    0.50
   7  -8  -1    2.40    0.80
   7  -8  -1   -0.40    0.50
  -7   8   1    0.80    0.80
   7   8  -1    0.10    1.00
   7   8  -1    1.00    0.60
   7   8  -1    0.90    0.80
   6  -8  -1  395.86   10.50
  -6  -8   1  381.06   10.10
   6  -8  -1  379.36   10.30
   6  -8  -1  381.06   10.20
   6  -8  -1  391.16   10.30
   6   8  -1  379.56   10.80
  -6   8   1  360.16   10.50
   6   8  -1  374.26   10.20
   6   8  -1  393.56   10.50
   5  -8  -1   30.60    1.60
   5  -8  -1   27.80    1.50
  -5  -8   1   30.60    1.40
   5  -8  -1   30.60    1.70
   5  -8  -1   29.40    1.50
  -5  -8   1   28.50    1.60
   5   8  -1   26.60    1.70
   5   8  -1   28.90    1.50
  -5   8   1   28.60    1.00
  -5   8   1   31.50    1.90
   5   8  -1   24.50    2.00
   4  -8  -1   78.59    2.70
   4  -8  -1   75.99    2.60
  -4  -8   1   76.49    2.70
   4  -8  -1   77.49    2.80
   4  -8  -1   74.49    2.60
  -4  -8   1   73.69    2.40
  -4   8   1   80.89    2.90
   4   8  -1   77.99    2.70
   4   8  -1   78.09    3.10
  -4   8   1   78.39    2.30
   4   8  -1   73.89    2.60
  -3  -8   1   49.20    1.60
   3  -8  -1   48.70    2.00
   3  -8  -1   50.19    2.00
  -3  -8   1   48.20    1.90
   3  -8  -1   48.50    1.90
  -3  -8   1   51.69    1.50
  -3   8   1   47.80    2.10
  -3   8   1   49.30    1.70
   3   8  -1   47.30    1.80
   3   8  -1   49.40    2.20
   2  -8  -1    2.10    0.50
   2  -8  -1    3.60    0.60
  -2  -8   1    2.80    0.60
   2  -8  -1    3.90    0.60
  -2  -8   1    3.00    0.30
   2   8  -1    3.10    0.80
   2   8  -1    2.90    0.50
  -2   8   1    3.10    0.60
   1  -8  -1  297.77    7.70
   1  -8  -1  286.77    7.80
   1  -8  -1  293.37    7.80
  -1  -8   1  301.07    7.40
   1  -8  -1  292.87    7.90
  -1  -8   1  291.17    7.80
  -1  -8   1  278.57    7.80
   1   8  -1  283.37    7.80
   1   8  -1  296.67    7.70
  -1   8   1  293.07    7.80
  -1   8   1  318.37    8.20
   1   8  -1  290.17    8.00
   0  -8  -1    0.00    0.40
   0  -8   1    0.90    0.20
   0  -8  -1   -0.30    0.30
   0  -8   1    0.50    0.40
   0  -8  -1   -0.30    0.40
   0  -8   1   -0.10    0.40
   0   8  -1    0.20    0.50
   0   8   1   -0.10    0.40
   0   8   1    1.30    0.70
   0   8  -1    0.10    0.60
   0   8   1    0.00    0.40
   1  -8   1   41.30    1.50
  -1  -8  -1   44.30    1.50
   1  -8   1   41.30    1.70
   1  -8   1   39.40    1.60
  -1  -8  -1   42.70    1.70
  -1   8  -1   40.40    1.80
  -1   8  -1   39.40    1.70
   1   8   1   40.60    1.60
   1   8   1   40.80    1.80
   1   8   1   41.30    1.70
  -2  -8  -1    1.20    0.50
   2  -8   1    0.80    0.50
   2  -8   1    2.10    0.50
  -2  -8  -1    1.00    0.40
   2  -8   1    1.60    0.60
  -2   8  -1    1.40    0.50
  -2   8  -1    0.30    0.60
   2   8   1    1.50    0.50
   2   8   1    0.60    0.40
   2   8   1    1.00    0.80
   2   8   1    2.10    0.50
   3  -8   1   13.40    1.00
   3  -8   1   14.40    0.90
  -3  -8  -1   15.30    1.00
  -3  -8  -1   14.00    1.10
   3  -8   1   14.10    1.10
   3   8   1   14.20    1.00
  -3   8  -1   13.10    0.90
   3   8   1   14.20    1.00
   3   8   1   15.00    1.40
  -3   8  -1   10.80    1.10
   4  -8   1    9.00    0.80
   4  -8   1    8.40    1.00
  -4  -8  -1    7.20    0.80
   4  -8   1    8.40    1.00
  -4  -8  -1    7.40    0.90
   4  -8   1    8.10    0.90
  -4  -8  -1    9.20    0.50
  -4   8  -1    6.50    0.90
   4   8   1    8.20    0.90
   4   8   1    9.10    0.90
   4   8   1    8.10    1.30
  -4   8  -1   10.70    0.80
   5  -8   1    1.60    0.50
   5  -8   1    1.40    0.70
  -5  -8  -1    1.30    0.60
  -5  -8  -1    2.40    0.70
   5  -8   1    1.90    0.70
   5  -8   1    0.30    0.60
  -5  -8  -1    1.80    0.30
   5   8   1    2.10    0.60
  -5   8  -1    1.80    0.40
   5   8   1    2.40    0.80
  -5   8  -1    1.60    0.80
   5   8   1    1.20    1.00
   6  -8   1    8.30    1.10
  -6  -8  -1    8.30    0.90
   6  -8   1    8.30    1.10
   6  -8   1   10.00    0.90
   6  -8   1    8.50    1.10
   6   8   1    8.50    1.10
   6   8   1    9.60    1.00
   6   8   1    8.60    1.40
  -6   8  -1    7.20    1.20
   7  -8   1   10.80    1.20
   7  -8   1   11.60    1.40
   7  -8   1   11.20    1.10
  -7  -8  -1   11.00    1.20
   7  -8   1   11.70    1.30
   7   8   1   12.20    1.20
   7   8   1   11.80    1.20
   7   8   1   13.30    1.50
   7   8   1   12.00    1.70
  -7   8  -1   10.40    1.40
   8  -8   1    3.90    0.80
  -8  -8  -1    3.70    1.00
   8  -8   1    4.20    1.10
   8  -8   1    3.80    1.00
   8  -8   1    4.80    1.20
   8   8   1    4.90    1.40
   8   8   1    2.20    1.00
   8   8   1    3.50    0.90
  -8   8  -1    3.40    1.20
   8   8   1    3.70    0.90
   9  -8   1    1.60    1.00
   9  -8   1    1.50    0.80
   9  -8   1   -0.40    1.10
   9  -8   1    1.60    1.00
  -9  -8  -1    1.30    0.90
   9   8   1    0.20    1.20
  -9   8  -1    1.10    1.10
   9   8   1    1.10    0.80
   9   8   1    1.20    1.20
   9   8   1    0.30    0.80
  10  -8   1    3.50    1.30
 -10  -8  -1    1.90    1.10
  10  -8   1    0.70    1.00
  10   8   1    0.80    0.90
 -10   8  -1    2.50    1.20
  10   8   1    2.40    1.40
  10   8   1    3.30    1.00
  10   8   1    1.80    0.90
  10   8   1    1.80    1.40
  11  -8   1    1.30    1.10
 -11  -8  -1    1.40    1.10
  11  -8   1    4.50    1.60
 -11   8  -1    2.40    1.30
  11   8   1    2.60    1.60
  11   8   1    0.10    1.00
  11   8   1    2.70    1.60
  12  -9  -1    2.60    1.50
  12  -9  -1    4.00    1.50
  12   9  -1    5.90    1.80
  12   9  -1    1.10    1.20
  12   9  -1    3.20    1.80
  11  -9  -1    0.00    1.10
  11  -9  -1    1.00    1.00
  11  -9  -1    0.80    1.30
  11   9  -1    1.00    1.40
  11   9  -1   -0.20    1.50
  11   9  -1    1.60    1.00
  10  -9  -1   -0.30    0.80
  10  -9  -1   -0.20    0.90
  10  -9  -1   -1.00    1.00
  10   9  -1    1.20    1.50
 -10   9   1    1.50    1.10
  10   9  -1    0.10    1.20
  10   9  -1   -0.20    0.90
  10   9  -1   -1.20    1.30
   9  -9  -1   13.50    1.60
   9  -9  -1   14.80    1.70
   9  -9  -1   16.10    1.50
   9  -9  -1   15.50    1.60
  -9  -9   1   15.30    1.40
   9   9  -1   15.10    1.40
   9   9  -1   14.60    1.50
  -9   9   1   13.20    1.50
   9   9  -1   13.50    1.90
   9   9  -1   14.10    2.20
   8  -9  -1    1.30    1.00
  -8  -9   1    1.80    0.70
   8  -9  -1    2.10    1.00
   8  -9  -1    3.10    1.00
   8  -9  -1    1.40    0.70
   8   9  -1    2.90    1.10
  -8   9   1    1.80    0.90
   8   9  -1    0.60    1.30
   8   9  -1    1.70    0.70
  -7  -9   1   27.50    1.60
   7  -9  -1   28.30    1.60
   7  -9  -1   27.20    1.80
   7  -9  -1   26.00    1.90
   7  -9  -1   27.20    1.70
   7   9  -1   27.40    1.90
   7   9  -1   27.50    1.60
   7   9  -1   27.90    2.30
  -7   9   1   27.20    2.00
  -6  -9   1   10.00    0.90
   6  -9  -1   11.00    1.20
   6  -9  -1   13.30    1.20
   6  -9  -1   10.60    1.10
   6  -9  -1   13.70    1.30
  -6   9   1   11.40    1.30
   6   9  -1   13.70    1.60
   6   9  -1   12.90    1.40
   6   9  -1   12.00    1.10
   5  -9  -1    6.50    1.00
   5  -9  -1    7.90    1.00
  -5  -9   1    6.20    0.70
   5  -9  -1    5.70    0.90
  -5  -9   1    6.90    1.00
   5  -9  -1    4.80    0.90
   5   9  -1    6.50    1.00
   5   9  -1    6.90    1.30
   5   9  -1    6.60    0.90
  -5   9   1    6.80    0.60
  -5   9   1    6.30    1.00
   4  -9  -1   15.00    1.20
  -4  -9   1   15.80    1.20
   4  -9  -1   17.40    1.40
  -4  -9   1   16.50    1.00
   4  -9  -1   16.10    1.10
  -4   9   1   19.00    1.50
   4   9  -1   17.40    1.30
  -4   9   1   16.60    1.00
   4   9  -1   13.30    1.60
   4   9  -1   17.90    1.20
  -3  -9   1    0.60    0.50
   3  -9  -1    0.00    0.60
   3  -9  -1    0.10    0.60
  -3  -9   1    0.30    0.30
   3  -9  -1   -0.90    0.50
  -3   9   1    0.70    0.50
   3   9  -1    0.30    0.50
   3   9  -1   -0.80    0.80
  -3   9   1    0.00    0.60
   2  -9  -1    5.60    0.80
  -2  -9   1    5.60    0.50
  -2  -9   1    4.70    0.70
   2  -9  -1    4.90    0.70
   2  -9  -1    4.60    0.70
   2   9  -1    6.90    0.80
   2   9  -1    6.30    1.00
  -2   9   1    5.30    0.80
  -1  -9   1   34.00    1.50
   1  -9  -1   35.30    1.70
   1  -9  -1   34.10    1.40
  -1  -9   1   34.90    1.20
   1  -9  -1   32.20    1.50
   1  -9  -1   32.80    1.50
   1   9  -1   35.60    1.60
  -1   9   1   34.30    1.60
   1   9  -1   35.40    1.80
   0  -9  -1   15.00    1.10
   0  -9   1   15.40    1.10
   0  -9   1   16.20    0.70
   0  -9  -1   15.50    1.00
   0  -9   1   16.60    1.00
   0  -9  -1   16.70    0.90
   0   9  -1   18.30    1.30
   0   9  -1   16.50    1.10
   0   9   1   15.60    1.30
   0   9   1   15.40    1.10
  -1  -9  -1   18.50    1.00
   1  -9   1   16.60    1.00
  -1  -9  -1   16.60    1.20
   1  -9   1   16.80    1.20
   1  -9   1   16.90    1.10
  -1   9  -1   17.00    1.20
   1   9   1   16.90    1.10
  -1   9  -1   16.40    1.20
   1   9   1   16.90    1.30
   2  -9   1   13.70    1.10
   2  -9   1   13.70    1.00
   2  -9   1   12.50    1.10
  -2  -9  -1   13.70    1.10
  -2  -9  -1   14.50    0.90
   2   9   1   12.40    1.00
   2   9   1   12.80    1.40
  -2   9  -1   11.70    1.10
   2   9   1   14.50    1.00
  -2   9  -1   12.00    1.00
   3  -9   1   98.19    3.20
   3  -9   1   95.39    3.30
  -3  -9  -1   96.29    3.00
   3  -9   1   99.89    3.10
  -3  -9  -1   97.39    3.30
  -3   9  -1   94.99    3.50
   3   9   1   96.69    3.10
   3   9   1   90.89    3.50
   3   9   1   99.49    3.20
  -3   9  -1   98.59    3.10
   4  -9   1    1.30    0.70
  -4  -9  -1    2.40    0.70
   4  -9   1    3.80    0.60
  -4  -9  -1    2.40    0.30
  -4  -9  -1    2.70    0.60
   4  -9   1    0.90    0.70
   4   9   1    3.80    1.10
   4   9   1    3.30    0.70
  -4   9  -1    3.30    0.60
   4   9   1    2.10    0.70
  -4   9  -1    2.10    0.80
   5  -9   1    2.40    0.80
   5  -9   1    2.10    0.80
   5  -9   1    1.80    0.80
  -5  -9  -1    2.40    0.70
   5  -9   1    2.90    0.60
  -5  -9  -1    1.80    0.80
  -5   9  -1    3.00    0.80
  -5   9  -1    3.10    0.60
   5   9   1    3.20    0.70
   5   9   1    2.30    1.10
   5   9   1    2.60    0.80
   6  -9   1   10.60    1.20
  -6  -9  -1    8.30    1.10
  -6  -9  -1    8.80    1.00
   6  -9   1   10.40    1.30
   6  -9   1    9.20    0.90
   6  -9   1   10.50    1.20
  -6   9  -1    9.10    1.30
   6   9   1    8.10    1.50
   6   9   1    9.70    1.20
   6   9   1    8.80    1.10
  -7  -9  -1   64.49    2.70
   7  -9   1   71.59    3.00
   7  -9   1   68.59    2.60
   7  -9   1   67.69    2.90
   7  -9   1   67.29    2.90
   7   9   1   67.99    2.80
   7   9   1   69.89    3.00
  -7   9  -1   65.49    3.10
   7   9   1   68.49    3.40
   8  -9   1    5.60    1.20
   8  -9   1    4.80    0.90
   8  -9   1    4.80    1.10
   8  -9   1    5.30    1.10
  -8  -9  -1    4.60    1.00
   8   9   1    4.50    1.50
   8   9   1    4.90    1.30
   8   9   1    5.90    1.00
   8   9   1    4.10    1.10
  -8   9  -1    3.40    1.20
   9  -9   1    0.80    1.20
   9  -9   1   -0.40    1.00
   9  -9   1    1.30    0.70
  -9  -9  -1    0.40    0.90
   9   9   1    2.80    1.50
  -9   9  -1    1.10    1.10
   9   9   1   -0.10    0.70
   9   9   1    1.40    0.90
   9   9   1    1.30    1.20
 -10  -9  -1   -0.20    1.00
  10  -9   1    1.90    1.20
  10  -9   1   -0.50    1.30
  10   9   1    2.30    1.60
  10   9   1    0.50    0.90
 -10   9  -1   -0.10    1.20
  10   9   1   -2.10    1.20
  10   9   1    1.60    1.00
  11  -9   1    0.90    1.50
 -11  -9  -1    0.70    1.10
  11  -9   1    1.70    1.20
  11   9   1    4.90    1.80
 -11   9  -1    2.20    1.30
  11   9   1    2.70    1.50
  11 -10  -1    0.80    1.20
  11 -10  -1    1.30    1.20
  11  10  -1    0.90    0.90
  11  10  -1    1.30    1.80
  11  10  -1    1.80    1.40
  10 -10  -1    1.60    1.10
  10 -10  -1    0.40    0.80
  10 -10  -1   -0.30    1.10
  10  10  -1    1.40    1.60
  10  10  -1    0.80    0.80
  10  10  -1   -0.30    1.20
   9 -10  -1    1.90    1.10
  -9 -10   1    1.60    0.80
   9 -10  -1    0.20    0.70
   9 -10  -1    0.30    1.10
   9  10  -1    2.80    1.40
  -9  10   1    1.90    1.10
   9  10  -1    1.10    1.50
   9  10  -1    2.20    1.00
   9  10  -1    0.20    0.80
  -8 -10   1    0.00    0.70
   8 -10  -1    0.10    0.90
   8 -10  -1    0.20    0.90
   8 -10  -1   -0.40    0.70
   8 -10  -1    2.40    0.90
   8  10  -1   -0.30    1.30
   8  10  -1   -0.10    0.80
   8  10  -1   -0.20    1.00
  -8  10   1    1.60    1.00
   7 -10  -1    9.80    1.20
   7 -10  -1    9.90    1.10
   7 -10  -1    8.60    1.20
  -7 -10   1    7.70    0.90
   7 -10  -1    8.80    1.30
   7  10  -1   10.10    1.40
  -7  10   1    7.60    1.10
   7  10  -1    8.80    1.20
   7  10  -1    9.00    1.80
   6 -10  -1   -0.20    0.70
  -6 -10   1    0.90    0.50
   6 -10  -1    1.40    0.80
   6 -10  -1    1.00    0.70
   6  10  -1    0.50    1.20
   6  10  -1    0.70    0.80
  -6  10   1    0.00    0.80
   6  10  -1    0.70    0.70
   5 -10  -1   27.60    1.70
  -5 -10   1   23.90    1.60
   5 -10  -1   25.30    1.50
   5 -10  -1   25.60    1.80
  -5 -10   1   24.20    1.30
  -5  10   1   24.00    1.80
   5  10  -1   24.50    1.70
   5  10  -1   23.00    1.40
   5  10  -1   24.10    2.10
   4 -10  -1    0.10    0.60
   4 -10  -1    0.00    0.60
  -4 -10   1    0.40    0.40
   4 -10  -1    1.30    0.70
  -4 -10   1    1.40    0.70
   4  10  -1    0.00    0.60
   4  10  -1   -1.20    0.90
  -4  10   1    0.70    0.70
  -4  10   1    0.00    0.50
   4  10  -1   -0.50    0.50
  -3 -10   1    0.50    0.30
   3 -10  -1    0.40    0.60
   3 -10  -1   -0.40    0.60
  -3 -10   1    0.00    0.50
   3 -10  -1   -0.10    0.70
   3  10  -1    1.10    0.60
   3  10  -1   -0.10    0.90
  -3  10   1    0.90    0.60
  -2 -10   1   23.90    1.40
   2 -10  -1   21.70    1.30
   2 -10  -1   21.10    1.40
   2 -10  -1   24.80    1.50
  -2 -10   1   23.40    0.90
   2  10  -1   26.10    1.40
   2  10  -1   23.10    1.70
  -2  10   1   22.90    1.40
   1 -10  -1    3.50    0.50
   1 -10  -1    3.30    0.70
  -1 -10   1    4.20    0.40
   1 -10  -1    2.80    0.70
  -1 -10   1    4.80    0.70
   1  10  -1    5.00    0.80
  -1  10   1    3.80    0.70
   1  10  -1    3.80    0.90
  -1  10   1    4.00    0.80
   0 -10   1   16.80    0.80
   0 -10  -1   14.60    1.20
   0 -10  -1   16.30    1.20
   0 -10  -1   19.40    1.00
   0 -10   1   14.10    1.10
   0 -10   1   15.50    1.10
   0  10  -1   15.90    1.10
   0  10   1   17.90    1.20
   0  10   1   15.40    1.40
   0  10  -1   15.50    1.30
   1 -10   1    1.80    0.40
   1 -10   1    0.30    0.60
  -1 -10  -1    1.80    0.40
  -1 -10  -1    1.10    0.60
   1 -10   1    0.80    0.50
   1  10   1    1.30    0.60
  -1  10  -1    1.50    0.70
  -1  10  -1    1.80    0.70
   1  10   1    1.70    0.80
   2 -10   1    1.80    0.70
  -2 -10  -1    2.30    0.50
  -2 -10  -1    2.70    0.70
   2 -10   1    3.10    0.60
   2 -10   1    2.70    0.80
  -2  10  -1    2.60    0.80
  -2  10  -1    1.40    0.70
   2  10   1    1.60    0.60
   2  10   1    2.70    0.60
   2  10   1    1.80    0.90
   3 -10   1    4.30    0.80
  -3 -10  -1    6.80    0.70
   3 -10   1    6.00    0.90
  -3 -10  -1    5.70    0.90
   3 -10   1    5.90    0.70
   3  10   1    8.20    0.90
  -3  10  -1    6.80    0.80
  -3  10  -1    5.30    1.00
   3  10   1    7.30    1.20
   3  10   1    6.10    0.90
  -4 -10  -1    0.40    0.30
   4 -10   1   -0.20    0.70
  -4 -10  -1    0.70    0.50
   4 -10   1   -0.80    0.40
   4 -10   1   -0.40    0.60
  -4 -10  -1    0.00    0.60
   4  10   1    0.60    0.60
   4  10   1    0.50    1.00
   4  10   1    0.80    0.70
  -4  10  -1    0.50    0.50
  -4  10  -1   -0.20    0.70
  -5 -10  -1   15.50    1.30
  -5 -10  -1   15.30    1.50
   5 -10   1   16.10    1.50
   5 -10   1   18.40    1.20
   5 -10   1   14.00    1.30
  -5  10  -1   15.20    1.10
   5  10   1   17.70    1.90
  -5  10  -1   15.70    1.50
   5  10   1   17.30    1.40
   5  10   1   14.50    1.30
   6 -10   1    8.80    1.00
   6 -10   1    9.80    1.30
  -6 -10  -1    9.20    1.30
   6 -10   1    7.20    1.20
  -6 -10  -1    7.70    1.00
  -6  10  -1    6.40    1.10
   6  10   1    9.30    1.20
   6  10   1   10.00    1.60
   6  10   1    9.90    1.30
   7 -10   1   13.20    1.60
  -7 -10  -1   12.10    1.30
   7 -10   1   14.00    1.20
   7 -10   1   14.40    1.50
   7 -10   1   14.80    1.60
   7  10   1   13.10    1.60
   7  10   1   14.20    1.90
   7  10   1   14.10    1.40
  -7  10  -1   11.70    1.50
  -8 -10  -1    2.00    0.90
   8 -10   1    1.20    0.70
   8 -10   1    0.60    1.10
   8 -10   1    1.70    1.10
  -8  10  -1    1.20    1.10
   8  10   1    0.70    0.80
   8  10   1    2.40    1.50
   8  10   1    1.10    0.90
   8  10   1    2.10    1.20
   9 -10   1   -0.50    0.90
  -9 -10  -1    0.60    1.00
   9 -10   1    1.70    1.20
   9  10   1    0.90    1.10
  -9  10  -1   -1.60    1.10
   9  10   1    0.70    1.00
   9  10   1    0.30    1.40
   9  10   1    0.20    0.70
  10 -10   1    5.10    1.50
  10 -10   1    5.30    1.40
 -10 -10  -1    3.70    1.20
  10  10   1    7.00    1.30
 -10  10  -1    5.30    1.50
  10  10   1    6.70    1.60
  10  10   1    6.30    1.90
 -11 -10  -1   -0.80    1.10
  11 -10   1    0.60    1.20
  11 -10   1    1.10    1.30
  11  10   1    1.50    1.20
 -11  10  -1    2.10    1.30
  11  10   1   -1.00    1.40
  11  10   1    2.60    1.70
  11 -11  -1    0.30    1.30
  11  11  -1   -1.20    0.90
  11  11  -1    2.30    1.70
  11  11  -1    0.50    1.50
  10 -11  -1    0.60    1.10
  10 -11  -1   -2.60    1.10
  10 -11  -1    0.40    0.90
  10  11  -1    1.80    1.80
  10  11  -1    0.90    1.40
  10  11  -1    0.20    0.80
   9 -11  -1    0.80    1.10
   9 -11  -1    0.10    0.80
   9 -11  -1    1.50    1.10
   9  11  -1   -0.30    0.90
   9  11  -1   -0.80    1.10
   9  11  -1    0.10    1.50
   8 -11  -1    1.00    1.00
   8 -11  -1   -0.70    0.70
   8 -11  -1   -0.80    0.80
  -8 -11   1   -0.10    0.70
   8  11  -1   -0.90    0.80
   8  11  -1    0.10    1.40
   8  11  -1   -0.50    1.00
  -7 -11   1    2.50    0.70
   7 -11  -1    1.70    0.80
   7 -11  -1    3.70    1.00
   7 -11  -1    2.90    1.00
   7  11  -1    3.30    1.50
   7  11  -1    0.30    1.00
  -7  11   1    1.50    0.80
   7  11  -1    1.60    0.80
   6 -11  -1    0.20    0.80
   6 -11  -1    0.60    0.80
  -6 -11   1    0.50    0.50
   6 -11  -1    0.10    0.60
   6  11  -1   -0.10    0.70
   6  11  -1    1.10    1.30
   6  11  -1    0.90    1.00
  -5 -11   1    4.80    0.70
  -5 -11   1    5.50    1.00
   5 -11  -1    5.60    1.00
   5 -11  -1    5.40    1.00
   5 -11  -1    4.30    0.90
   5  11  -1    4.10    0.90
   5  11  -1    5.70    1.40
   5  11  -1    3.80    1.10
  -4 -11   1   20.70    1.50
  -4 -11   1   20.30    1.10
   4 -11  -1   20.40    1.50
   4 -11  -1   17.80    1.40
   4 -11  -1   22.00    1.50
   4  11  -1   19.40    1.40
  -4  11   1   19.40    1.20
   4  11  -1   21.30    1.50
   4  11  -1   17.90    2.00
  -3 -11   1    0.10    0.30
   3 -11  -1    0.20    0.60
   3 -11  -1   -0.80    0.60
   3 -11  -1   -0.40    0.60
  -3 -11   1   -0.70    0.50
  -3  11   1   -0.40    0.60
   3  11  -1   -0.20    0.50
   3  11  -1   -1.00    1.00
   2 -11  -1    4.60    0.60
   2 -11  -1    3.70    0.90
   2 -11  -1    5.50    0.80
  -2 -11   1    4.50    0.80
  -2 -11   1    5.10    0.50
   2 -11  -1    5.20    0.90
   2  11  -1    4.90    1.10
   2  11  -1    5.30    0.80
  -2  11   1    5.60    0.90
   1 -11  -1    0.10    0.50
   1 -11  -1    0.10    0.40
  -1 -11   1    0.00    0.50
   1 -11  -1   -0.30    0.50
  -1 -11   1   -0.70    0.20
   1  11  -1   -0.60    0.50
  -1  11   1   -0.60    0.50
  -1  11   1    0.00    0.80
   1  11  -1   -0.20    0.80
   0 -11   1    0.10    0.50
   0 -11  -1   -0.30    0.60
   0 -11  -1   -0.10    0.60
   0 -11   1   -0.20    0.30
   0 -11   1    0.30    0.60
   0 -11  -1    1.10    0.40
   0  11   1    0.40    0.80
   0  11   1    1.00    0.60
   0  11  -1    0.10    0.60
   0  11  -1   -0.40    0.80
  -1 -11  -1    9.20    0.80
   1 -11   1   11.30    1.10
  -1 -11  -1   11.10    1.10
   1 -11   1   10.80    0.70
   1 -11   1    9.50    0.90
  -1  11  -1   10.10    1.10
  -1  11  -1    7.00    0.90
   1  11   1   11.30    1.10
   1  11   1   10.40    1.30
   2 -11   1    4.80    0.70
   2 -11   1    6.60    1.00
   2 -11   1    7.50    1.00
  -2 -11  -1    6.00    0.90
  -2 -11  -1    5.70    0.70
  -2  11  -1    6.20    1.00
   2  11   1    7.30    1.20
   2  11   1    6.90    0.90
   2  11   1    5.10    0.80
  -2  11  -1    7.60    1.00
   3 -11   1    8.50    1.10
   3 -11   1    9.90    0.90
   3 -11   1   10.40    1.10
  -3 -11  -1    9.80    0.90
  -3 -11  -1    8.00    1.10
   3  11   1   10.90    1.10
   3  11   1   10.30    1.50
   3  11   1    9.80    1.10
  -3  11  -1    9.80    1.10
  -3  11  -1    8.90    1.20
  -4 -11  -1    2.50    0.60
   4 -11   1    1.50    0.60
   4 -11   1    2.50    0.80
   4 -11   1    3.70    0.90
  -4 -11  -1    1.30    0.80
   4  11   1    2.90    0.80
  -4  11  -1    2.80    0.70
   4  11   1    0.20    1.10
  -4  11  -1    1.40    0.90
   4  11   1    2.60    0.80
  -5 -11  -1   -0.50    0.80
   5 -11   1   -0.20    0.70
   5 -11   1   -0.60    0.80
   5 -11   1   -0.40    0.50
  -5 -11  -1    0.50    0.60
   5  11   1   -0.60    1.10
   5  11   1    0.90    0.70
  -5  11  -1    0.70    0.90
   5  11   1   -1.20    0.70
  -6 -11  -1    6.30    1.10
   6 -11   1    3.80    1.10
   6 -11   1    5.10    1.10
  -6 -11  -1    4.00    0.90
   6 -11   1    5.60    0.90
   6  11   1    6.50    1.10
   6  11   1    6.10    1.50
   6  11   1    4.00    1.10
  -6  11  -1    6.50    1.20
  -7 -11  -1   20.70    1.70
   7 -11   1   17.80    1.70
   7 -11   1   21.30    1.40
   7 -11   1   17.50    1.70
   7  11   1   19.10    2.20
  -7  11  -1   15.20    1.70
   7  11   1   21.30    2.00
   7  11   1   17.70    1.60
  -8 -11  -1   -0.60    0.80
   8 -11   1   -0.70    1.00
   8 -11   1    1.10    1.10
  -8  11  -1    1.10    1.00
   8  11   1    0.60    1.00
   8  11   1    0.50    1.20
   8  11   1   -0.10    0.70
   8  11   1    1.40    1.50
   9 -11   1   -1.30    1.10
   9 -11   1    0.10    1.00
  -9 -11  -1   -1.10    0.90
  -9  11  -1    0.10    1.20
   9  11   1    1.00    1.30
   9  11   1    1.00    1.50
   9  11   1   -1.20    0.80
  10 -11   1    0.00    1.20
 -10 -11  -1    0.10    0.90
  10 -11   1   -1.40    1.00
  10  11   1    0.40    1.40
 -10  11  -1    0.40    1.20
  10  11   1    1.40    1.60
  10  11   1   -1.20    0.90
  10 -12  -1   -0.30    1.10
  10  12  -1   -0.70    1.60
  10  12  -1   -0.50    1.30
  10  12  -1    0.20    0.80
   9 -12  -1    3.60    1.00
   9 -12  -1    3.50    1.30
   9  12  -1    5.10    1.90
   9  12  -1    5.10    1.60
   9  12  -1    2.40    1.00
   8 -12  -1    0.60    1.00
   8 -12  -1    0.30    0.80
   8  12  -1    1.80    1.60
   8  12  -1    0.90    0.90
   8  12  -1   -0.40    1.00
   7 -12  -1    4.70    1.10
   7 -12  -1    6.00    1.30
   7  12  -1    6.70    1.20
   7  12  -1    5.10    1.40
   7  12  -1    5.20    1.70
   6 -12  -1   42.90    2.40
   6 -12  -1   48.40    2.50
   6 -12  -1   44.50    2.30
   6  12  -1   45.90    2.50
   6  12  -1   44.00    2.20
   6  12  -1   46.90    3.20
   5 -12  -1    5.40    1.10
   5 -12  -1    6.20    1.10
   5 -12  -1    4.00    0.90
  -5 -12   1    4.80    1.00
   5  12  -1    4.40    1.50
   5  12  -1    5.40    1.10
   5  12  -1    5.00    1.00
  -4 -12   1    6.00    1.00
   4 -12  -1    6.90    1.10
   4 -12  -1    7.40    1.10
   4 -12  -1    6.50    1.00
   4  12  -1    7.40    1.50
   4  12  -1    6.70    1.10
   4  12  -1    6.00    1.00
   3 -12  -1    1.60    0.80
  -3 -12   1    1.70    0.70
   3 -12  -1    0.50    0.70
   3 -12  -1    0.50    0.80
  -3  12   1    2.00    0.70
   3  12  -1    1.60    0.70
   3  12  -1    0.10    1.20
   2 -12  -1   -0.90    0.60
   2 -12  -1    0.40    0.40
  -2 -12   1    0.60    0.60
   2 -12  -1    0.50    0.70
   2 -12  -1   -0.70    0.60
   2  12  -1    0.70    0.70
  -2  12   1   -0.30    0.70
   2  12  -1    0.60    1.10
  -1 -12   1    4.10    0.80
   1 -12  -1    3.00    0.80
   1 -12  -1    4.20    0.60
   1 -12  -1    3.80    0.80
   1  12  -1    4.50    0.80
  -1  12   1    3.20    0.80
  -1  12   1    3.50    0.90
   1  12  -1    3.30    1.10
   0 -12   1   12.20    1.20
   0 -12  -1   13.80    1.20
   0 -12   1   11.80    1.10
   0 -12  -1   11.10    1.20
   0 -12  -1   14.50    1.00
   0 -12   1   11.80    0.90
   0  12   1   10.10    1.10
   0  12  -1   11.80    1.20
   0  12   1   11.60    1.30
   0  12  -1   12.50    1.40
  -1 -12  -1    1.80    0.50
   1 -12   1    1.00    0.40
   1 -12   1    0.90    0.60
  -1 -12  -1    0.60    0.70
   1 -12   1    1.70    0.70
  -1  12  -1    1.80    0.70
   1  12   1    1.20    0.70
   1  12   1    1.50    1.00
  -1  12  -1    0.90    0.80
   2 -12   1   18.40    1.30
  -2 -12  -1   14.30    1.40
   2 -12   1   16.50    1.50
   2 -12   1   18.70    1.00
  -2 -12  -1   18.00    1.10
   2 -12   1   15.00    1.40
   2  12   1   13.80    1.30
  -2  12  -1   16.50    1.50
   2  12   1   15.80    1.20
  -2  12  -1   14.60    1.50
   2  12   1   15.10    1.70
  -3 -12  -1    0.00    0.70
   3 -12   1    1.30    0.80
   3 -12   1    1.00    0.70
  -3 -12  -1    0.40    0.50
   3 -12   1    2.10    0.70
   3  12   1    0.90    0.70
  -3  12  -1    0.30    0.80
   3  12   1   -0.70    1.00
  -3  12  -1    1.00    0.80
   3  12   1   -0.70    0.60
   4 -12   1    0.20    0.70
  -4 -12  -1   -0.20    0.50
   4 -12   1    0.00    0.50
   4 -12   1    0.40    0.80
  -4 -12  -1   -0.30    0.70
   4  12   1   -0.40    0.70
  -4  12  -1   -0.10    0.80
   4  12   1    0.40    0.70
  -4  12  -1    1.00    0.90
   4  12   1   -0.40    1.20
   5 -12   1    4.30    1.10
  -5 -12  -1    3.70    0.80
   5 -12   1    3.80    0.80
   5 -12   1    3.80    1.00
  -5 -12  -1    3.70    1.00
   5  12   1    3.10    1.30
   5  12   1    4.00    1.00
  -5  12  -1    5.60    1.20
   5  12   1    5.00    1.00
  -6 -12  -1    2.30    1.00
  -6 -12  -1    2.70    0.80
   6 -12   1    2.70    1.10
   6 -12   1    3.70    1.10
   6 -12   1    2.10    0.80
   6  12   1    0.80    1.00
  -6  12  -1    4.20    1.20
   6  12   1    3.70    1.00
   6  12   1    3.60    1.50
   7 -12   1   12.30    1.60
  -7 -12  -1    8.60    1.20
  -7  12  -1    9.50    1.60
   7  12   1    9.10    1.50
   7  12   1    7.80    1.90
   7  12   1   10.30    1.40
  -8 -12  -1   -0.40    0.80
   8 -12   1    1.50    1.20
   8  12   1    0.90    1.20
   8  12   1    0.80    1.60
   8  12   1   -0.80    1.00
  -8  12  -1    2.20    1.30
   9 -12   1    0.50    1.10
   9  12   1    2.30    1.70
   9  12   1   -1.90    1.00
  -9  12  -1    0.40    1.30
   9  12   1   -1.40    1.00
  10 -12   1   -0.80    1.20
  10  12   1    1.20    1.00
  10  12   1    1.40    1.80
 -10  12  -1    0.00    1.20
  10  12   1   -2.20    1.20
  10 -13  -1   -1.30    1.30
  10  13  -1   -1.20    0.80
  10  13  -1    1.20    1.80
  10  13  -1    1.70    1.40
   9 -13  -1    0.00    1.30
   9  13  -1   -0.90    0.90
   9  13  -1   -0.80    1.80
   9  13  -1   -1.90    1.20
   8 -13  -1    0.80    1.20
   8 -13  -1    0.50    0.80
   8  13  -1    3.30    1.80
   8  13  -1    1.80    1.00
   8  13  -1    1.20    1.20
   7 -13  -1    7.50    1.20
   7 -13  -1    7.60    1.40
   7  13  -1    6.60    2.00
   7  13  -1    6.60    1.40
   7  13  -1    8.90    1.30
   6 -13  -1    1.00    0.80
   6 -13  -1    3.20    1.70
   6 -13  -1    1.10    1.00
   6  13  -1    0.50    1.50
   6  13  -1    0.10    1.00
   6  13  -1    0.00    0.80
   5 -13  -1  141.49    4.90
   5 -13  -1  138.09    4.70
   5 -13  -1  143.39    5.00
  -5 -13   1  142.79    4.90
   5  13  -1  144.59    4.80
   5  13  -1  142.09    5.50
   5  13  -1  147.99    4.90
   4 -13  -1   70.19    3.00
  -4 -13   1   66.99    2.90
   4 -13  -1   69.59    2.90
   4 -13  -1   66.19    3.00
   4  13  -1   65.79    2.80
   4  13  -1   65.69    3.40
   4  13  -1   68.49    2.90
   3 -13  -1    3.00    0.70
  -3 -13   1    3.10    0.90
   3 -13  -1    1.10    0.90
   3 -13  -1    2.30    0.80
   3 -13  -1    3.40    1.00
   3  13  -1    3.80    0.90
   3  13  -1    3.80    0.90
  -3  13   1    2.30    0.90
   3  13  -1    2.30    1.30
  -2 -13   1    0.40    0.70
   2 -13  -1    1.70    0.50
   2 -13  -1    0.60    0.80
   2 -13  -1    0.20    0.80
  -2  13   1   -0.10    0.80
   2  13  -1    1.10    1.10
  -2  13   1    1.10    0.80
   2  13  -1    0.40    0.70
   1 -13  -1    0.20    0.40
   1 -13  -1    0.20    0.70
  -1 -13   1   -0.30    0.60
   1 -13  -1   -0.20    0.70
   1  13  -1    0.40    0.70
  -1  13   1    0.60    0.90
   1  13  -1    0.70    1.10
  -1  13   1   -0.80    0.70
   0 -13   1   27.00    1.80
   0 -13  -1   24.20    1.30
   0 -13   1   21.90    1.50
   0 -13  -1   28.10    1.80
   0 -13  -1   27.40    1.70
   0  13   1   22.40    1.60
   0  13  -1   25.00    1.60
   0  13   1   22.90    1.80
   0  13  -1   25.70    2.00
  -1 -13  -1   23.20    1.70
   1 -13   1   22.30    1.60
  -1 -13  -1   23.30    1.30
   1 -13   1   20.80    1.50
   1  13   1   21.70    1.60
   1  13   1   22.50    1.40
  -1  13  -1   18.80    1.70
   1  13   1   22.60    2.00
  -2 -13  -1    1.60    0.50
   2 -13   1    1.90    0.70
  -2 -13  -1    0.90    0.80
   2 -13   1    1.90    0.90
  -2  13  -1    0.30    0.90
  -2  13  -1    1.40    0.80
   2  13   1    2.30    0.70
   2  13   1    2.00    1.20
   2  13   1    2.30    0.90
   3 -13   1   -0.40    0.70
  -3 -13  -1   -0.40    0.50
  -3 -13  -1   -1.20    0.70
   3 -13   1    0.60    0.80
   3 -13   1    0.90    0.70
   3  13   1    1.00    1.20
  -3  13  -1   -1.10    0.70
   3  13   1    0.20    0.70
  -3  13  -1    1.10    0.80
   3  13   1    0.40    0.80
   4 -13   1    6.80    1.00
  -4 -13  -1    6.40    1.20
   4 -13   1    8.60    1.30
  -4 -13  -1    7.60    1.30
   4 -13   1    6.50    1.30
   4  13   1    7.70    1.80
   4  13   1    8.50    1.20
   4  13   1    8.50    1.20
  -4  13  -1    7.40    1.20
   5 -13   1    0.60    0.70
   5 -13   1   -0.40    0.80
  -5 -13  -1    1.80    1.00
   5 -13   1    2.90    1.00
  -5  13  -1    1.60    1.00
   5  13   1    0.90    0.90
   5  13   1    1.00    0.80
   5  13   1   -0.40    1.30
  -6 -13  -1    1.70    1.10
   6 -13   1   -0.10    1.00
   6 -13   1    1.80    0.80
  -6  13  -1    2.50    1.20
   6  13   1    0.60    1.00
   6  13   1    2.00    1.00
   6  13   1   -0.10    1.40
   7 -13   1    1.00    1.10
   7  13   1    0.30    1.50
   7  13   1    0.20    1.10
   7  13   1   -1.20    1.00
  -7  13  -1   -0.10    1.10
   8 -13   1    2.60    1.20
   8  13   1    0.40    1.00
  -8  13  -1    1.60    1.30
   8  13   1    0.80    1.20
   8  13   1    3.30    1.90
   9 -13   1   -1.60    1.00
  -9  13  -1   -1.00    1.20
   9  13   1    2.90    1.90
   9  13   1   -0.80    0.90
   9  13   1    0.20    1.10
   9 -14  -1   -0.30    1.20
   9  14  -1   -1.10    1.90
   9  14  -1    1.30    1.00
   9  14  -1   -0.50    1.30
   8 -14  -1    2.90    1.30
   8 -14  -1   -0.80    0.80
   8  14  -1    2.00    1.80
   8  14  -1    0.30    0.90
   8  14  -1   -1.20    1.20
   7 -14  -1   10.70    1.40
   7 -14  -1   12.80    1.70
   7  14  -1   14.70    2.50
   7  14  -1   13.10    1.80
   7  14  -1   18.10    1.70
   6 -14  -1    2.20    1.20
   6 -14  -1    0.20    0.80
   6  14  -1    0.20    0.90
   6  14  -1   -0.10    1.60
   6  14  -1    0.60    1.10
   5 -14  -1   10.50    1.40
   5 -14  -1    8.60    1.40
  -5 -14   1   11.50    1.50
   5  14  -1   11.80    1.50
   5  14  -1    8.70    1.30
   5  14  -1    9.80    1.90
  -4 -14   1   12.80    1.50
   4 -14  -1   14.30    1.50
   4 -14  -1   13.40    1.60
   4 -14  -1   14.50    1.60
   4  14  -1   13.90    1.50
   4  14  -1   16.20    2.20
   4  14  -1   16.60    1.70
   3 -14  -1   -0.80    0.80
   3 -14  -1   -1.40    0.80
  -3 -14   1    1.00    0.90
   3 -14  -1   -0.80    0.80
   3  14  -1    0.40    1.20
   3  14  -1    0.40    0.80
   3  14  -1    0.60    0.80
   2 -14  -1   -0.50    0.70
  -2 -14   1    0.30    0.80
   2 -14  -1    0.20    0.80
  -2  14   1    1.00    0.80
   2  14  -1    0.60    0.80
  -2  14   1   -0.60    0.80
   2  14  -1   -0.80    1.10
  -1 -14   1    5.90    1.10
   1 -14  -1    5.50    1.00
   1 -14  -1    6.90    1.10
   1  14  -1    5.70    1.40
  -1  14   1    4.70    1.20
  -1  14   1    7.20    1.10
   1  14  -1    6.70    1.10
   0 -14   1   12.10    1.30
   0 -14  -1    8.00    1.20
   0  14  -1   12.60    1.40
   0  14   1   10.60    1.30
   0  14  -1    9.70    1.50
   0  14   1   10.30    1.50
   1 -14   1    0.10    0.70
   1 -14   1   -0.10    0.80
  -1 -14  -1    0.00    0.80
   1  14   1    0.50    0.80
  -1  14  -1   -0.50    0.90
   1  14   1    0.20    1.00
  -1  14  -1    0.00    0.80
   1  14   1    0.50    0.60
  -2 -14  -1   14.80    1.60
   2 -14   1   18.80    1.70
   2 -14   1   19.40    1.60
   2  14   1   18.00    2.00
  -2  14  -1   17.70    1.70
   2  14   1   19.10    1.40
   2  14   1   19.80    1.60
   3 -14   1    3.40    1.10
   3 -14   1    4.70    0.90
  -3 -14  -1    3.80    1.10
   3  14   1    3.80    0.90
   3  14   1    3.10    1.40
   3  14   1    2.20    0.90
   4 -14   1   -0.40    0.90
   4 -14   1    0.70    0.70
  -4 -14  -1    2.10    1.10
   4  14   1    0.10    1.30
   4  14   1    1.20    0.90
   4  14   1    0.50    0.90
  -4  14  -1    2.30    1.00
  -5 -14  -1    6.20    1.50
   5 -14   1    4.60    1.00
   5 -14   1    4.30    1.20
   5  14   1    5.30    1.70
  -5  14  -1    5.10    1.30
   5  14   1    5.90    1.20
   5  14   1    5.40    1.20
  -6 -14  -1    2.30    1.20
   6 -14   1    1.80    1.10
  -6  14  -1    2.10    1.20
   6  14   1    2.60    1.10
   6  14   1    3.70    1.70
   6  14   1    3.10    1.20
   7 -14   1    9.60    1.60
   7  14   1   11.60    1.70
   7  14   1   11.90    1.70
  -7  14  -1    9.60    1.70
   7  14   1   10.90    2.30
   8 -14   1    1.20    1.20
   8  14   1    2.60    1.30
   8  14   1    0.70    1.10
   8  14   1    3.90    1.80
  -8  14  -1    2.00    1.40
   8 -15  -1    2.10    1.30
   8  15  -1   -1.80    1.20
   8  15  -1   -0.20    1.70
   8  15  -1    0.90    1.00
   7 -15  -1   -1.40    0.80
   7 -15  -1    0.90    1.20
   7  15  -1   -2.20    1.60
   7  15  -1    0.10    1.00
   7  15  -1   -1.50    1.00
   6 -15  -1    9.30    1.40
   6 -15  -1    9.00    1.50
   6  15  -1    9.80    1.60
   6  15  -1    8.90    2.20
   6  15  -1    8.30    1.30
   5 -15  -1   17.80    1.70
  -5 -15   1   16.90    1.90
   5 -15  -1   16.70    1.80
   5  15  -1   18.60    1.90
   5  15  -1   18.10    1.70
   5  15  -1   21.60    2.70
  -4 -15   1    7.30    1.30
   4 -15  -1    7.30    1.30
   4 -15  -1    7.70    1.40
   4  15  -1    8.30    1.40
   4  15  -1    6.80    1.80
   4  15  -1    8.20    1.30
   3 -15  -1   -0.30    0.90
  -3 -15   1    0.00    0.80
   3 -15  -1   -0.30    0.70
  -3  15   1   -0.70    0.80
   3  15  -1   -0.20    0.80
   3  15  -1    1.00    0.90
   3  15  -1   -0.40    1.30
   2 -15  -1    0.50    0.80
   2 -15  -1    0.00    0.90
  -2 -15   1   -0.60    0.80
  -2  15   1    0.80    0.90
   2  15  -1    0.50    1.30
  -2  15   1    0.30    1.10
   2  15  -1    1.90    0.90
  -1 -15   1    1.30    0.80
   1 -15  -1    0.30    0.80
   1 -15  -1    1.40    0.90
  -1  15   1    1.70    0.90
  -1  15   1    1.30    1.10
   1  15  -1    3.00    1.00
   1  15  -1    1.40    1.30
   0 -15  -1   27.60    2.00
   0 -15   1   31.50    2.00
   0  15   1   31.20    2.00
   0  15   1   31.70    2.20
   0  15  -1   30.50    2.00
   0  15  -1   27.20    2.30
   1 -15   1    5.60    1.20
  -1 -15  -1    7.20    1.30
   1 -15   1    8.20    1.20
   1  15   1    6.00    1.50
  -1  15  -1    7.30    1.40
  -1  15  -1    7.90    1.30
   1  15   1    6.20    1.20
  -2 -15  -1   13.10    1.60
   2 -15   1   12.20    1.50
   2 -15   1   11.70    1.30
  -2  15  -1   10.90    1.50
   2  15   1    9.20    1.40
   2  15   1   10.20    1.70
   3 -15   1    5.40    1.10
  -3 -15  -1    4.10    1.20
   3 -15   1    3.30    1.30
   3  15   1    5.70    1.60
   3  15   1    5.40    1.10
   4 -15   1    1.90    0.80
  -4 -15  -1    1.70    1.10
   4 -15   1   -1.00    1.00
   4  15   1   -0.40    1.40
   4  15   1   -0.80    0.90
   5 -15   1   33.40    2.40
  -5 -15  -1   28.70    2.50
   5  15   1   29.30    2.10
   5  15   1   28.40    2.80
   6 -15   1   12.10    1.70
  -6 -15  -1    9.70    1.70
   6  15   1    8.30    1.40
   6  15   1   13.20    2.30
   7 -15   1    3.90    1.40
   7  15   1    4.60    1.30
   7  15   1    6.90    2.10
   8 -15   1   -0.70    1.10
   8  15   1    0.40    1.00
   7 -16  -1   -0.10    1.10
   7  16  -1   -1.00    0.90
   7  16  -1    0.10    1.80
   7  16  -1    0.90    1.50
   6 -16  -1    2.10    1.00
   6 -16  -1    1.40    1.20
   6  16  -1    1.70    1.10
   6  16  -1    3.50    1.30
   6  16  -1   -0.20    1.70
   5 -16  -1    0.20    1.00
   5 -16  -1    0.30    0.90
  -5 -16   1   -0.50    1.00
   5  16  -1    0.60    1.00
   5  16  -1    1.10    1.00
   5  16  -1   -0.30    1.60
  -4 -16   1    0.00    0.90
   4 -16  -1    0.20    0.80
   4 -16  -1    1.20    1.20
  -4  16   1    1.00    1.00
   4  16  -1   -1.60    1.50
   4  16  -1    1.10    1.00
   4  16  -1    0.80    1.00
   3 -16  -1    0.80    0.80
  -3 -16   1    1.80    1.00
   3 -16  -1    1.00    1.00
   3  16  -1    0.50    0.90
   3  16  -1   -1.30    1.50
   3  16  -1   -1.30    0.70
  -3  16   1    0.00    0.90
   2 -16  -1    3.60    1.20
  -2 -16   1    3.70    1.10
   2 -16  -1    4.20    1.20
  -2  16   1    1.80    1.10
   2  16  -1    3.80    1.60
   2  16  -1    2.20    1.00
  -1 -16   1   -1.40    0.70
   1 -16  -1   -0.90    0.80
  -1  16   1    0.60    0.90
   1  16  -1    0.10    0.90
   1  16  -1   -1.20    1.30
  -1  16   1   -0.30    1.10
   0 -16   1    2.20    0.90
   0 -16  -1    1.60    1.00
   0  16   1    1.90    1.00
   0  16   1    0.40    1.20
   0  16  -1    1.30    1.00
   0  16  -1    0.60    1.30
  -1 -16  -1    0.00    1.00
   1 -16   1    0.30    0.80
   1 -16   1   -0.60    0.90
   1  16   1    0.60    0.90
  -1  16  -1   -0.90    1.20
  -1  16  -1    0.30    0.90
   1  16   1   -0.40    1.30
  -2 -16  -1    1.70    1.00
   2 -16   1    0.20    0.70
   2 -16   1    0.90    1.00
   2  16   1    0.90    0.90
   2  16   1   -0.60    1.20
  -2  16  -1    0.50    0.90
   3 -16   1    0.00    1.00
   3 -16   1   -0.30    0.80
  -3 -16  -1    0.20    1.00
   3  16   1    0.40    1.50
   3  16   1    1.20    1.00
   4 -16   1    5.80    1.40
  -4 -16  -1    2.90    1.30
   4  16   1    4.70    1.20
   4  16   1    0.60    1.50
  -5 -16  -1    3.60    1.50
   5 -16   1    3.20    1.30
   5  16   1    2.30    1.10
   5  16   1    4.50    1.90
  -6 -16  -1   -1.10    1.20
   6 -16   1    1.60    1.30
   6  16   1   -0.80    1.00
   6  16   1    0.80    1.70
   7 -16   1    2.30    1.40
   7  16   1    3.60    1.90
   7  16   1    4.50    1.40
   6 -17  -1   -0.30    1.20
   6  17  -1    1.70    1.80
   6  17  -1    1.10    1.10
  -5 -17   1   -1.90    1.00
   5 -17  -1   -1.00    1.00
   5 -17  -1   -1.20    0.90
   5  17  -1   -0.90    1.60
   5  17  -1   -1.10    0.90
  -5  17   1   -0.30    1.00
  -4 -17   1    0.30    1.20
   4 -17  -1    2.30    1.10
   4 -17  -1    2.20    1.20
   4  17  -1    0.50    1.70
  -4  17   1   -0.10    1.00
   4  17  -1    1.80    1.00
  -3 -17   1    0.20    1.00
   3 -17  -1   -0.70    0.80
   3 -17  -1    3.00    1.20
  -3  17   1    1.80    1.10
   3  17  -1    1.90    1.00
   3  17  -1   -0.50    1.50
  -2 -17   1    0.20    1.00
   2 -17  -1    0.00    1.00
   2 -17  -1    0.90    0.90
  -2  17   1   -1.30    0.90
   2  17  -1    1.20    1.00
   2  17  -1    0.20    1.40
  -1 -17   1    2.90    1.00
   1 -17  -1    1.50    1.00
   1  17  -1   -0.20    1.50
  -1  17   1    2.30    1.00
   1  17  -1    1.60    1.10
   0 -17  -1    1.70    1.00
   0 -17   1    2.10    1.10
   0  17  -1    0.20    1.40
   0  17   1    2.40    1.30
   0  17   1    0.30    1.00
   0  17  -1    2.40    1.20
  -1 -17  -1    2.60    1.20
   1 -17   1    0.80    1.00
  -1  17  -1    1.50    1.00
   1  17   1    1.40    1.10
   1  17   1    0.90    1.30
   2 -17   1    2.70    1.20
   2 -17   1    2.30    1.00
  -2 -17  -1    1.70    1.20
   2  17   1    1.20    1.20
  -2  17  -1    2.70    1.20
   2  17   1   -0.10    1.50
  -3 -17  -1    0.70    1.10
   3 -17   1    0.80    1.10
   3  17   1   -0.60    1.40
   3  17   1   -1.00    0.90
  -3  17  -1    0.20    1.10
   4 -17   1    3.10    1.30
  -4 -17  -1   -0.80    1.10
   4  17   1   -0.20    1.00
   4  17   1    1.40    1.70
   5 -17   1    1.20    1.20
  -5 -17  -1    0.20    1.30
   5  17   1    1.10    1.60
   5  17   1   -0.10    1.00
   4 -18  -1   -0.90    1.20
   4 -18  -1    2.00    1.00
  -4 -18   1   -0.90    1.20
   4  18  -1    1.40    1.10
  -4  18   1    2.50    1.20
   4  18  -1   -0.60    1.80
   3 -18  -1   -0.80    1.00
   3 -18  -1    0.80    0.90
  -3 -18   1   -0.30    1.10
  -3  18   1   -0.30    1.00
   3  18  -1   -0.30    1.00
   3  18  -1   -2.90    1.60
   2 -18  -1   -0.20    1.10
  -2 -18   1    0.20    1.00
  -2  18   1    1.50    1.10
   2  18  -1   -1.40    1.40
   2  18  -1    0.90    1.10
   1 -18  -1   -0.20    1.00
  -1 -18   1   -1.40    0.90
   1  18  -1   -0.60    1.50
   1  18  -1   -1.10    1.00
  -1  18   1   -0.20    1.00
   0 -18  -1    0.60    1.20
   0 -18   1    3.50    1.20
   0  18  -1    0.50    1.20
   0  18   1    0.90    1.20
  -1 -18  -1   26.50    2.40
   1 -18   1   21.60    2.00
  -1  18  -1   23.60    2.20
   1  18   1   22.80    2.20
   1  18   1   21.30    2.40
  -2 -18  -1    3.70    1.40
   2  18   1    8.20    2.00
  -2  18  -1    5.80    1.50
   2  18   1    6.00    1.60
   3 -18   1    0.60    1.20
  -3 -18  -1   -0.90    1.20
   3  18   1    0.20    1.20
   3  18   1    2.00    1.70
  -3  18  -1   -0.40    1.10
   4 -18   1    1.20    1.20
  -4 -18  -1    0.40    1.20
   4  18   1   -1.30    1.60
   4  18   1   -1.60    1.10
  -4  18  -1    0.80    1.20
   1 -19  -1    2.00    1.20
  -1 -19   1    1.10    1.10
  -1  19   1    1.20    1.20
   1  19  -1    2.10    1.20
   0 -19  -1   -0.40    1.10
   0 -19   1    1.50    1.00
   0  19   1    1.10    1.30
   0  19  -1    0.90    1.20
  -1 -19  -1    5.80    1.40
  -1  19  -1    5.80    1.50
   1  19   1    3.60    1.50
  14   0  -2    6.10    1.80
  14   0  -2    3.10    1.30
  13   0  -2   -0.40    1.30
  13   0  -2    0.30    1.10
  12   0  -2   14.40    1.90
  12   0  -2   13.90    1.70
  11   0  -2   -0.90    0.80
  11   0  -2    0.70    1.10
  11   0  -2    1.50    1.00
  10   0  -2   73.79    2.70
  10   0  -2   70.39    2.90
  10   0  -2   64.89    2.90
  10   0  -2   68.79    3.10
   9   0  -2    0.10    0.60
   9   0  -2   -0.20    0.80
   9   0  -2    0.00    0.70
   9   0  -2   -0.60    0.60
   8   0  -2    5.50    0.80
   8   0  -2    3.60    0.80
   8   0  -2    5.40    1.00
   8   0  -2    4.80    0.80
  -8   0   2    3.60    0.60
  -7   0   2   -0.10    0.40
   7   0  -2    0.00    0.50
   7   0  -2    0.20    0.70
   7   0  -2    0.40    0.50
   7   0  -2    1.00    0.50
   6   0  -2 1366.16   34.20
   6   0  -2 1336.27   34.20
   6   0  -2 1378.16   34.10
   6   0  -2 1405.06   34.00
  -6   0   2 1374.96   34.00
  -5   0   2   -0.50    0.30
   5   0  -2   -0.10    0.40
   5   0  -2    0.30    0.40
   5   0  -2    0.20    0.40
   5   0  -2    0.30    0.50
  -5   0   2   -0.10    0.30
   4   0  -2  342.97    8.80
  -4   0   2  368.26    8.90
   4   0  -2  340.17    8.80
   4   0  -2  334.57    8.80
   4   0  -2  336.47    8.80
  -3   0   2    0.00    0.20
  -3   0   2   -0.10    0.20
   3   0  -2    0.00    0.20
   3   0  -2    0.20    0.30
   3   0  -2   -0.20    0.20
   3   0  -2    0.00    0.20
  -3   0   2   -0.10    0.10
   2   0  -2 2516.45   62.19
   2   0  -2 2471.55   62.09
   1   0  -2   -0.10    0.10
  -1   0   2   -0.10    0.10
   0   0  -2  861.81   21.00
   0   0  -2  811.22   20.80
   0   0   2  830.02   21.30
   0   0   2  880.01   21.00
   0   0  -2  817.52   20.80
   0   0   2  874.61   21.00
   0   0  -2  851.81   20.80
   0   0  -2  835.42   21.20
   0   0  -2  801.92   21.00
   0   0   2  869.91   21.20
  -1   0  -2   -0.30    0.10
   1   0   2   -0.10    0.10
   1   0   2   -1.00    0.30
  -1   0  -2   -0.20    0.10
   1   0   2   -0.20    0.10
   1   0   2   -0.60    0.10
   1   0   2   -0.10    0.20
  -1   0  -2   -0.50    0.20
   1   0   2   -0.30    0.20
  -1   0  -2   -0.50    0.10
  -1   0  -2   -0.70    0.20
   1   0   2   -1.00    0.30
  -1   0  -2   -0.50    0.30
  -1   0  -2    0.70    0.30
   2   0   2  431.26   11.10
   2   0   2  453.25   10.90
   2   0   2  427.76   10.80
  -2   0  -2  420.26   10.80
   2   0   2  441.26   10.80
  -2   0  -2  434.36   11.00
   2   0   2  425.96   11.00
  -2   0  -2  422.06   11.00
  -2   0  -2  458.65   10.80
   3   0   2   -0.10    0.20
   3   0   2   -0.20    0.30
  -3   0  -2    0.10    0.30
   3   0   2   -0.50    0.20
  -3   0  -2    0.00    0.20
   3   0   2    0.40    0.40
  -3   0  -2    0.20    0.30
   4   0   2  133.99    4.00
   4   0   2  140.59    4.10
   4   0   2  140.69    3.80
  -4   0  -2  137.39    4.00
  -4   0  -2  144.59    3.80
   4   0   2  135.09    3.80
  -4   0  -2  136.59    4.00
   5   0   2   -0.30    0.30
   5   0   2   -0.50    0.50
  -5   0  -2    0.10    0.40
   5   0   2    0.10    0.40
   5   0   2   -0.60    0.50
  -5   0  -2    0.10    0.30
  -5   0  -2   -0.30    0.50
  -6   0  -2    9.00    0.90
   6   0   2    9.20    0.80
  -6   0  -2    9.00    1.00
   6   0   2    8.50    1.00
   6   0   2    7.70    1.00
   6   0   2    7.40    0.70
  -7   0  -2    0.50    0.70
   7   0   2   -0.70    0.50
   7   0   2    0.20    0.80
   7   0   2   -0.70    0.60
  -7   0  -2    0.10    0.60
   7   0   2   -0.90    0.50
   8   0   2   33.10    1.70
   8   0   2   35.40    2.00
   8   0   2   32.90    2.00
  -8   0  -2   32.40    1.90
   8   0   2   31.30    1.80
  -8   0  -2   33.00    2.00
  -9   0  -2    0.20    0.70
   9   0   2    0.80    1.00
  -9   0  -2   -1.50    0.80
   9   0   2   -0.30    0.70
   9   0   2    0.10    0.70
   9   0   2    0.90    0.80
  10   0   2   10.60    1.20
 -10   0  -2    7.40    1.10
  10   0   2    9.20    1.20
  10   0   2    9.80    1.60
  11   0   2    0.50    0.80
  11   0   2    0.00    1.30
  11   0   2    0.80    0.90
  12   0   2   -1.20    0.90
  12   0   2   -0.10    1.30
  14  -1  -2   -0.40    1.20
  14  -1  -2    1.80    1.50
  14   1  -2   -1.00    1.60
  14   1  -2    1.10    1.10
  13  -1  -2   -0.70    1.40
  13  -1  -2   -0.30    1.00
  13   1  -2    1.30    1.20
  13   1  -2   -0.10    1.30
  12  -1  -2    3.20    1.10
  12  -1  -2    3.90    1.50
  12   1  -2    4.30    1.20
  12   1  -2    4.80    1.40
  11  -1  -2    9.30    1.30
  11  -1  -2    7.60    1.30
  11  -1  -2    8.30    1.50
  11   1  -2    6.10    1.20
  11   1  -2   11.00    1.30
  11   1  -2    7.20    1.20
  11   1  -2    8.00    1.50
  10  -1  -2   16.30    1.70
  10  -1  -2   13.60    1.40
  10  -1  -2   16.70    1.50
  10  -1  -2   15.80    1.40
  10   1  -2   17.00    1.50
  10   1  -2   14.40    1.70
  10   1  -2   13.50    1.40
  10   1  -2   15.80    1.50
   9  -1  -2    1.90    0.80
   9  -1  -2    2.90    0.70
   9  -1  -2    1.60    1.00
   9  -1  -2    2.50    0.80
   9   1  -2    3.30    0.80
   9   1  -2    3.20    0.80
   9   1  -2    1.30    0.90
  -9   1   2    1.90    0.70
   9   1  -2    1.80    0.80
   8  -1  -2  125.79    4.00
   8  -1  -2  124.99    4.10
   8  -1  -2  128.99    3.80
   8  -1  -2  123.09    3.90
  -8   1   2  123.39    3.80
   8   1  -2  126.59    4.20
   8   1  -2  122.19    3.90
   8   1  -2  131.89    4.10
   8   1  -2  122.79    3.90
   7  -1  -2    3.00    0.80
   7  -1  -2    3.40    0.60
   7  -1  -2    3.30    0.60
   7  -1  -2    3.30    0.60
   7   1  -2    2.70    0.80
  -7   1   2    2.40    0.60
   7   1  -2    2.30    0.70
   7   1  -2    2.70    0.70
   7   1  -2    2.00    0.60
   6  -1  -2  433.56   11.00
   6  -1  -2  437.56   11.30
   6  -1  -2  414.76   11.20
   6  -1  -2  428.96   11.20
   6   1  -2  413.76   11.30
   6   1  -2  452.65   11.20
  -6   1   2  434.96   11.10
   6   1  -2  432.56   11.20
   6   1  -2  434.26   11.20
   5  -1  -2   47.30    1.70
   5  -1  -2   51.09    1.60
   5  -1  -2   49.50    1.80
   5  -1  -2   47.80    1.80
   5   1  -2   48.90    1.80
  -5   1   2   48.40    1.70
  -5   1   2   48.60    1.70
   5   1  -2   48.00    1.70
  -5   1   2   51.39    1.70
   5   1  -2   49.50    1.80
   4  -1  -2  675.23   17.10
   4  -1  -2  661.03   17.10
   4  -1  -2  702.53   17.00
   4  -1  -2  656.13   17.20
  -4   1   2  711.73   17.00
  -4   1   2  681.43   17.20
   4   1  -2  689.43   17.20
   4   1  -2  656.73   17.20
   4   1  -2  734.53   17.00
   3  -1  -2   26.80    0.80
  -3  -1   2   27.40    0.80
   3  -1  -2   26.70    1.00
   3  -1  -2   25.40    1.00
   3   1  -2   24.30    0.80
   3   1  -2   27.10    0.90
  -3   1   2   26.50    1.00
   3   1  -2   26.70    1.00
   3   1  -2   25.20    1.00
   2  -1  -2 1821.22   46.40
   2  -1  -2 1827.72   46.60
   2  -1  -2 1777.62   46.80
  -2  -1   2 1998.60   46.10
  -2   1   2 1877.71   46.30
   2   1  -2 1882.31   46.10
  -2   1   2 1986.50   46.60
  -2   1   2 1804.82   46.30
   2   1  -2 1844.52   47.20
   1  -1  -2  167.38    4.20
   1  -1  -2  160.58    4.20
  -1   1   2  167.08    4.20
  -1   1   2  178.68    4.30
  -1   1   2  175.88    4.20
  -1   1   2  170.58    4.30
   1   1  -2  164.48    4.30
   0  -1   2   21.80    0.80
   0  -1  -2   20.40    0.70
   0  -1  -2   22.70    0.70
   0  -1  -2   21.30    0.70
   0  -1   2   20.70    0.70
   0  -1  -2   18.90    0.70
   0  -1   2   21.80    0.70
   0   1  -2   23.20    0.70
   0   1  -2   20.20    0.70
   0   1   2   21.90    0.70
   0   1  -2   20.80    0.70
   0   1   2   20.40    0.70
   0   1   2   21.80    0.70
   0   1  -2   20.70    0.70
   0   1   2   20.20    0.70
   0   1  -2   21.00    0.80
   0   1   2   20.50    0.80
  -1  -1  -2 5594.04  137.59
  -1  -1  -2 5368.76  137.99
   1  -1   2 5344.37  137.19
   1  -1   2 5800.42  137.79
  -1  -1  -2 5474.65  138.09
  -1  -1  -2 5614.04  137.69
   1  -1   2 5494.15  138.19
   1   1   2 5758.62  137.39
   1   1   2 5833.52  137.89
   1   1   2 5641.24  138.59
  -1   1  -2 5441.16  138.39
   1   1   2 5613.14  137.89
  -1   1  -2 5530.75  137.79
  -2  -1  -2 1737.33   42.60
   2  -1   2 1752.72   42.80
  -2  -1  -2 1758.82   43.30
   2  -1   2 1666.73   43.40
  -2  -1  -2 1759.32   43.40
   2  -1   2 1706.53   43.30
   2   1   2 1683.93   43.10
  -2   1  -2 1752.72   43.60
  -2   1  -2 1715.63   43.30
  -2   1  -2 1839.52   43.10
   2   1   2 1712.13   43.30
   2   1   2 1741.83   42.70
   2   1   2 1665.73   43.60
   2   1   2 1742.83   43.10
  -2   1  -2 1701.73   42.60
   3  -1   2    1.20    0.30
  -3  -1  -2    1.00    0.40
  -3  -1  -2    0.90    0.30
   3  -1   2    0.80    0.30
   3  -1   2    0.90    0.40
   3   1   2    0.50    0.40
   3   1   2    0.70    0.30
   3   1   2    0.60    0.30
   3   1   2    1.10    0.40
  -3   1  -2    1.00    0.30
   3   1   2    0.90    0.30
  -3   1  -2    0.90    0.40
  -3   1  -2    1.30    0.40
   4  -1   2  108.29    3.30
   4  -1   2  112.39    3.10
   4  -1   2  107.79    3.10
  -4  -1  -2  111.79    3.20
  -4  -1  -2  102.39    3.30
  -4   1  -2  111.99    3.30
   4   1   2  108.19    3.30
   4   1   2  105.09    3.30
  -4   1  -2  106.59    3.30
  -4   1  -2  111.89    3.10
   4   1   2  110.99    3.00
   4   1   2  106.39    3.10
   5  -1   2   12.30    0.80
  -5  -1  -2   13.90    1.00
  -5  -1  -2   10.00    0.90
   5  -1   2   13.30    0.90
   5  -1   2   12.90    0.90
   5  -1   2   11.50    1.00
   5   1   2   13.60    1.20
  -5   1  -2   12.80    0.80
   5   1   2   12.50    1.00
   5   1   2   12.20    0.80
  -5   1  -2   10.30    0.90
  -5   1  -2   13.90    1.20
   5   1   2   13.80    0.90
   6  -1   2   13.70    1.10
  -6  -1  -2   14.00    1.20
   6  -1   2   10.30    0.90
   6  -1   2   10.50    1.20
   6  -1   2   11.00    0.90
   6   1   2   12.50    0.90
   6   1   2   12.30    1.10
   6   1   2   12.00    0.90
  -6   1  -2   10.30    1.10
  -6   1  -2   11.70    1.10
   6   1   2   13.00    1.20
   7  -1   2    2.40    0.70
   7  -1   2    1.50    0.60
   7  -1   2    2.00    0.90
  -7  -1  -2    2.30    0.80
   7  -1   2    2.30    0.70
  -7  -1  -2    1.70    0.70
  -7   1  -2    2.10    0.80
   7   1   2    2.70    0.90
   7   1   2    0.80    0.60
   7   1   2    1.40    0.70
   7   1   2    2.10    0.60
  -7   1  -2    2.40    0.80
   8  -1   2    0.00    0.70
   8  -1   2   -0.40    0.60
  -8  -1  -2   -0.10    0.70
  -8  -1  -2   -0.40    0.80
   8  -1   2    1.40    1.00
  -8   1  -2    1.20    0.80
   8   1   2    0.30    0.60
   8   1   2   -0.80    0.60
   8   1   2    1.10    0.90
   8   1   2    1.50    0.80
  -8   1  -2    0.70    0.80
  -9  -1  -2    0.40    0.90
  -9  -1  -2   -1.10    0.70
   9  -1   2    0.50    0.80
   9  -1   2   -0.30    0.70
   9  -1   2    1.50    1.00
   9   1   2    1.00    0.80
   9   1   2    0.30    0.70
   9   1   2    0.00    0.70
  -9   1  -2    0.30    0.90
   9   1   2    0.80    1.10
  10  -1   2    1.60    0.80
  10  -1   2    1.40    0.90
 -10  -1  -2    0.60    1.00
 -10  -1  -2   -0.20    0.80
  10  -1   2    1.40    1.30
 -10   1  -2    0.50    0.80
  10   1   2    0.60    0.80
  10   1   2    0.70    0.80
  10   1   2    1.80    1.00
  10   1   2    1.90    1.20
  11  -1   2    1.20    1.40
  11  -1   2    1.40    0.90
  11  -1   2   -0.10    0.90
  11   1   2    2.00    1.00
 -11   1  -2   -0.30    0.80
  11   1   2    2.20    1.30
  11   1   2    3.20    1.10
  11   1   2   -0.40    0.80
  12  -1   2    2.70    1.50
  12  -1   2    1.30    1.00
  12   1   2    1.60    1.00
  12   1   2    3.40    1.60
  14  -2  -2    2.00    1.60
  14  -2  -2   -2.50    1.10
  14   2  -2   -0.90    1.40
  14   2  -2   -0.50    1.20
  13  -2  -2    3.20    1.50
  13  -2  -2    5.20    1.30
  13   2  -2    2.60    1.60
  13   2  -2    0.80    1.20
  12  -2  -2    2.00    1.30
  12  -2  -2    3.30    1.10
  12   2  -2    2.40    1.40
  12   2  -2    0.90    1.10
  11  -2  -2   11.00    1.70
  11  -2  -2   10.50    1.40
  11  -2  -2    9.70    1.30
  11   2  -2    7.40    1.20
  11   2  -2   10.10    1.60
  11   2  -2   10.70    1.40
  11   2  -2    9.10    1.40
  10  -2  -2   -0.40    0.90
  10  -2  -2   -1.30    0.70
  10  -2  -2    1.20    0.80
  10   2  -2   -0.50    1.00
  10   2  -2   -0.60    0.70
  10   2  -2   -0.30    0.80
  10   2  -2    0.60    0.80
   9  -2  -2   10.30    1.10
   9  -2  -2    9.90    1.10
   9  -2  -2    8.00    1.20
   9  -2  -2   11.30    0.90
   9   2  -2   10.10    1.20
   9   2  -2    9.20    1.10
   9   2  -2   10.10    1.10
  -9   2   2    8.00    1.00
   9   2  -2    8.90    1.30
   8  -2  -2    0.20    0.40
   8  -2  -2    0.00    0.70
   8  -2  -2   -0.20    0.50
   8  -2  -2   -0.50    0.60
   8   2  -2   -0.20    0.50
  -8   2   2   -0.10    0.50
   8   2  -2    0.30    0.80
   8   2  -2   -0.80    0.60
   8   2  -2   -0.10    0.80
   7  -2  -2    9.40    1.00
   7  -2  -2    9.10    0.70
   7  -2  -2    8.50    0.90
   7  -2  -2    9.60    0.90
  -7   2   2    8.60    0.80
   7   2  -2    9.70    0.90
   7   2  -2    9.00    1.10
   7   2  -2   10.10    1.00
   7   2  -2    7.80    0.90
   6  -2  -2   33.20    1.50
   6  -2  -2   32.00    1.50
   6  -2  -2   33.80    1.60
   6  -2  -2   33.30    1.20
   6   2  -2   34.40    1.50
   6   2  -2   33.20    1.60
   6   2  -2   33.30    1.60
  -6   2   2   33.90    1.50
   5  -2  -2  319.87    8.30
   5  -2  -2  314.87    8.30
   5  -2  -2  324.27    8.00
   5  -2  -2  305.67    8.30
   5   2  -2  292.37    8.30
   5   2  -2  322.77    8.30
   5   2  -2  312.67    8.10
  -5   2   2  312.97    8.30
   5   2  -2  330.87    8.00
  -5   2   2  331.27    8.00
   5   2  -2  307.77    8.30
  -5   2   2  320.47    8.30
   4  -2  -2 1060.59   27.00
   4  -2  -2 1059.49   27.00
   4  -2  -2 1100.89   27.00
   4  -2  -2 1055.79   27.00
   4   2  -2 1083.29   26.90
   4   2  -2 1088.09   27.10
  -4   2   2 1107.69   27.10
   4   2  -2 1149.48   26.90
  -4   2   2 1130.89   27.10
   4   2  -2 1047.60   27.10
   3  -2  -2  277.67    7.30
   3  -2  -2  295.07    7.10
   3  -2  -2  286.07    7.30
   3  -2  -2  278.77    7.40
  -3  -2   2  304.87    7.20
   3   2  -2  279.67    7.40
   3   2  -2  278.27    7.40
   3   2  -2  285.27    7.20
  -3   2   2  286.17    7.40
  -3   2   2  298.87    7.40
   2  -2  -2   98.69    2.60
   2  -2  -2  105.59    2.60
   2  -2  -2   96.49    2.70
   2  -2  -2   98.39    2.70
   2  -2  -2   96.49    2.70
  -2  -2   2  101.59    2.60
  -2   2   2  100.99    2.70
   2   2  -2   96.39    2.80
   2   2  -2   99.49    2.60
  -2   2   2  110.39    2.80
   2   2  -2   99.79    2.60
   2   2  -2  104.09    2.60
  -2   2   2  101.89    2.60
  -1  -2   2  941.61   22.90
   1  -2  -2  873.51   22.90
   1  -2  -2  956.70   23.10
   1  -2  -2  861.91   22.70
   1  -2  -2  865.61   22.70
   1   2  -2  908.11   22.40
  -1   2   2  939.01   22.80
  -1   2   2  923.31   23.00
  -1   2   2  934.51   22.50
  -1   2   2  891.01   22.80
  -1   2   2  955.80   22.80
   1   2  -2  898.21   23.00
   0  -2  -2 4802.32  110.89
   0  -2  -2 4383.56  110.99
   0  -2   2 4299.17  110.79
   0  -2   2 4401.86  110.69
   0  -2   2 4690.73  111.19
   0  -2  -2 4425.16  111.09
   0  -2  -2 4549.14  111.19
   0  -2  -2 4266.77  110.09
   0   2  -2 4484.05  110.59
   0   2  -2 4424.06  111.39
   0   2  -2 4232.58  110.79
   0   2   2 4507.05  111.49
   0   2   2 4585.84  110.79
   0   2   2 4604.74  110.89
   0   2   2 4624.54  111.19
  -1  -2  -2 6781.02  164.38
   1  -2   2 6419.56  164.48
  -1  -2  -2 6525.65  164.78
  -1  -2  -2 6672.93  164.78
   1  -2   2 6463.15  165.18
   1  -2   2 6900.21  164.38
   1  -2   2 6719.93  164.38
  -1   2  -2 6546.04  165.58
   1   2   2 6818.92  164.58
   1   2   2 6668.73  165.58
  -1   2  -2 7075.69  164.48
  -1   2  -2 6488.65  164.38
  -2  -2  -2  679.73   16.70
   2  -2   2  670.33   16.70
   2  -2   2  640.04   16.80
  -2  -2  -2  646.34   16.70
  -2  -2  -2  686.63   16.80
   2  -2   2  686.33   16.70
   2   2   2  674.73   16.80
  -2   2  -2  678.93   16.70
   2   2   2  684.03   16.80
  -2   2  -2  659.53   16.80
   2   2   2  682.53   16.60
   2   2   2  662.93   16.90
  -2   2  -2  680.93   16.90
   3  -2   2  257.17    6.60
  -3  -2  -2  259.37    6.70
   3  -2   2  253.07    6.60
  -3  -2  -2  264.17    6.80
  -3  -2  -2  248.48    6.70
   3  -2   2  246.88    6.80
   3   2   2  248.88    6.90
   3   2   2  260.07    6.80
  -3   2  -2  256.47    6.70
   3   2   2  251.17    6.70
  -3   2  -2  257.57    6.80
   3   2   2  245.88    6.50
  -3   2  -2  266.47    6.70
   4  -2   2   12.20    0.90
   4  -2   2   11.50    0.80
   4  -2   2   11.40    0.70
  -4  -2  -2    9.10    0.80
  -4  -2  -2   10.90    0.80
  -4   2  -2   11.00    0.90
   4   2   2   13.00    0.90
   4   2   2   10.90    0.80
  -4   2  -2   10.90    1.00
   4   2   2   12.60    0.70
   4   2   2   11.10    1.00
   4   2   2   12.00    0.70
  -4   2  -2   11.50    0.80
   5  -2   2    8.30    0.70
  -5  -2  -2    7.30    0.70
   5  -2   2    7.80    0.70
   5  -2   2    8.00    0.90
  -5  -2  -2    7.80    0.90
   5   2   2    9.40    0.80
  -5   2  -2    8.60    0.90
  -5   2  -2    8.60    0.80
   5   2   2    8.80    1.00
  -5   2  -2    6.30    0.80
   5   2   2    8.50    0.70
   5   2   2    8.10    0.70
   5   2   2    9.60    1.00
  -6  -2  -2    1.50    0.50
   6  -2   2    0.40    0.70
   6  -2   2    1.10    0.50
   6  -2   2    1.30    0.60
  -6  -2  -2    2.90    0.70
   6   2   2    1.90    0.80
  -6   2  -2    2.80    0.80
   6   2   2    1.20    0.50
  -6   2  -2    1.20    0.70
   6   2   2    2.60    0.80
   6   2   2    2.40    0.60
   7  -2   2    8.90    0.90
  -7  -2  -2    9.40    0.90
  -7  -2  -2    9.90    1.20
   7  -2   2    9.80    1.00
   7  -2   2   10.30    1.20
  -7   2  -2    9.50    1.10
   7   2   2    9.30    1.00
   7   2   2    9.10    0.90
   7   2   2    9.90    1.30
  -7   2  -2    9.40    1.10
   7   2   2    9.10    1.20
   8  -2   2    7.70    1.30
   8  -2   2    8.00    1.00
   8  -2   2    5.30    0.90
  -8  -2  -2    5.00    1.00
  -8  -2  -2    5.60    0.90
   8   2   2    5.70    0.90
  -8   2  -2    5.80    1.10
  -8   2  -2    6.60    1.10
   8   2   2    6.60    0.90
   8   2   2    6.50    1.20
   8   2   2    6.40    1.30
   9  -2   2   66.69    2.80
  -9  -2  -2   70.99    3.20
   9  -2   2   70.89    2.80
  -9  -2  -2   68.69    2.80
   9  -2   2   75.79    3.30
   9   2   2   72.19    3.20
   9   2   2   68.09    2.70
  -9   2  -2   66.39    3.00
   9   2   2   70.39    3.20
   9   2   2   68.09    2.80
  10  -2   2    9.60    1.30
  10  -2   2   10.60    1.70
  10  -2   2    9.30    1.20
 -10  -2  -2    7.70    1.40
  10   2   2   11.30    1.30
  10   2   2   10.80    1.50
  10   2   2    9.00    1.60
 -10   2  -2    9.10    1.30
  10   2   2    9.50    1.20
  11  -2   2    0.30    1.20
  11  -2   2   -1.20    0.90
  11   2   2    0.40    0.90
  11   2   2    1.20    1.30
  11   2   2    1.10    1.30
  11   2   2    1.00    1.10
 -11   2  -2   -0.70    1.00
  12  -2   2   -0.80    1.00
  12  -2   2    2.00    1.40
  12   2   2   -0.40    1.20
  12   2   2    1.40    1.50
  13  -3  -2    0.40    1.20
  13  -3  -2   -0.20    1.20
  13   3  -2    0.70    1.40
  13   3  -2    0.10    1.10
  12  -3  -2    0.20    1.00
  12  -3  -2    0.90    1.20
  12   3  -2    0.40    1.10
  12   3  -2    0.70    1.40
  12   3  -2    2.20    1.10
  11  -3  -2    0.90    1.00
  11  -3  -2    2.00    1.00
  11  -3  -2   -0.40    0.80
  11   3  -2   -0.90    0.80
  11   3  -2   -2.10    0.80
  11   3  -2    0.80    1.00
  11   3  -2    1.10    1.20
  10  -3  -2    0.40    0.80
  10  -3  -2    2.00    1.10
  10  -3  -2    0.30    0.80
  10   3  -2   -0.50    0.70
  10   3  -2   -1.00    0.80
 -10   3   2   -0.80    0.60
  10   3  -2   -1.40    0.90
  10   3  -2    0.60    1.10
   9  -3  -2    0.40    0.70
   9  -3  -2    0.60    0.80
   9  -3  -2    0.80    0.70
   9   3  -2   -0.60    0.90
   9   3  -2    1.20    0.70
  -9   3   2    0.60    0.60
   9   3  -2    0.50    0.90
   9   3  -2    0.50    0.70
   8  -3  -2   -0.20    0.50
   8  -3  -2   -0.20    0.50
   8  -3  -2   -1.00    0.60
   8   3  -2   -1.20    0.70
  -8   3   2   -0.40    0.50
   8   3  -2   -0.30    0.50
   8   3  -2   -0.80    0.60
   8   3  -2   -0.90    0.70
   7  -3  -2    5.70    0.80
   7  -3  -2    5.90    0.80
   7  -3  -2    7.10    1.00
   7   3  -2    7.00    1.00
   7   3  -2    6.00    0.70
   7   3  -2    5.30    0.80
   7   3  -2    8.00    1.10
  -7   3   2    5.40    0.80
   6  -3  -2   29.30    1.40
   6  -3  -2   27.50    1.40
   6  -3  -2   29.10    1.40
   6   3  -2   27.70    1.40
   6   3  -2   28.00    1.50
   6   3  -2   28.50    1.20
  -6   3   2   27.50    1.40
  -6   3   2   29.30    1.00
   6   3  -2   28.60    1.50
   6   3  -2   29.00    1.00
   5  -3  -2   37.60    1.50
   5  -3  -2   39.20    1.50
   5  -3  -2   36.00    1.50
  -5   3   2   37.60    1.60
   5   3  -2   36.60    1.60
   5   3  -2   39.70    1.10
   5   3  -2   39.50    1.40
  -5   3   2   40.50    1.50
   5   3  -2   35.10    1.60
   4  -3  -2    8.50    0.70
   4  -3  -2    7.50    0.60
   4  -3  -2    8.40    0.60
  -4   3   2    6.70    0.70
  -4   3   2    9.10    0.70
   4   3  -2    8.10    0.70
   4   3  -2    9.10    0.30
   4   3  -2    9.10    0.50
   4   3  -2    7.50    0.80
   3  -3  -2   24.30    0.90
   3  -3  -2   25.40    1.00
   3  -3  -2   31.70    1.10
   3  -3  -2   24.20    1.00
   3   3  -2   26.00    0.90
   3   3  -2   25.10    1.20
   3   3  -2   24.60    0.90
  -3   3   2   27.90    1.00
  -3   3   2   26.00    0.90
   3   3  -2   25.30    0.70
   2  -3  -2  722.53   18.20
   2  -3  -2  765.22   18.10
   2  -3  -2  717.33   18.10
   2  -3  -2  686.83   18.20
  -2  -3   2  752.62   18.20
   2  -3  -2  729.73   18.00
   2   3  -2  727.33   18.10
   2   3  -2  741.53   18.20
  -2   3   2  747.33   18.40
   2   3  -2  738.33   18.30
  -2   3   2  759.92   18.30
  -2   3   2  726.93   18.20
   2   3  -2  705.23   18.30
   1  -3  -2 1941.21   49.20
   1  -3  -2 1882.91   49.00
  -1  -3   2 1927.71   48.90
  -1  -3   2 1974.70   48.80
   1  -3  -2 2057.49   48.70
   1  -3  -2 1879.61   49.00
   1   3  -2 2013.30   49.00
  -1   3   2 1947.51   49.20
   1   3  -2 1928.01   49.20
  -1   3   2 1904.71   48.80
  -1   3   2 1984.00   49.10
  -1   3   2 2107.19   48.90
   0  -3   2 1830.72   45.70
   0  -3   2 1901.11   46.10
   0  -3  -2 1845.32   46.60
   0  -3  -2 1893.61   46.80
   0  -3  -2 1849.91   46.30
   0  -3   2 1873.81   46.20
   0  -3  -2 1807.82   46.40
   0  -3   2 1833.52   46.60
   0   3  -2 1815.92   46.80
   0   3  -2 1816.22   46.70
   0   3   2 1858.41   46.00
   0   3   2 1876.51   47.00
   0   3  -2 1848.32   45.90
   0   3   2 1892.21   46.50
   0   3   2 1940.21   45.90
   0   3  -2 1898.21   46.10
   0   3   2 1857.21   46.40
   1  -3   2   53.59    1.70
   1  -3   2   55.19    1.50
  -1  -3  -2   51.29    1.70
  -1  -3  -2   56.49    1.60
   1  -3   2   57.89    1.60
  -1  -3  -2   54.89    1.70
   1  -3   2   56.69    1.70
   1  -3   2   54.49    1.80
  -1   3  -2   54.19    1.70
  -1   3  -2   52.49    1.80
   1   3   2   55.29    1.60
  -1   3  -2   55.49    1.60
   1   3   2   53.99    1.80
   1   3   2   57.39    1.50
   1   3   2   58.59    1.70
  -2  -3  -2   19.00    0.80
   2  -3   2   17.60    0.80
   2  -3   2   19.20    0.80
  -2  -3  -2   16.70    0.90
   2  -3   2   19.60    0.70
   2   3   2   16.10    1.00
  -2   3  -2   19.50    1.00
   2   3   2   20.20    0.90
  -2   3  -2   18.20    0.80
  -2   3  -2   18.40    0.90
   2   3   2   19.30    0.90
  -3  -3  -2  765.82   19.00
   3  -3   2  734.13   19.00
  -3  -3  -2  768.42   18.90
   3  -3   2  775.82   18.80
  -3  -3  -2  773.82   18.80
   3  -3   2  756.82   18.90
  -3   3  -2  741.83   18.90
   3   3   2  761.62   18.90
   3   3   2  730.03   19.10
   3   3   2  723.53   18.90
  -3   3  -2  760.92   19.10
   3   3   2  737.33   18.70
  -3   3  -2  774.82   18.90
   4  -3   2   16.60    1.00
  -4  -3  -2   13.90    1.10
   4  -3   2   16.60    0.90
   4  -3   2   15.20    1.00
  -4  -3  -2   16.60    0.90
  -4   3  -2   18.30    0.90
  -4   3  -2   14.20    1.00
   4   3   2   16.40    1.00
  -4   3  -2   15.10    1.20
   4   3   2   16.00    0.90
   4   3   2   16.10    0.80
   4   3   2   15.50    1.10
   5  -3   2   10.30    0.80
   5  -3   2    9.40    1.00
  -5  -3  -2   11.90    0.90
  -5  -3  -2    9.00    0.90
   5  -3   2   10.30    0.90
   5   3   2   11.00    0.80
  -5   3  -2   12.30    1.00
   5   3   2    9.10    1.00
  -5   3  -2   12.50    1.00
   5   3   2   11.30    1.00
   5   3   2   10.30    0.80
   5   3   2   10.80    0.90
  -5   3  -2    9.80    1.00
  -6  -3  -2   26.90    1.30
  -6  -3  -2   26.50    1.60
   6  -3   2   25.70    1.50
   6  -3   2   25.00    1.30
   6   3   2   25.10    1.60
   6   3   2   26.30    1.40
   6   3   2   25.90    1.70
   6   3   2   27.10    1.30
  -6   3  -2   28.60    1.60
   6   3   2   27.10    1.30
  -6   3  -2   29.70    1.80
  -7  -3  -2  206.08    6.30
   7  -3   2  206.78    6.00
  -7  -3  -2  215.38    5.90
   7  -3   2  215.88    6.40
   7  -3   2  211.68    6.10
   7   3   2  205.88    5.80
   7   3   2  203.08    6.30
  -7   3  -2  208.18    6.30
   7   3   2  205.58    5.90
   7   3   2  214.18    6.40
   8  -3   2    2.10    0.80
  -8  -3  -2    0.60    0.60
  -8  -3  -2    2.00    0.90
   8  -3   2    1.40    1.00
   8  -3   2    1.90    0.80
   8   3   2    2.30    1.10
   8   3   2    2.20    1.10
   8   3   2    2.50    0.80
  -8   3  -2    1.90    0.90
   8   3   2    1.00    0.70
  -9  -3  -2   -0.30    0.90
   9  -3   2    1.40    0.80
  -9  -3  -2    0.00    0.80
   9  -3   2    0.00    0.70
   9  -3   2    0.70    1.00
  -9   3  -2    0.30    0.90
   9   3   2    0.10    1.10
   9   3   2    0.20    0.70
   9   3   2   -0.80    0.60
   9   3   2    0.80    1.00
  10  -3   2   18.20    1.60
  10  -3   2   19.40    1.60
  10  -3   2   17.60    2.00
 -10  -3  -2   17.20    1.80
  10   3   2   21.90    2.10
 -10   3  -2   17.20    1.80
  10   3   2   17.80    1.50
  10   3   2   19.70    1.60
  10   3   2   19.60    2.00
  11  -3   2   -1.20    0.90
 -11  -3  -2    0.30    1.10
  11  -3   2    0.90    1.30
 -11   3  -2   -1.30    0.90
  11   3   2   -0.90    1.20
  11   3   2    1.40    0.90
  11   3   2    1.50    1.10
  12  -3   2    0.70    1.40
  12  -3   2    2.30    1.20
  12   3   2    1.80    1.60
 -12   3  -2   -0.10    1.00
  13  -4  -2    2.20    1.40
  13  -4  -2    0.90    1.20
  13   4  -2   -0.40    1.20
  13   4  -2    1.30    1.60
  12  -4  -2    4.00    1.30
  12  -4  -2    5.70    1.50
  12   4  -2    2.70    1.40
  12   4  -2    3.20    1.30
  12   4  -2    5.80    1.30
  11  -4  -2    2.10    1.00
  11  -4  -2    2.60    1.20
  11  -4  -2    1.30    0.90
  11   4  -2    1.20    1.00
  11   4  -2    1.10    1.20
  11   4  -2    0.50    0.90
  11   4  -2    2.90    1.30
  10  -4  -2   10.50    1.30
  10  -4  -2   10.90    1.50
  10  -4  -2    8.00    1.20
  10   4  -2   10.40    1.60
  10   4  -2    9.40    1.30
  10   4  -2    9.10    1.20
 -10   4   2    7.70    1.10
  10   4  -2    9.30    1.40
   9  -4  -2    1.70    0.90
   9  -4  -2    0.80    0.70
   9  -4  -2    0.20    0.70
   9   4  -2   -0.50    0.90
   9   4  -2    0.00    0.60
  -9   4   2    1.10    0.70
   9   4  -2    0.70    1.00
   9   4  -2    0.80    0.70
   8  -4  -2    2.80    0.70
   8  -4  -2    1.90    0.80
   8  -4  -2    1.40    0.70
  -8   4   2    0.80    0.70
   8   4  -2    2.40    0.90
   8   4  -2    1.50    1.00
   8   4  -2    2.10    0.60
   8   4  -2    1.90    0.70
   7  -4  -2    6.30    0.90
   7  -4  -2    7.70    1.00
   7  -4  -2    6.90    0.80
   7   4  -2    7.00    0.80
   7   4  -2    7.10    0.70
   7   4  -2    5.60    1.10
  -7   4   2    7.10    0.40
  -7   4   2    5.30    0.80
   7   4  -2    7.70    1.10
   6  -4  -2    1.30    0.50
   6  -4  -2    0.70    0.50
  -6  -4   2    1.30    0.50
   6  -4  -2    0.70    0.50
   6   4  -2    1.00    0.80
  -6   4   2    0.90    0.60
   6   4  -2    0.90    0.40
   6   4  -2    1.30    0.10
   6   4  -2    1.00    0.70
  -5  -4   2  149.29    4.20
   5  -4  -2  140.59    4.20
   5  -4  -2  147.69    4.30
   5  -4  -2  145.99    4.20
   5   4  -2  155.18    4.40
  -5   4   2  158.38    4.30
  -5   4   2  150.18    4.40
   5   4  -2  147.29    4.50
   5   4  -2  144.99    4.10
   4  -4  -2  128.29    3.70
  -4  -4   2  130.59    3.60
   4  -4  -2  132.49    3.70
   4  -4  -2  130.89    3.70
   4  -4  -2  132.09    3.80
  -4   4   2  132.19    3.90
   4   4  -2  134.59    3.90
   4   4  -2  127.49    3.60
   4   4  -2  126.19    3.90
  -4   4   2  141.39    3.80
   3  -4  -2   11.30    0.70
  -3  -4   2   13.10    0.60
   3  -4  -2   10.20    0.70
   3  -4  -2   11.60    0.60
   3  -4  -2   11.40    0.70
   3   4  -2   11.00    0.60
   3   4  -2   13.50    0.60
   3   4  -2   12.20    0.40
   3   4  -2   11.40    0.90
  -3   4   2   13.00    0.70
   2  -4  -2    2.90    0.30
   2  -4  -2    2.50    0.40
   2  -4  -2    2.80    0.30
   2  -4  -2    2.50    0.40
  -2  -4   2    2.20    0.30
   2  -4  -2    2.50    0.40
  -2  -4   2    2.50    0.20
   2   4  -2    2.50    0.50
  -2   4   2    2.80    0.40
  -2   4   2    2.90    0.30
   2   4  -2    3.70    0.20
  -2   4   2    3.70    0.30
   2   4  -2    3.10    0.30
   2   4  -2    2.50    0.30
   1  -4  -2   86.19    2.40
   1  -4  -2   79.39    2.40
   1  -4  -2   82.79    2.30
  -1  -4   2   83.19    2.30
   1  -4  -2   81.29    2.40
  -1  -4   2   86.79    2.40
  -1   4   2   85.89    2.20
  -1   4   2   84.49    2.40
   1   4  -2   84.89    2.60
   1   4  -2   83.59    2.40
  -1   4   2   82.29    2.30
  -1   4   2   85.99    2.40
   0  -4  -2  117.99    3.40
   0  -4   2  121.69    3.20
   0  -4   2  123.29    3.30
   0  -4   2  126.29    3.10
   0  -4  -2  120.79    3.20
   0  -4  -2  120.89    3.30
   0  -4  -2  121.29    3.30
   0   4  -2  116.49    3.40
   0   4   2  122.19    3.30
   0   4   2  122.79    3.10
   0   4   2  120.79    3.40
   0   4  -2  125.69    3.20
   0   4  -2  121.49    3.40
   0   4   2  123.49    3.30
   1  -4   2   64.09    1.70
  -1  -4  -2   61.89    1.90
  -1  -4  -2   59.89    2.00
   1  -4   2   64.99    1.80
   1  -4   2   59.59    1.90
   1  -4   2   64.59    1.90
  -1   4  -2   62.79    1.90
  -1   4  -2   62.59    1.70
   1   4   2   61.79    1.80
   1   4   2   61.39    2.10
   1   4   2   63.49    1.80
   1   4   2   62.39    1.90
  -1   4  -2   60.69    2.00
   2  -4   2 1333.97   32.90
  -2  -4  -2 1317.37   32.90
  -2  -4  -2 1298.57   32.90
   2  -4   2 1304.37   33.00
   2  -4   2 1312.67   32.90
   2  -4   2 1331.17   33.00
   2   4   2 1317.07   32.90
  -2   4  -2 1375.66   32.90
  -2   4  -2 1322.97   32.80
   2   4   2 1323.67   32.80
  -2   4  -2 1336.47   33.10
   2   4   2 1379.86   33.10
   3  -4   2   13.00    0.70
   3  -4   2   12.80    0.90
  -3  -4  -2   13.60    0.90
  -3  -4  -2   12.60    0.80
  -3  -4  -2   12.00    0.70
  -3   4  -2   12.10    0.90
  -3   4  -2   11.00    0.80
   3   4   2   10.60    0.80
  -3   4  -2   13.50    0.80
   3   4   2   13.10    0.80
   3   4   2   10.80    1.00
   4  -4   2   75.79    2.50
   4  -4   2   73.39    2.40
  -4  -4  -2   75.49    2.50
  -4  -4  -2   77.59    2.30
  -4  -4  -2   75.19    2.60
   4  -4   2   75.99    2.60
  -4   4  -2   74.99    2.70
   4   4   2   76.19    2.50
   4   4   2   74.89    2.30
  -4   4  -2   80.29    2.50
   4   4   2   76.49    2.50
  -4   4  -2   71.89    2.50
   4   4   2   72.59    2.70
  -5  -4  -2    0.60    0.40
   5  -4   2    0.70    0.50
   5  -4   2    2.00    0.70
   5  -4   2    0.80    0.50
  -5  -4  -2    1.10    0.60
   5   4   2    0.50    0.70
  -5   4  -2    0.70    0.70
   5   4   2    0.70    0.50
   5   4   2    0.90    0.40
   5   4   2    1.40    0.70
  -6  -4  -2   30.30    1.70
   6  -4   2   31.60    1.80
  -6  -4  -2   31.00    1.40
   6  -4   2   30.30    1.50
   6  -4   2   33.30    1.60
   6   4   2   32.20    1.60
  -6   4  -2   35.30    2.00
   6   4   2   29.80    1.70
   6   4   2   32.20    1.50
   6   4   2   30.60    2.00
   7  -4   2   42.70    1.90
   7  -4   2   43.60    2.10
   7  -4   2   43.20    2.20
  -7  -4  -2   43.30    1.80
  -7  -4  -2   42.20    2.20
   7   4   2   43.60    1.80
   7   4   2   45.60    2.50
   7   4   2   42.40    2.00
  -7   4  -2   46.90    2.40
   7   4   2   39.20    2.20
   7   4   2   43.20    1.90
  -8  -4  -2  168.68    5.00
   8  -4   2  176.18    5.40
  -8  -4  -2  162.78    5.50
   8  -4   2  165.78    5.50
   8  -4   2  165.68    5.20
  -8   4  -2  170.98    5.60
   8   4   2  169.98    5.70
   8   4   2  172.38    5.10
   8   4   2  175.68    5.60
   8   4   2  176.68    5.10
   9  -4   2    1.80    1.10
   9  -4   2    1.00    0.80
  -9  -4  -2    2.30    1.00
   9  -4   2    2.10    0.90
   9   4   2    0.70    1.00
  -9   4  -2    1.30    1.10
   9   4   2    0.70    0.70
   9   4   2    0.30    1.00
   9   4   2    1.60    0.70
  10  -4   2    1.70    1.20
 -10  -4  -2   -0.20    1.00
  10  -4   2    2.40    0.90
  10  -4   2    1.20    0.90
  10   4   2    1.50    0.90
 -10   4  -2    0.90    1.00
  10   4   2    0.90    1.30
  10   4   2    1.10    0.80
  10   4   2    4.00    1.30
  11  -4   2    0.80    1.30
 -11  -4  -2   -0.50    1.20
  11  -4   2   -0.40    1.00
  11   4   2    2.50    1.30
 -11   4  -2   -0.40    1.00
  11   4   2   -0.40    0.80
  11   4   2   -1.00    1.20
  12  -4   2   -0.80    1.50
  12  -4   2    1.00    1.10
  12   4   2    3.30    1.40
  12   4   2   -0.80    1.20
 -12   4  -2    0.80    1.00
  13  -5  -2    0.40    1.10
  13  -5  -2    1.10    1.40
  13  -5  -2    0.60    1.00
  13   5  -2    3.30    1.20
  13   5  -2    1.90    1.50
  12  -5  -2    4.80    1.50
  12  -5  -2    0.40    1.20
  12   5  -2    2.30    1.20
  12   5  -2    0.70    1.50
  12   5  -2    4.20    1.40
  11  -5  -2    1.10    1.10
  11  -5  -2    3.10    1.10
  11   5  -2    1.00    1.20
  11   5  -2    2.10    1.10
  11   5  -2    1.20    1.30
  11   5  -2    1.80    1.00
  10  -5  -2   27.00    2.00
  10  -5  -2   30.10    2.00
  10  -5  -2   32.90    2.20
  10   5  -2   28.80    2.30
  10   5  -2   27.80    1.90
  10   5  -2   27.10    2.20
  10   5  -2   32.40    2.00
   9  -5  -2    0.80    0.90
   9  -5  -2    0.00    0.90
   9  -5  -2    1.30    0.80
  -9   5   2    1.00    0.80
   9   5  -2   -0.20    0.60
   9   5  -2    0.20    1.10
   9   5  -2    0.90    1.10
   9   5  -2    0.30    0.70
   8  -5  -2   21.00    1.60
   8  -5  -2   20.40    1.40
   8  -5  -2   22.50    1.50
  -8   5   2   16.10    1.50
   8   5  -2   19.30    1.20
   8   5  -2   21.10    1.50
   8   5  -2   20.10    1.70
   8   5  -2   21.70    1.80
   7  -5  -2   34.60    1.70
  -7  -5   2   35.50    1.70
   7  -5  -2   36.40    1.80
   7  -5  -2   35.60    1.80
   7   5  -2   30.70    1.50
   7   5  -2   38.30    1.80
   7   5  -2   34.20    2.00
   7   5  -2   35.10    2.00
  -7   5   2   33.90    1.90
  -6  -5   2   19.40    1.10
   6  -5  -2   17.30    1.10
   6  -5  -2   20.50    1.30
   6  -5  -2   19.20    1.20
   6  -5  -2   20.10    1.20
   6   5  -2   19.40    1.30
   6   5  -2   18.20    1.50
  -6   5   2   17.20    1.30
   6   5  -2   18.10    1.00
   5  -5  -2   32.60    1.40
   5  -5  -2   38.00    1.60
   5  -5  -2   32.50    1.50
  -5  -5   2   35.40    1.40
   5  -5  -2   33.30    1.50
   5   5  -2   33.80    1.40
   5   5  -2   33.10    1.70
   5   5  -2   35.50    1.60
  -5   5   2   33.50    1.60
   4  -5  -2  111.79    3.30
   4  -5  -2  112.29    3.40
   4  -5  -2  108.49    3.20
  -4  -5   2  114.59    3.10
   4  -5  -2  107.59    3.30
  -4   5   2  111.29    3.50
   4   5  -2  115.39    3.50
   4   5  -2  111.59    3.60
  -4   5   2  121.59    3.40
   4   5  -2  112.79    3.20
   3  -5  -2  140.49    4.10
   3  -5  -2  144.69    4.10
   3  -5  -2  144.09    3.90
  -3  -5   2  147.79    3.90
   3  -5  -2  148.69    4.10
  -3  -5   2  146.09    4.10
  -3   5   2  148.19    3.80
   3   5  -2  151.88    3.90
   3   5  -2  144.49    4.00
   3   5  -2  147.59    4.40
  -3   5   2  155.68    4.20
   3   5  -2  151.48    3.70
  -2  -5   2  146.19    3.70
   2  -5  -2  142.79    4.10
   2  -5  -2  141.09    4.00
  -2  -5   2  152.28    3.90
   2  -5  -2  151.58    3.90
   2  -5  -2  142.79    4.10
  -2  -5   2  147.39    4.00
  -2   5   2  146.79    3.90
   2   5  -2  148.69    3.90
   2   5  -2  148.79    3.70
  -2   5   2  151.88    3.80
   2   5  -2  148.59    4.00
  -2   5   2  150.08    4.10
   2   5  -2  145.19    4.20
  -1  -5   2  841.12   21.50
   1  -5  -2  880.01   21.60
   1  -5  -2  840.52   21.60
   1  -5  -2  854.71   21.50
   1  -5  -2  856.01   21.70
   1   5  -2  883.01   21.60
   1   5  -2  873.21   21.80
  -1   5   2  890.21   21.60
  -1   5   2  872.81   21.40
  -1   5   2  892.91   21.60
   1   5  -2  860.01   21.70
  -1   5   2  870.51   21.60
   0  -5  -2  176.78    4.90
   0  -5   2  193.68    4.60
   0  -5  -2  177.48    5.00
   0  -5  -2  185.38    4.80
   0  -5   2  182.38    4.80
   0   5  -2  184.58    5.00
   0   5   2  182.68    4.70
   0   5  -2  185.08    5.00
   0   5   2  179.98    5.00
   0   5  -2  186.58    5.10
   0   5   2  189.98    4.90
   0   5   2  184.78    4.90
  -1  -5  -2  464.55   11.70
   1  -5   2  486.55   11.60
  -1  -5  -2  452.45   11.80
   1  -5   2  462.55   11.60
   1  -5   2  450.35   11.70
   1  -5   2  448.76   11.80
  -1   5  -2  455.95   11.90
   1   5   2  447.36   11.60
   1   5   2  477.35   11.70
  -1   5  -2  485.45   11.80
   1   5   2  466.15   11.80
   1   5   2  454.55   11.90
   2  -5   2  259.37    6.90
   2  -5   2  267.57    6.70
   2  -5   2  260.47    6.90
  -2  -5  -2  257.57    6.90
  -2  -5  -2  261.27    7.00
   2  -5   2  257.17    7.00
  -2   5  -2  266.67    7.10
   2   5   2  257.07    6.90
   2   5   2  254.67    7.10
  -2   5  -2  271.07    6.90
   2   5   2  257.67    6.80
   3  -5   2   34.10    1.40
  -3  -5  -2   31.80    1.40
   3  -5   2   34.80    1.20
  -3  -5  -2   33.40    1.20
   3  -5   2   34.20    1.50
   3  -5   2   34.30    1.40
  -3  -5  -2   33.20    1.40
  -3   5  -2   35.60    1.40
  -3   5  -2   33.00    1.60
   3   5   2   33.10    1.40
   3   5   2   32.90    1.40
   3   5   2   31.00    1.60
   4  -5   2   76.09    2.50
   4  -5   2   78.49    2.30
  -4  -5  -2   77.99    2.30
  -4  -5  -2   74.69    2.60
   4  -5   2   76.19    2.60
  -4  -5  -2   75.29    2.60
   4  -5   2   76.59    2.70
   4   5   2   75.59    2.50
   4   5   2   76.09    2.60
   4   5   2   71.99    2.80
  -4   5  -2   73.39    2.80
  -5  -5  -2   11.50    0.80
   5  -5   2   12.20    1.00
  -5  -5  -2    8.90    0.90
   5  -5   2   11.80    0.80
   5  -5   2   10.70    1.00
   5  -5   2   12.40    1.10
   5   5   2    9.90    1.20
   5   5   2   12.10    0.90
   5   5   2    9.90    0.90
  -5   5  -2    8.50    1.00
   5   5   2   11.50    1.10
   6  -5   2    5.30    0.90
   6  -5   2    5.40    0.80
   6  -5   2    5.90    1.00
  -6  -5  -2    5.10    0.90
  -6  -5  -2    6.00    0.60
   6   5   2    5.20    0.70
   6   5   2    5.70    0.80
   6   5   2    4.70    1.10
  -6   5  -2    4.80    1.00
   6   5   2    4.30    0.90
  -7  -5  -2   17.10    1.50
  -7  -5  -2   19.20    1.10
   7  -5   2   17.30    1.40
   7  -5   2   20.10    1.70
   7  -5   2   18.00    1.40
   7   5   2   18.90    1.40
   7   5   2   17.60    1.20
   7   5   2   22.60    1.30
  -7   5  -2   15.30    1.50
   7   5   2   19.70    1.80
   7   5   2   18.60    1.60
   8  -5   2   26.60    2.10
   8  -5   2   23.70    1.70
   8  -5   2   26.40    1.80
  -8  -5  -2   22.50    1.90
   8   5   2   25.50    1.60
   8   5   2   24.00    1.50
   8   5   2   25.60    2.20
   8   5   2   25.10    1.60
   8   5   2   25.30    1.90
  -8   5  -2   26.80    2.10
   9  -5   2    2.30    0.90
   9  -5   2    0.80    0.80
  -9  -5  -2    1.60    1.00
   9  -5   2    1.80    1.10
  -9   5  -2   -0.40    0.90
   9   5   2    1.50    1.10
   9   5   2    0.90    0.70
   9   5   2    1.20    0.70
   9   5   2   -0.40    1.00
  10  -5   2   -0.30    0.90
 -10  -5  -2    1.60    1.10
  10  -5   2    0.20    1.30
  10  -5   2    0.30    0.90
 -10   5  -2   -0.50    1.00
  10   5   2    1.00    1.20
  10   5   2    0.40    0.80
  10   5   2    0.40    1.20
  10   5   2    0.50    0.80
  11  -5   2    0.50    1.00
 -11  -5  -2    1.80    1.20
  11  -5   2    1.50    1.30
  11   5   2   -0.70    0.80
  11   5   2   -0.10    1.40
  11   5   2    0.10    1.30
 -11   5  -2    1.10    1.10
  12  -5   2    2.90    1.50
  12  -5   2   -0.40    1.10
  12   5   2    4.90    1.50
 -12   5  -2    1.60    1.30
  12   5   2   -1.00    1.40
  13  -6  -2    0.40    1.30
  13  -6  -2    0.80    1.00
  13  -6  -2    0.40    1.30
  13   6  -2    2.20    1.20
  13   6  -2    3.80    1.50
  13   6  -2   -1.70    1.50
  12  -6  -2   16.30    1.90
  12  -6  -2   17.20    1.80
  12  -6  -2   21.70    2.30
  12   6  -2   16.80    2.30
  12   6  -2   20.20    2.00
  12   6  -2   18.00    2.20
  11  -6  -2    3.00    1.30
  11  -6  -2    0.60    0.90
  11  -6  -2    2.60    1.10
  11   6  -2    0.90    1.40
  11   6  -2    2.90    1.10
  11   6  -2    1.60    1.40
  11   6  -2   -0.80    0.90
  10  -6  -2   27.10    1.90
  10  -6  -2   29.70    2.20
  10  -6  -2   30.10    2.00
  10  -6  -2   32.30    2.10
  10   6  -2   30.00    2.00
  10   6  -2   28.70    2.30
  10   6  -2   27.40    2.50
   9  -6  -2   13.10    1.40
   9  -6  -2   17.90    1.60
   9  -6  -2   15.80    1.50
   9  -6  -2   18.90    1.50
   9   6  -2   17.90    1.50
   9   6  -2   17.70    1.30
  -9   6   2   14.00    1.40
   9   6  -2   18.50    1.80
   9   6  -2   17.30    1.90
   8  -6  -2   -0.20    0.70
   8  -6  -2    0.00    0.70
   8  -6  -2    0.20    0.70
   8  -6  -2   -0.20    0.60
   8   6  -2    0.70    0.70
  -8   6   2   -0.10    0.60
   8   6  -2    0.60    0.90
   8   6  -2    0.30    0.60
   8   6  -2   -0.60    1.00
   7  -6  -2    1.20    0.70
   7  -6  -2    1.20    0.60
   7  -6  -2    0.90    0.70
   7  -6  -2    0.80    0.60
  -7  -6   2    0.30    0.60
   7   6  -2    2.00    0.90
   7   6  -2    0.70    1.00
   7   6  -2    1.00    0.50
  -7   6   2    0.10    0.70
   6  -6  -2   12.10    1.10
  -6  -6   2    9.10    0.90
   6  -6  -2   11.30    1.10
   6  -6  -2   11.10    1.00
   6  -6  -2   10.50    1.00
   6   6  -2   12.40    1.30
  -6   6   2    8.60    1.00
   6   6  -2   11.40    0.90
   6   6  -2   13.90    1.40
   5  -6  -2  120.69    3.60
  -5  -6   2  115.19    3.40
   5  -6  -2  120.29    3.50
   5  -6  -2  118.39    3.70
   5  -6  -2  114.09    3.60
   5   6  -2  114.49    3.90
   5   6  -2  118.59    3.50
   5   6  -2  117.29    3.70
  -5   6   2  114.59    3.70
   4  -6  -2  308.87    8.10
   4  -6  -2  301.47    8.20
   4  -6  -2  315.07    8.20
   4  -6  -2  307.27    8.30
  -4  -6   2  311.07    8.00
   4   6  -2  317.57    8.40
   4   6  -2  304.77    8.50
   4   6  -2  319.27    8.10
   3  -6  -2  289.77    7.90
   3  -6  -2  295.77    7.90
   3  -6  -2  294.47    7.90
  -3  -6   2  314.27    7.50
  -3  -6   2  291.67    7.90
  -3  -6   2  290.77    7.60
   3  -6  -2  300.17    7.70
   3   6  -2  298.17    8.20
  -3   6   2  315.37    7.90
  -3   6   2  301.97    7.60
   3   6  -2  296.87    7.80
   3   6  -2  307.47    7.60
  -2  -6   2   91.99    2.50
   2  -6  -2   86.29    2.70
  -2  -6   2   83.29    2.60
   2  -6  -2   86.49    2.60
  -2  -6   2   88.79    2.30
   2  -6  -2   87.69    2.70
   2   6  -2   90.19    2.50
   2   6  -2   90.49    2.30
  -2   6   2   91.89    2.70
  -2   6   2   92.19    2.40
   2   6  -2   89.09    2.60
   2   6  -2   88.19    2.90
  -2   6   2   88.49    2.50
   1  -6  -2  146.09    4.00
  -1  -6   2  140.69    4.00
   1  -6  -2  142.69    4.10
   1  -6  -2  146.09    4.00
   1  -6  -2  141.29    4.00
  -1  -6   2  139.59    3.90
  -1   6   2  150.38    3.80
  -1   6   2  148.79    4.00
   1   6  -2  145.89    4.20
  -1   6   2  145.69    4.00
  -1   6   2  144.49    4.00
   1   6  -2  143.89    4.10
   1   6  -2  145.49    4.00
   0  -6  -2 1002.10   25.60
   0  -6  -2  994.10   25.40
   0  -6   2 1077.39   25.30
   0  -6   2 1010.80   25.40
   0  -6  -2 1035.20   25.50
   0   6   2 1070.29   25.50
   0   6  -2 1032.20   25.70
   0   6   2 1009.20   25.50
   0   6  -2 1030.90   25.60
   0   6  -2 1000.70   25.60
   0   6   2 1022.10   25.60
   1  -6   2   57.49    1.90
  -1  -6  -2   56.79    1.90
  -1  -6  -2   56.39    2.00
   1  -6   2   57.59    1.70
   1  -6   2   55.99    2.00
   1  -6   2   59.89    1.70
   1   6   2   60.09    1.80
   1   6   2   55.19    2.10
  -1   6  -2   55.59    2.10
   1   6   2   55.89    1.70
   1   6   2   54.09    1.90
  -1   6  -2   57.19    2.00
  -2  -6  -2   71.49    2.40
   2  -6   2   71.29    2.40
  -2  -6  -2   74.49    2.30
   2  -6   2   74.99    2.30
   2  -6   2   70.29    2.10
   2   6   2   70.19    2.20
  -2   6  -2   70.29    2.50
   2   6   2   75.49    2.60
   2   6   2   69.49    2.30
  -2   6  -2   71.99    2.40
   3  -6   2   53.59    1.70
   3  -6   2   55.49    1.90
  -3  -6  -2   54.29    1.70
  -3  -6  -2   52.29    1.90
   3  -6   2   51.19    2.00
  -3  -6  -2   53.39    2.00
   3  -6   2   53.39    2.00
   3   6   2   53.29    2.30
  -3   6  -2   54.79    2.20
   3   6   2   51.19    1.90
   3   6   2   52.89    1.90
   4  -6   2   12.10    0.80
   4  -6   2   11.00    1.00
  -4  -6  -2   12.20    1.00
  -4  -6  -2   10.40    1.00
   4  -6   2   10.70    0.90
   4  -6   2   11.50    1.00
  -4  -6  -2   11.90    0.70
   4   6   2   10.80    1.20
   4   6   2    9.90    0.90
  -4   6  -2   11.50    1.10
   4   6   2   10.80    0.90
   5  -6   2    8.20    0.90
   5  -6   2    7.80    0.90
  -5  -6  -2    8.90    0.70
   5  -6   2    6.30    0.90
  -5  -6  -2    8.30    1.00
   5  -6   2    7.50    0.70
  -5  -6  -2    7.80    0.90
   5   6   2    6.60    1.00
  -5   6  -2    7.10    1.10
   5   6   2    5.10    1.10
   5   6   2    8.80    0.90
   6  -6   2    4.20    0.80
  -6  -6  -2    4.30    0.80
   6  -6   2    3.30    0.90
  -6  -6  -2    4.20    0.50
   6  -6   2    3.50    0.60
   6  -6   2    2.80    0.80
   6   6   2    2.70    0.90
   6   6   2    2.40    0.70
   6   6   2    3.60    1.10
   6   6   2    4.20    0.70
  -6   6  -2    2.40    0.90
   7  -6   2    0.40    0.70
   7  -6   2    0.70    0.50
   7  -6   2    0.50    0.70
   7  -6   2   -0.70    0.80
  -7  -6  -2    1.00    0.80
  -7   6  -2    0.60    0.90
   7   6   2    2.50    0.70
   7   6   2    1.10    1.00
   7   6   2    1.20    0.90
   7   6   2    1.00    0.60
   8  -6   2    3.60    0.90
  -8  -6  -2    3.40    1.00
   8  -6   2    3.70    0.90
   8  -6   2    4.20    1.10
   8  -6   2    4.10    0.80
   8   6   2    2.80    1.20
   8   6   2    4.00    1.10
   8   6   2    5.50    0.90
   8   6   2    2.20    0.80
   8   6   2    2.20    0.80
  -8   6  -2    3.40    1.10
   9  -6   2    0.10    0.80
  -9  -6  -2    0.60    0.90
   9  -6   2    0.70    1.10
   9  -6   2    1.20    0.90
   9  -6   2    0.30    0.70
   9   6   2    1.90    0.70
  -9   6  -2   -0.80    1.00
   9   6   2    0.90    0.70
   9   6   2    0.20    1.10
   9   6   2    0.60    1.00
  10  -6   2    2.00    1.10
  10  -6   2    6.40    1.50
 -10  -6  -2    2.70    1.20
 -10   6  -2    1.40    1.20
  10   6   2    1.80    1.30
  10   6   2    3.60    1.50
  10   6   2    1.30    0.80
  11  -6   2    1.80    1.50
 -11  -6  -2   -0.50    1.10
  11  -6   2   -0.30    1.00
  11   6   2    2.70    1.50
 -11   6  -2    0.80    1.30
  11   6   2    1.30    1.30
  12  -6   2   -0.90    1.30
  12  -6   2   -1.40    1.00
  12   6   2    1.10    1.50
 -12   6  -2    0.90    1.10
  12   6   2    1.00    1.40
  13  -7  -2    6.50    1.70
  13  -7  -2    2.60    1.40
  13  -7  -2    2.90    1.20
  13   7  -2    5.80    2.00
  13   7  -2    3.10    1.40
  13   7  -2    7.60    1.80
  12  -7  -2   14.00    1.90
  12  -7  -2   13.50    1.70
  12  -7  -2   11.00    1.70
  12   7  -2   16.70    2.30
  12   7  -2   18.00    1.90
  12   7  -2   14.60    2.10
  11  -7  -2   15.00    1.60
  11  -7  -2   14.40    1.70
  11  -7  -2   15.50    1.90
  11   7  -2   17.40    2.20
  11   7  -2   12.50    2.00
  11   7  -2   15.40    1.70
  10  -7  -2   13.90    1.50
  10  -7  -2   13.80    1.60
  10  -7  -2   14.60    1.70
  10  -7  -2   13.00    1.50
  10   7  -2   14.70    2.10
  10   7  -2   12.90    1.30
  10   7  -2   13.60    1.50
  10   7  -2   12.40    1.80
   9  -7  -2    1.90    0.90
   9  -7  -2    1.60    0.90
   9  -7  -2    3.60    0.90
   9  -7  -2    1.70    1.00
   9   7  -2    1.60    0.80
   9   7  -2    2.70    1.30
   9   7  -2    4.50    1.20
   9   7  -2    3.00    0.80
   8  -7  -2    2.80    0.90
   8  -7  -2    1.60    0.80
   8  -7  -2    1.60    0.70
   8  -7  -2    3.00    0.90
  -8   7   2    2.40    0.90
   8   7  -2    2.40    0.70
   8   7  -2    2.30    0.80
   8   7  -2    2.00    1.20
   8   7  -2    2.40    1.00
  -7  -7   2   -0.40    0.50
   7  -7  -2   -0.40    0.50
   7  -7  -2   -0.20    0.60
   7  -7  -2    0.10    0.60
   7  -7  -2   -0.20    0.70
   7   7  -2    0.20    0.50
   7   7  -2   -0.50    0.90
   7   7  -2    0.90    0.80
  -7   7   2   -1.20    0.50
   6  -7  -2  175.48    5.00
   6  -7  -2  176.78    5.10
  -6  -7   2  173.28    4.90
   6  -7  -2  168.58    5.10
   6  -7  -2  175.28    5.20
   6   7  -2  173.38    5.00
   6   7  -2  175.68    5.60
  -6   7   2  170.38    5.40
   6   7  -2  168.58    5.30
   5  -7  -2  393.36   10.60
   5  -7  -2  397.96   10.60
   5  -7  -2  404.66   10.70
   5  -7  -2  406.96   10.40
  -5  -7   2  395.86   10.30
   5   7  -2  393.96   10.90
   5   7  -2  400.26   10.40
   5   7  -2  404.96   10.70
  -5   7   2  406.56   10.80
  -4  -7   2   25.60    1.30
   4  -7  -2   24.20    1.10
   4  -7  -2   22.80    1.30
   4  -7  -2   25.70    1.30
  -4  -7   2   24.10    1.00
   4  -7  -2   22.50    1.20
  -4   7   2   23.10    0.80
   4   7  -2   25.30    1.20
   4   7  -2   22.40    1.60
   4   7  -2   25.00    1.40
  -3  -7   2    1.20    0.20
  -3  -7   2    1.00    0.20
   3  -7  -2    1.30    0.50
   3  -7  -2    0.70    0.50
  -3  -7   2    0.80    0.40
   3  -7  -2    1.20    0.50
   3   7  -2    1.10    0.20
   3   7  -2    0.60    0.40
  -3   7   2    1.10    0.40
  -3   7   2    1.40    0.50
   3   7  -2    0.60    0.70
   2  -7  -2  104.09    3.00
   2  -7  -2  100.39    3.10
  -2  -7   2   98.29    2.60
   2  -7  -2  102.59    3.10
  -2  -7   2   98.79    3.00
   2   7  -2   98.59    3.30
   2   7  -2  101.69    3.00
   2   7  -2  104.99    3.20
  -2   7   2  101.99    2.90
   2   7  -2  103.89    2.90
  -2   7   2  109.19    3.10
  -1  -7   2   41.20    1.50
   1  -7  -2   42.50    1.50
  -1  -7   2   41.90    1.10
  -1  -7   2   43.20    1.60
   1  -7  -2   42.20    1.60
   1  -7  -2   44.80    1.70
   1  -7  -2   42.00    1.60
  -1   7   2   44.90    1.60
  -1   7   2   45.60    1.40
   1   7  -2   43.00    1.70
  -1   7   2   41.00    1.60
  -1   7   2   43.40    1.60
   1   7  -2   42.70    1.80
   1   7  -2   40.60    1.50
   0  -7   2  228.18    6.30
   0  -7  -2  227.68    6.30
   0  -7  -2  230.38    6.20
   0  -7   2  233.88    6.20
   0  -7  -2  236.18    6.20
   0  -7   2  246.18    5.90
   0   7  -2  233.78    6.40
   0   7   2  228.28    6.40
   0   7  -2  232.38    6.30
   0   7   2  244.58    6.30
   0   7  -2  232.48    6.40
   0   7   2  226.58    6.30
   1  -7   2  293.27    7.70
   1  -7   2  296.97    7.90
  -1  -7  -2  308.37    8.00
   1  -7   2  293.47    7.80
  -1  -7  -2  299.77    7.80
  -1   7  -2  302.37    8.00
   1   7   2  293.67    8.10
   1   7   2  303.17    7.80
   1   7   2  296.37    7.90
   1   7   2  289.97    7.60
  -1   7  -2  290.47    7.90
  -1   7  -2  292.67    8.00
   2  -7   2    5.30    0.50
   2  -7   2    4.10    0.70
  -2  -7  -2    5.10    0.60
  -2  -7  -2    5.00    0.70
   2  -7   2    4.20    0.70
   2   7   2    5.90    0.60
  -2   7  -2    4.70    0.70
   2   7   2    4.50    0.90
   2   7   2    5.40    0.60
   3  -7   2   19.20    0.90
   3  -7   2   16.20    1.10
  -3  -7  -2   17.10    1.10
   3  -7   2   16.80    1.20
  -3  -7  -2   17.10    1.20
  -3   7  -2   17.30    1.40
   3   7   2   16.40    1.40
   3   7   2   16.90    1.10
   3   7   2   18.10    1.10
  -4  -7  -2   16.40    1.10
   4  -7   2   17.10    1.20
  -4  -7  -2   17.90    0.90
   4  -7   2   17.30    1.20
   4  -7   2   18.60    1.00
  -4  -7  -2   16.10    1.20
   4  -7   2   17.60    1.20
   4   7   2   17.50    1.10
   4   7   2   15.00    1.50
  -4   7  -2   16.30    1.30
   4   7   2   18.90    1.20
   5  -7   2   33.70    1.40
   5  -7   2   32.50    1.70
   5  -7   2   30.60    1.70
   5  -7   2   32.40    1.70
  -5  -7  -2   35.00    1.80
  -5  -7  -2   32.40    1.70
  -5  -7  -2   32.20    1.20
   5   7   2   32.40    1.70
  -5   7  -2   29.80    2.00
   5   7   2   29.40    1.60
   5   7   2   28.10    2.10
   6  -7   2    2.80    0.80
   6  -7   2    2.80    0.80
   6  -7   2    3.00    0.60
  -6  -7  -2    3.10    0.50
  -6  -7  -2    2.80    0.80
   6  -7   2    1.80    0.80
   6   7   2    2.10    1.00
   6   7   2    2.30    0.80
  -6   7  -2    3.00    1.00
   6   7   2    2.40    0.70
   6   7   2    2.60    0.70
   7  -7   2    1.70    0.90
   7  -7   2    0.90    0.50
  -7  -7  -2    0.20    0.70
   7  -7   2    0.60    0.70
   7  -7   2   -0.80    0.70
  -7   7  -2    1.20    1.00
   7   7   2    1.20    0.60
   7   7   2    0.90    0.90
   7   7   2    1.00    0.70
   7   7   2    0.30    1.10
   8  -7   2    8.70    1.00
   8  -7   2    9.20    1.50
  -8  -7  -2    5.40    1.10
   8  -7   2    5.30    1.10
   8  -7   2    6.70    1.10
   8   7   2    9.60    1.60
   8   7   2    7.10    1.00
  -8   7  -2    5.20    1.20
   8   7   2    7.50    1.40
   8   7   2    9.20    1.20
   9  -7   2    2.60    1.10
   9  -7   2    2.20    1.00
   9  -7   2    3.80    1.10
  -9  -7  -2    1.60    1.00
   9  -7   2    3.50    1.30
   9   7   2    2.90    0.90
  -9   7  -2    1.90    1.10
   9   7   2    2.60    0.80
   9   7   2    1.30    0.90
   9   7   2    1.10    1.10
   9   7   2    1.80    1.30
 -10  -7  -2    1.20    1.20
  10  -7   2    1.30    1.10
  10  -7   2    2.60    1.30
  10   7   2    2.30    1.40
 -10   7  -2    1.30    1.20
  10   7   2    1.60    0.90
  10   7   2    1.60    1.30
 -11  -7  -2   -0.20    1.10
  11  -7   2   -0.20    1.10
  11  -7   2    0.80    1.40
 -11   7  -2    1.10    1.30
  11   7   2   -1.20    1.30
  11   7   2    1.20    1.50
  12  -8  -2   -0.70    1.00
  12  -8  -2    0.20    0.90
  12  -8  -2    2.00    1.40
  12   8  -2    2.80    1.60
  12   8  -2    0.40    1.10
  12   8  -2    1.40    1.70
  11  -8  -2   47.20    2.80
  11  -8  -2   47.70    2.80
  11  -8  -2   48.40    2.90
  11   8  -2   55.69    3.60
  11   8  -2   46.90    3.30
  10  -8  -2    5.70    1.10
  10  -8  -2    6.50    1.30
  10  -8  -2    9.60    1.50
  10   8  -2    5.30    1.00
  10   8  -2    6.10    1.60
  10   8  -2    7.00    1.70
  10   8  -2    5.30    1.20
   9  -8  -2   -0.40    0.90
   9  -8  -2   -0.60    0.70
   9  -8  -2   -1.30    0.80
   9  -8  -2   -0.40    0.80
   9   8  -2    0.40    0.60
   9   8  -2    0.40    1.10
   9   8  -2    0.90    1.20
   9   8  -2    0.20    0.70
  -8  -8   2    0.00    0.60
   8  -8  -2    0.20    0.70
   8  -8  -2    0.20    0.70
   8  -8  -2   -1.00    0.80
   8  -8  -2   -0.80    0.70
   8   8  -2   -0.70    1.10
   8   8  -2   -0.50    0.90
   8   8  -2    0.50    0.60
   7  -8  -2    0.70    0.60
   7  -8  -2    1.80    0.80
   7  -8  -2    1.40    0.80
  -7  -8   2    1.80    0.60
   7  -8  -2    1.40    0.70
  -7   8   2    1.80    0.70
   7   8  -2    2.90    1.00
   7   8  -2    1.80    1.10
   7   8  -2    2.70    0.70
   6  -8  -2  109.69    3.40
   6  -8  -2  104.49    3.50
   6  -8  -2  104.29    3.50
  -6  -8   2  105.79    3.30
   6  -8  -2  104.79    3.60
   6   8  -2  105.89    4.00
   6   8  -2  104.49    3.40
   6   8  -2  106.99    3.80
   5  -8  -2  584.54   15.40
   5  -8  -2  602.44   15.30
   5  -8  -2  598.44   15.40
  -5  -8   2  591.24   15.00
   5  -8  -2  596.04   15.10
   5   8  -2  580.64   15.70
   5   8  -2  591.04   15.20
   5   8  -2  593.64   15.50
   4  -8  -2   47.90    2.00
  -4  -8   2   45.50    1.60
   4  -8  -2   48.00    2.00
   4  -8  -2   49.99    2.00
  -4  -8   2   51.19    2.00
  -4   8   2   47.90    1.50
   4   8  -2   46.50    1.80
   4   8  -2   52.49    2.40
   3  -8  -2    6.00    0.80
  -3  -8   2    7.00    0.50
  -3  -8   2    5.60    0.70
   3  -8  -2    5.90    0.70
  -3  -8   2    6.80    0.50
   3  -8  -2    5.30    0.70
   3   8  -2    6.70    1.10
   3   8  -2    6.20    0.70
   3   8  -2    6.60    0.50
  -3   8   2    6.10    0.60
   2  -8  -2    0.30    0.50
  -2  -8   2    0.80    0.40
  -2  -8   2    0.70    0.20
   2  -8  -2    0.30    0.40
   2  -8  -2    1.20    0.50
  -2   8   2    1.30    0.50
   2   8  -2    1.70    0.80
   2   8  -2    1.00    0.40
   2   8  -2    0.90    0.40
   1  -8  -2    1.70    0.50
   1  -8  -2    1.80    0.50
   1  -8  -2    0.90    0.40
  -1  -8   2    0.20    0.40
   1  -8  -2    0.70    0.40
  -1  -8   2    0.80    0.10
  -1  -8   2    0.40    0.50
  -1   8   2    1.40    0.50
   1   8  -2    0.90    0.60
  -1   8   2    0.90    0.50
   1   8  -2    0.50    0.40
  -1   8   2    1.20    0.50
   0  -8   2  144.69    4.10
   0  -8   2  141.29    4.20
   0  -8  -2  149.79    4.10
   0  -8  -2  146.49    4.30
   0  -8   2  153.48    3.80
   0  -8  -2  136.39    4.10
   0  -8   2  149.79    3.70
   0   8  -2  145.49    4.30
   0   8   2  143.29    4.20
   0   8   2  138.59    4.30
   0   8  -2  147.69    4.40
   0   8   2  147.79    4.20
   1  -8   2    7.10    0.80
   1  -8   2    8.80    0.70
   1  -8   2    8.30    0.80
  -1  -8  -2    6.40    0.80
  -1  -8  -2    8.10    0.70
  -1   8  -2    8.80    0.90
   1   8   2    8.90    0.80
   1   8   2    7.40    1.00
   1   8   2    7.90    0.80
   1   8   2    8.60    0.70
  -1   8  -2    7.10    0.90
   2  -8   2  135.99    4.10
  -2  -8  -2  138.99    4.20
   2  -8   2  139.89    4.20
   2  -8   2  142.89    3.90
  -2  -8  -2  144.09    4.10
  -2   8  -2  136.39    4.30
   2   8   2  137.59    4.20
   2   8   2  138.89    4.00
   2   8   2  134.49    4.40
   2   8   2  144.89    4.00
  -2   8  -2  140.89    4.10
   3  -8   2   25.30    1.40
   3  -8   2   24.40    1.50
  -3  -8  -2   26.90    1.30
   3  -8   2   28.90    1.20
  -3  -8  -2   23.80    1.40
   3   8   2   27.10    1.40
   3   8   2   24.40    1.80
   3   8   2   26.30    1.30
   3   8   2   29.70    1.30
  -3   8  -2   26.10    1.70
  -3   8  -2   24.20    1.30
   4  -8   2    7.00    0.70
   4  -8   2    6.10    0.90
   4  -8   2    6.60    1.00
  -4  -8  -2    5.50    0.90
   4  -8   2    6.00    0.90
  -4  -8  -2    7.20    0.80
  -4  -8  -2    6.30    0.60
   4   8   2    5.70    1.20
   4   8   2    6.50    0.80
  -4   8  -2    5.80    1.00
   4   8   2    7.30    0.90
   5  -8   2   -0.30    0.70
   5  -8   2    0.40    0.70
  -5  -8  -2    1.10    0.60
  -5  -8  -2    0.50    0.30
   5  -8   2    0.80    0.40
   5  -8   2    0.10    0.60
  -5  -8  -2   -0.40    0.60
   5   8   2    0.40    0.90
  -5   8  -2    0.20    0.60
   5   8   2    0.40    0.70
   5   8   2    0.30    0.60
   6  -8   2   24.30    1.70
   6  -8   2   22.30    1.70
   6  -8   2   23.60    1.60
  -6  -8  -2   25.10    1.70
   6  -8   2   25.10    1.30
   6   8   2   25.20    2.00
  -6   8  -2   24.50    2.00
   6   8   2   21.30    1.60
   6   8   2   21.00    1.50
   7  -8   2    2.00    0.90
   7  -8   2    1.30    0.60
   7  -8   2    0.20    0.80
   7  -8   2   -0.10    0.90
  -7  -8  -2    1.00    0.90
   7   8   2    1.30    0.80
   7   8   2    2.20    0.70
  -7   8  -2    0.90    1.00
   7   8   2    2.90    1.30
   7   8   2    0.70    1.00
   8  -8   2    1.40    1.00
  -8  -8  -2    0.80    0.90
   8  -8   2   -0.10    0.80
   8  -8   2    1.50    0.60
   8  -8   2   -0.10    0.80
   8   8   2    2.10    1.20
   8   8   2    2.00    1.10
   8   8   2    0.10    0.80
  -8   8  -2    1.10    1.10
   8   8   2    1.40    0.70
   9  -8   2    0.90    1.10
   9  -8   2   -0.30    1.00
  -9  -8  -2   -0.80    0.90
   9   8   2   -0.20    1.00
   9   8   2    0.80    0.80
   9   8   2   -0.80    1.20
  -9   8  -2   -1.40    1.00
   9   8   2   -1.00    0.70
 -10  -8  -2   -0.60    1.00
  10  -8   2    0.20    1.30
  10  -8   2    1.70    1.20
  10   8   2    0.40    1.30
  10   8   2   -0.10    0.90
 -10   8  -2    0.50    1.20
  10   8   2    0.30    1.50
 -11  -8  -2    1.40    1.20
  11  -8   2   -0.70    1.30
  11  -8   2    0.20    1.10
  11   8   2    0.40    1.50
 -11   8  -2    1.70    1.30
  11   8   2    0.90    1.30
  12  -9  -2    9.40    1.60
  12  -9  -2    4.60    1.50
  12  -9  -2    7.90    1.50
  12   9  -2    8.50    2.00
  12   9  -2    7.70    1.50
  12   9  -2    6.00    1.80
  11  -9  -2    1.50    1.10
  11  -9  -2   -0.50    1.10
  11  -9  -2    1.70    1.20
  11   9  -2    0.70    0.80
  11   9  -2    0.60    1.40
  11   9  -2    0.80    1.50
  10  -9  -2    4.50    1.20
  10  -9  -2    3.10    1.10
  10  -9  -2    4.60    1.30
  10   9  -2    2.30    1.50
  10   9  -2    1.90    0.90
  10   9  -2    1.20    1.70
   9  -9  -2    7.90    1.30
   9  -9  -2    6.00    1.10
   9  -9  -2    6.20    1.20
   9  -9  -2    4.00    1.20
   9   9  -2    6.20    1.00
   9   9  -2    5.10    1.40
   9   9  -2    5.80    1.10
   9   9  -2    5.90    1.70
   8  -9  -2    6.30    1.10
   8  -9  -2    4.10    1.00
   8  -9  -2    5.30    1.10
   8  -9  -2    6.90    1.00
   8   9  -2    5.40    1.50
   8   9  -2    5.60    0.90
   8   9  -2    5.90    1.30
   7  -9  -2    6.00    0.90
   7  -9  -2    6.10    1.00
   7  -9  -2    5.20    1.00
   7  -9  -2    4.70    1.00
  -7  -9   2    6.50    0.80
   7   9  -2    5.80    1.20
   7   9  -2    5.80    0.90
   7   9  -2    6.20    1.50
   6  -9  -2   -0.20    0.50
  -6  -9   2    0.10    0.40
   6  -9  -2    0.50    0.70
   6  -9  -2    0.20    0.60
   6  -9  -2    0.00    0.70
   6   9  -2   -0.20    0.70
   6   9  -2   -0.70    0.60
   6   9  -2    0.20    1.00
   5  -9  -2   24.20    1.50
  -5  -9   2   27.10    1.20
   5  -9  -2   23.20    1.50
   5  -9  -2   26.10    1.60
  -5  -9   2   26.40    1.50
   5   9  -2   26.50    1.40
   5   9  -2   24.90    1.60
   5   9  -2   26.40    2.00
  -4  -9   2  305.47    8.50
   4  -9  -2  308.27    8.50
  -4  -9   2  311.07    8.00
   4  -9  -2  301.37    8.50
  -4  -9   2  330.47    7.90
   4  -9  -2  323.17    8.70
  -4   9   2  313.87    8.00
   4   9  -2  307.37    8.90
   4   9  -2  313.17    8.40
   3  -9  -2   44.70    2.00
   3  -9  -2   44.40    1.90
  -3  -9   2   43.00    1.80
  -3  -9   2   46.30    1.40
   3  -9  -2   44.90    1.90
   3   9  -2   47.20    1.80
   3   9  -2   44.10    2.30
  -3   9   2   45.80    1.70
   2  -9  -2   77.89    2.60
   2  -9  -2   78.89    2.70
  -2  -9   2   77.19    2.10
   2  -9  -2   80.39    2.60
   2  -9  -2   76.39    2.70
  -2  -9   2   77.39    2.60
   2   9  -2   82.29    2.50
   2   9  -2   74.79    2.90
  -2   9   2   74.89    2.50
   2   9  -2   78.69    2.60
  -1  -9   2   29.00    0.90
   1  -9  -2   32.80    1.50
   1  -9  -2   30.70    1.40
   1  -9  -2   32.00    1.50
  -1  -9   2   32.10    1.40
   1  -9  -2   30.80    1.50
   1   9  -2   32.80    1.80
   1   9  -2   34.10    1.50
  -1   9   2   30.70    1.50
   1   9  -2   33.30    1.50
  -1   9   2   31.30    1.50
   0  -9  -2    0.50    0.50
   0  -9  -2    0.30    0.40
   0  -9   2    0.70    0.20
   0  -9   2    0.40    0.50
   0  -9   2    0.50    0.40
   0  -9   2    0.90    0.20
   0  -9  -2    1.00    0.50
   0   9   2    1.20    0.70
   0   9  -2    0.80    0.70
   0   9  -2    0.00    0.50
   0   9   2   -0.30    0.40
   1  -9   2  115.79    3.40
   1  -9   2  119.79    3.70
  -1  -9  -2  119.59    3.50
  -1  -9  -2  115.59    3.70
   1  -9   2  112.69    3.60
   1   9   2  112.89    3.30
  -1   9  -2  117.19    3.70
  -1   9  -2  118.79    3.70
   1   9   2  112.39    3.80
   1   9   2  112.19    3.60
   2  -9   2   69.09    2.50
  -2  -9  -2   68.49    2.60
   2  -9   2   70.69    2.30
  -2  -9  -2   68.29    2.40
   2  -9   2   70.89    2.60
  -2   9  -2   69.19    2.50
   2   9   2   68.59    2.30
   2   9   2   66.79    2.80
   2   9   2   66.09    2.50
  -2   9  -2   69.29    2.70
   3  -9   2   16.00    1.00
  -3  -9  -2   16.10    1.30
   3  -9   2   16.70    1.30
   3  -9   2   14.70    1.20
  -3  -9  -2   16.50    1.10
   3   9   2   16.70    1.20
   3   9   2   16.60    1.10
   3   9   2   13.70    1.50
  -3   9  -2   16.80    1.10
  -3   9  -2   14.50    1.30
   4  -9   2   -0.50    0.40
  -4  -9  -2   -1.80    0.50
   4  -9   2   -0.40    0.60
  -4  -9  -2    0.30    0.30
  -4  -9  -2   -0.20    0.50
   4  -9   2   -0.40    0.60
   4   9   2    0.20    0.60
  -4   9  -2    0.70    0.50
   4   9   2   -1.40    0.90
  -4   9  -2   -0.50    0.80
   4   9   2   -0.40    0.50
  -5  -9  -2   -0.10    0.60
   5  -9   2   -0.40    0.70
   5  -9   2    1.10    0.70
   5  -9   2    0.10    0.70
   5  -9   2    1.00    0.50
  -5  -9  -2    0.60    0.70
  -5   9  -2    0.20    0.90
   5   9   2    0.20    1.00
   5   9   2    0.10    0.60
  -5   9  -2    1.30    0.50
   5   9   2    0.60    0.60
   6  -9   2    0.50    0.80
  -6  -9  -2    0.10    0.80
   6  -9   2   -0.20    0.50
   6  -9   2   -0.30    0.80
  -6  -9  -2    0.30    0.70
   6  -9   2    0.40    0.90
   6   9   2   -0.20    0.80
  -6   9  -2   -1.20    0.90
   6   9   2    0.80    0.70
   6   9   2    0.80    1.10
  -7  -9  -2    5.60    1.00
   7  -9   2    9.40    1.50
   7  -9   2   10.10    1.30
   7  -9   2    8.60    0.90
   7  -9   2    5.30    1.10
   7   9   2    8.20    1.20
  -7   9  -2    6.40    1.30
   7   9   2    8.70    1.00
   7   9   2    8.20    1.30
   7   9   2    5.30    1.50
   8  -9   2   33.60    2.30
  -8  -9  -2   32.20    2.30
   8  -9   2   35.90    2.30
   8  -9   2   34.60    2.10
  -8   9  -2   35.80    2.60
   8   9   2   31.10    1.90
   8   9   2   33.60    2.70
   8   9   2   33.40    2.10
   8   9   2   36.40    2.40
   9  -9   2    7.20    1.30
   9  -9   2    8.00    1.70
  -9  -9  -2    5.90    1.20
   9   9   2    6.10    1.20
  -9   9  -2    6.20    1.50
   9   9   2    5.50    1.80
   9   9   2    9.20    1.70
  10  -9   2    0.40    1.10
 -10  -9  -2    0.90    1.10
  10  -9   2    0.80    1.20
  10   9   2    1.20    1.50
 -10   9  -2    0.00    1.20
  10   9   2    0.60    1.30
  10   9   2    0.60    0.90
 -11  -9  -2    0.70    1.20
  11  -9   2    1.20    1.30
  11  -9   2    1.60    1.40
  11   9   2    2.40    1.70
  11   9   2    1.10    1.40
 -11   9  -2    1.30    1.30
  12 -10  -2    0.70    1.20
  12 -10  -2    1.40    1.40
  12  10  -2    1.80    1.10
  12  10  -2    0.90    1.70
  12  10  -2    1.60    1.60
  11 -10  -2    0.50    1.00
  11 -10  -2   -0.10    1.20
  11 -10  -2   -0.30    1.00
  11  10  -2    0.60    1.60
  11  10  -2    0.60    0.90
  11  10  -2    1.70    1.50
  10 -10  -2    3.00    1.20
  10 -10  -2    0.70    0.90
  10 -10  -2    2.20    1.10
  10  10  -2    1.70    0.80
  10  10  -2    1.40    1.50
  10  10  -2    2.30    1.70
   9 -10  -2    2.90    1.00
   9 -10  -2    4.00    1.10
   9 -10  -2    3.50    1.20
   9  10  -2    3.00    1.70
   9  10  -2    3.60    1.30
   9  10  -2    3.10    1.00
   9  10  -2    3.70    0.90
   8 -10  -2    1.20    0.80
   8 -10  -2    0.80    0.90
   8 -10  -2    1.00    0.70
   8 -10  -2    1.30    0.90
   8  10  -2    0.50    1.10
   8  10  -2    1.20    0.70
   8  10  -2   -0.40    1.30
   7 -10  -2    0.40    0.70
   7 -10  -2    1.30    0.80
   7 -10  -2    1.40    0.80
  -7 -10   2    0.70    0.50
   7 -10  -2    0.40    0.80
   7  10  -2    1.40    0.70
   7  10  -2    0.50    1.20
   7  10  -2    0.30    1.00
   6 -10  -2   14.90    1.40
   6 -10  -2   18.30    1.60
   6 -10  -2   15.00    1.30
  -6 -10   2   14.20    1.10
   6  10  -2   17.50    1.90
   6  10  -2   17.90    1.70
   6  10  -2   17.50    1.40
  -5 -10   2    1.20    0.80
   5 -10  -2    2.60    0.80
  -5 -10   2    1.50    0.40
   5 -10  -2    1.10    0.60
   5 -10  -2    2.00    0.80
   5  10  -2    0.80    0.70
   5  10  -2    1.50    0.90
   5  10  -2    1.40    1.20
  -4 -10   2   87.89    3.10
   4 -10  -2   83.89    3.10
   4 -10  -2   91.29    3.20
   4 -10  -2   88.29    3.10
  -4 -10   2   87.39    2.60
   4  10  -2   88.49    3.60
   4  10  -2   84.79    3.00
  -4  10   2   90.89    2.70
   3 -10  -2    1.40    0.70
   3 -10  -2    1.40    0.70
  -3 -10   2    1.30    0.60
   3 -10  -2    0.80    0.60
  -3 -10   2    2.00    0.30
   3  10  -2    2.40    1.10
  -3  10   2    2.40    0.60
   3  10  -2    1.20    0.60
   2 -10  -2    0.40    0.70
   2 -10  -2    0.30    0.60
  -2 -10   2    1.50    0.20
   2 -10  -2    1.60    0.50
  -2 -10   2    0.80    0.50
   2 -10  -2    0.10    0.60
  -2  10   2    1.30    0.70
   2  10  -2    0.70    0.60
   2  10  -2    0.20    1.00
   1 -10  -2    2.80    0.50
   1 -10  -2    2.40    0.60
  -1 -10   2    1.40    0.50
   1 -10  -2    1.10    0.60
  -1 -10   2    2.40    0.20
   1  10  -2    1.70    0.60
  -1  10   2    2.10    0.80
  -1  10   2    2.40    0.60
   1  10  -2    2.60    0.70
   1  10  -2    2.10    1.00
   0 -10   2   15.60    0.60
   0 -10  -2   14.20    1.20
   0 -10  -2   15.90    1.00
   0 -10   2   14.20    1.00
   0 -10   2   14.20    1.10
   0 -10  -2   14.70    1.10
   0  10   2   16.20    1.10
   0  10  -2   14.50    1.30
   0  10   2   15.10    1.40
   0  10  -2   14.00    1.30
   1 -10   2    4.40    0.60
  -1 -10  -2    3.80    0.60
   1 -10   2    5.20    0.80
  -1 -10  -2    4.80    0.80
   1  10   2    4.40    1.00
   1  10   2    5.50    0.70
   1  10   2    3.20    0.70
  -1  10  -2    5.90    1.00
  -1  10  -2    3.90    0.80
   2 -10   2    0.90    0.50
   2 -10   2    0.70    0.70
  -2 -10  -2    0.80    0.50
   2 -10   2    0.00    0.60
  -2 -10  -2    0.20    0.60
  -2  10  -2    0.10    0.70
   2  10   2    0.70    0.50
   2  10   2   -0.10    0.80
  -2  10  -2    0.50    0.60
   2  10   2    0.90    0.60
  -3 -10  -2   15.50    1.20
   3 -10   2   15.50    1.30
   3 -10   2   13.30    1.20
  -3 -10  -2   15.20    1.30
   3 -10   2   15.50    1.10
   3  10   2   14.80    1.60
  -3  10  -2   13.90    1.40
   3  10   2   16.80    1.20
   3  10   2   15.00    1.20
  -3  10  -2   14.60    1.10
   4 -10   2    3.30    0.60
  -4 -10  -2    2.10    0.60
  -4 -10  -2    2.10    0.40
   4 -10   2    3.30    0.80
  -4 -10  -2    1.90    0.80
   4 -10   2    2.20    0.80
  -4  10  -2    1.00    0.90
   4  10   2    3.10    0.80
   4  10   2    2.80    0.70
  -4  10  -2    2.70    0.70
   4  10   2    1.20    1.10
  -5 -10  -2    4.00    0.90
   5 -10   2    1.90    0.90
   5 -10   2    3.00    0.90
   5 -10   2    1.30    0.60
  -5 -10  -2    2.10    0.90
   5  10   2    0.80    0.70
   5  10   2    2.30    1.20
   5  10   2    1.90    0.80
  -5  10  -2    2.80    0.70
  -5  10  -2    1.90    0.80
  -6 -10  -2    3.00    0.90
   6 -10   2    1.60    0.90
   6 -10   2    1.60    0.90
  -6 -10  -2    1.80    1.00
   6 -10   2    3.70    0.70
   6  10   2    2.60    1.20
  -6  10  -2    3.50    1.10
   6  10   2    4.00    0.90
   6  10   2    2.40    1.00
  -7 -10  -2    1.10    0.90
   7 -10   2    3.20    1.10
   7 -10   2    2.10    1.10
   7 -10   2    0.60    0.90
   7  10   2    3.10    1.40
  -7  10  -2    1.60    1.10
   7  10   2    3.60    1.10
   7  10   2    2.20    0.90
  -8 -10  -2    8.90    1.40
   8 -10   2   13.40    1.70
   8 -10   2   14.00    1.90
   8  10   2   10.40    1.90
   8  10   2   11.30    1.70
   8  10   2   10.60    1.40
  -8  10  -2    9.40    1.70
   9 -10   2    1.70    1.20
   9 -10   2   -1.00    1.10
  -9 -10  -2   -1.40    0.90
  -9  10  -2    0.00    1.20
   9  10   2    2.20    1.60
   9  10   2    0.70    1.20
   9  10   2   -0.60    0.80
  10 -10   2    3.40    1.50
  10 -10   2    2.40    1.30
 -10 -10  -2    2.30    1.30
 -10  10  -2    2.00    1.40
  10  10   2    3.50    1.50
  10  10   2    8.90    1.90
  10  10   2    2.00    1.10
  11 -11  -2    1.80    1.40
  11 -11  -2    0.50    1.00
  11  11  -2    2.80    1.70
  11  11  -2    1.80    1.00
  11  11  -2   -0.20    1.70
  10 -11  -2   -1.00    1.10
  10 -11  -2   -0.60    0.80
  10  11  -2    1.60    1.40
  10  11  -2   -0.40    0.80
  10  11  -2    0.60    1.80
   9 -11  -2   -0.10    0.90
   9 -11  -2   -1.30    1.00
   9 -11  -2    0.20    0.80
   9  11  -2   -1.10    1.10
   9  11  -2    0.10    0.70
   9  11  -2   -0.30    1.50
   8 -11  -2   -0.10    0.80
   8 -11  -2    1.10    0.90
   8 -11  -2   -0.30    1.00
   8 -11  -2   -0.80    1.00
   8  11  -2   -0.20    1.40
   8  11  -2   -0.40    1.00
   8  11  -2    0.40    0.80
   7 -11  -2    0.90    0.90
   7 -11  -2   -0.80    0.70
   7 -11  -2   -0.10    0.80
   7  11  -2    0.00    0.90
   7  11  -2   -0.10    0.70
   7  11  -2    1.10    1.30
   6 -11  -2    1.90    0.80
   6 -11  -2    2.60    0.90
   6 -11  -2    2.20    0.90
   6  11  -2    2.60    1.00
   6  11  -2    2.20    1.40
   6  11  -2    2.00    0.80
   5 -11  -2    3.60    0.90
   5 -11  -2    2.80    0.90
   5 -11  -2    3.00    0.90
  -5 -11   2    3.10    0.90
   5  11  -2    2.10    0.80
   5  11  -2    0.70    1.20
   5  11  -2    0.80    0.90
  -4 -11   2  152.68    4.80
   4 -11  -2  155.18    4.80
   4 -11  -2  157.88    4.90
   4 -11  -2  148.19    4.70
  -4  11   2  147.89    4.30
   4  11  -2  152.28    4.80
   4  11  -2  146.59    5.20
   4  11  -2  147.39    4.60
  -3 -11   2   17.00    1.30
   3 -11  -2   16.90    1.30
   3 -11  -2   18.40    1.40
   3 -11  -2   17.20    1.30
  -3  11   2   17.70    1.20
   3  11  -2   16.10    1.20
   3  11  -2   16.10    1.70
   2 -11  -2   19.80    1.20
   2 -11  -2   17.30    1.40
   2 -11  -2   21.80    1.50
   2 -11  -2   19.50    1.40
  -2 -11   2   19.20    1.30
  -2  11   2   20.90    1.40
  -2  11   2   22.20    1.40
   2  11  -2   20.00    1.30
   2  11  -2   20.20    1.90
   1 -11  -2    4.00    0.60
   1 -11  -2    3.50    0.80
   1 -11  -2    2.80    0.80
  -1 -11   2    3.10    0.70
   1  11  -2    4.50    1.10
   1  11  -2    3.20    0.70
   1  11  -2    3.40    0.70
  -1  11   2    3.80    0.80
  -1  11   2    3.50    0.90
   0 -11   2   16.70    1.30
   0 -11  -2   16.70    1.10
   0 -11  -2   13.40    1.20
   0 -11   2   15.50    0.70
   0 -11   2   16.40    1.10
   0 -11  -2   14.90    1.20
   0  11   2   16.80    1.50
   0  11   2   15.50    1.20
   0  11  -2   16.10    1.50
   0  11  -2   15.50    1.30
  -1 -11  -2  102.79    3.20
  -1 -11  -2   95.49    3.50
   1 -11   2   98.89    3.40
   1 -11   2  102.79    2.80
   1 -11   2   99.09    3.20
  -1  11  -2   98.29    3.50
   1  11   2   96.29    3.60
   1  11   2   94.69    3.40
  -1  11  -2  103.89    3.50
   1  11   2   99.69    3.10
   2 -11   2   34.00    1.50
  -2 -11  -2   33.50    1.60
   2 -11   2   32.90    1.80
   2 -11   2   30.50    1.80
  -2 -11  -2   30.80    1.80
  -2  11  -2   32.30    1.90
   2  11   2   32.40    1.50
   2  11   2   29.30    2.00
   2  11   2   32.10    1.70
  -2  11  -2   29.60    1.70
  -3 -11  -2    0.80    0.60
   3 -11   2    1.10    0.70
   3 -11   2   -0.30    0.70
  -3 -11  -2   -0.20    0.70
   3 -11   2   -0.50    0.50
  -3  11  -2    0.60    0.70
   3  11   2   -0.40    0.60
  -3  11  -2    0.90    0.90
   3  11   2    0.00    1.00
   3  11   2    0.40    0.60
  -4 -11  -2    2.70    0.70
   4 -11   2    3.90    0.90
  -4 -11  -2    3.20    0.90
   4 -11   2    2.40    0.90
   4 -11   2    3.50    0.70
  -4  11  -2    2.70    1.00
   4  11   2    1.20    1.20
   4  11   2    3.20    0.80
  -4  11  -2    3.90    0.80
   4  11   2    4.30    0.90
  -5 -11  -2   11.50    1.40
  -5 -11  -2    7.00    1.00
   5 -11   2    9.30    1.30
   5 -11   2    9.90    1.00
   5 -11   2    8.90    1.20
   5  11   2   10.30    1.20
   5  11   2    9.80    1.20
   5  11   2    8.70    1.60
  -5  11  -2    7.60    1.30
  -6 -11  -2    0.30    0.70
   6 -11   2   -0.10    0.90
  -6 -11  -2   -0.30    0.80
   6 -11   2   -0.70    0.50
   6 -11   2   -0.60    0.90
  -6  11  -2   -0.70    0.90
   6  11   2   -0.40    0.80
   6  11   2    0.00    0.80
   6  11   2    0.10    1.20
   7 -11   2    0.80    1.00
  -7 -11  -2    1.00    0.80
   7  11   2    1.80    0.90
  -7  11  -2    1.10    1.20
   7  11   2    1.90    1.10
   7  11   2    2.40    1.50
  -8 -11  -2    8.40    1.30
   8 -11   2    8.80    1.50
   8  11   2    7.90    1.80
  -8  11  -2    7.90    1.40
   8  11   2    8.40    1.30
   8  11   2    8.30    1.50
   9 -11   2    7.50    1.50
  -9 -11  -2    5.40    1.30
   9 -11   2    7.60    1.70
  -9  11  -2    7.00    1.60
   9  11   2    5.80    1.30
   9  11   2    7.70    1.60
   9  11   2    6.40    1.80
 -10 -11  -2    1.30    1.10
  10 -11   2    1.40    1.20
  10 -11   2   -0.30    1.30
 -10  11  -2    2.00    1.40
  10  11   2    4.00    1.80
  10  11   2    0.60    1.20
  10  11   2    0.60    1.30
  11 -12  -2    3.80    1.50
  11  12  -2    6.10    1.30
  11  12  -2    6.40    1.90
  11  12  -2    4.90    2.10
  10 -12  -2    4.30    1.50
  10 -12  -2    3.70    1.20
  10  12  -2    2.70    1.80
  10  12  -2    3.40    1.10
  10  12  -2    2.80    1.50
   9 -12  -2    1.30    1.20
   9 -12  -2   -0.40    0.90
   9  12  -2   -2.60    1.70
   9  12  -2    0.50    0.90
   9  12  -2    1.00    1.30
   8 -12  -2   -1.20    0.90
   8 -12  -2    0.70    0.80
   8  12  -2    0.50    0.80
   8  12  -2    0.40    1.60
   8  12  -2    0.80    1.10
   7 -12  -2    2.20    0.90
   7 -12  -2    0.60    1.00
   7 -12  -2    2.30    1.20
   7  12  -2    1.20    1.50
   7  12  -2    3.30    1.20
   7  12  -2    4.70    1.00
   6 -12  -2   45.60    2.40
   6 -12  -2   45.20    2.50
   6 -12  -2   43.20    2.40
   6  12  -2   41.50    2.10
   6  12  -2   43.30    2.90
   6  12  -2   44.90    2.50
   5 -12  -2   29.60    1.90
  -5 -12   2   27.90    1.90
   5 -12  -2   33.10    2.00
   5 -12  -2   30.20    1.90
   5  12  -2   28.00    1.70
   5  12  -2   32.30    2.10
   5  12  -2   27.60    2.40
   4 -12  -2    2.10    0.90
   4 -12  -2    2.50    0.90
  -4 -12   2    3.50    0.90
   4 -12  -2    2.40    0.80
   4  12  -2    2.70    0.80
   4  12  -2    3.90    1.50
   4  12  -2    4.30    1.00
   3 -12  -2   46.60    2.20
   3 -12  -2   48.10    2.30
   3 -12  -2   48.60    2.30
  -3 -12   2   44.10    2.20
   3 -12  -2   50.79    2.10
   3  12  -2   50.19    2.20
   3  12  -2   47.50    2.70
  -3  12   2   50.29    2.10
   2 -12  -2   46.60    2.30
   2 -12  -2   50.09    2.30
  -2 -12   2   49.60    2.20
   2 -12  -2   49.90    2.30
   2 -12  -2   49.99    2.00
  -2  12   2   51.69    2.20
   2  12  -2   54.39    2.80
  -2  12   2   49.90    2.20
   2  12  -2   54.29    2.20
   1 -12  -2    1.50    0.50
   1 -12  -2    0.10    0.60
   1 -12  -2   -0.20    0.70
  -1 -12   2    1.30    0.70
   1  12  -2    0.90    0.90
  -1  12   2    0.50    0.70
   1  12  -2    0.60    0.60
  -1  12   2   -0.60    0.70
   0 -12  -2    1.00    0.50
   0 -12  -2    0.90    0.70
   0 -12   2    1.50    0.60
   0 -12  -2    2.00    0.70
   0 -12   2   -0.20    0.60
   0  12   2    2.40    0.80
   0  12  -2    0.70    0.90
   0  12   2    1.30    0.90
   0  12  -2    3.00    0.70
  -1 -12  -2    8.20    1.10
   1 -12   2    9.40    1.00
   1 -12   2    9.40    1.10
  -1 -12  -2    9.20    0.90
   1  12   2    8.80    1.30
  -1  12  -2    8.90    1.10
   1  12   2    9.80    0.90
  -1  12  -2    9.50    1.30
   1  12   2    8.80    1.10
  -2 -12  -2   55.59    2.50
  -2 -12  -2   56.09    2.20
   2 -12   2   57.39    2.50
   2 -12   2   53.79    2.10
   2  12   2   53.19    2.10
  -2  12  -2   55.39    2.60
   2  12   2   51.29    2.40
  -2  12  -2   52.59    2.40
   2  12   2   52.29    2.70
   3 -12   2   19.60    1.60
   3 -12   2   21.60    1.30
  -3 -12  -2   19.50    1.30
  -3 -12  -2   21.00    1.70
   3 -12   2   17.90    1.60
   3  12   2   22.90    1.60
   3  12   2   18.70    1.40
  -3  12  -2   18.60    1.40
  -3  12  -2   20.00    1.80
   3  12   2   17.70    1.90
   4 -12   2   -0.10    0.80
   4 -12   2    0.30    0.50
  -4 -12  -2   -0.10    0.90
   4 -12   2    0.50    0.80
  -4 -12  -2   -0.20    0.60
  -4  12  -2    0.50    0.70
   4  12   2   -0.40    0.70
   4  12   2   -1.10    0.60
  -4  12  -2   -1.20    0.80
   4  12   2   -1.20    1.20
   5 -12   2    0.50    0.80
   5 -12   2    0.00    0.80
  -5 -12  -2   -0.10    0.70
   5 -12   2    0.30    0.60
  -5 -12  -2    0.40    0.80
   5  12   2   -0.90    0.70
   5  12   2    0.40    0.80
   5  12   2   -1.60    1.10
  -5  12  -2    0.00    0.70
  -6 -12  -2   -0.50    0.70
   6 -12   2    0.20    0.90
  -6 -12  -2    0.80    1.00
   6  12   2    0.90    0.90
  -6  12  -2    0.80    1.00
   6  12   2    0.10    1.40
   6  12   2   -0.90    0.80
   7 -12   2    4.30    1.20
  -7 -12  -2    4.30    1.00
   7  12   2    4.20    1.20
  -7  12  -2    4.10    1.40
   7  12   2    4.10    1.70
   7  12   2    4.10    1.10
  -8 -12  -2   -0.60    1.00
   8 -12   2    0.90    1.10
   8  12   2    1.10    1.00
   8  12   2    2.30    1.30
   8  12   2    0.70    1.70
  -8  12  -2    2.10    1.30
  -9 -12  -2   -1.10    0.90
   9 -12   2    1.00    1.30
   9  12   2   -1.20    0.90
   9  12   2    3.00    1.80
  -9  12  -2    0.70    1.30
   9  12   2    1.20    1.30
  10 -13  -2   -0.10    1.00
  10 -13  -2    2.70    1.40
  10  13  -2    2.60    2.10
  10  13  -2    5.10    1.20
  10  13  -2    2.20    1.50
   9 -13  -2    3.10    1.10
   9 -13  -2    0.70    1.30
   9  13  -2    2.50    1.50
   9  13  -2   -2.50    1.80
   9  13  -2    4.20    1.10
   8 -13  -2    9.80    1.40
   8 -13  -2    9.60    1.60
   8  13  -2   11.80    2.20
   8  13  -2   10.30    1.40
   8  13  -2   11.90    1.80
   7 -13  -2   10.40    1.40
   7 -13  -2   11.30    1.60
   7  13  -2   10.90    1.70
   7  13  -2    9.10    2.00
   7  13  -2   11.70    1.40
   6 -13  -2   32.10    2.10
   6 -13  -2   29.10    2.20
   6 -13  -2   29.80    2.20
   6  13  -2   30.90    1.90
   6  13  -2   32.20    2.30
   6  13  -2   26.30    2.70
  -5 -13   2   46.40    2.60
   5 -13  -2   47.70    2.50
   5 -13  -2   51.09    2.60
   5 -13  -2   46.90    2.60
   5  13  -2   47.20    2.60
   5  13  -2   46.30    2.30
   5  13  -2   45.50    3.10
  -4 -13   2   37.10    2.10
   4 -13  -2   39.70    2.20
   4 -13  -2   40.30    2.20
   4 -13  -2   41.60    2.40
   4  13  -2   39.60    2.90
   4  13  -2   44.30    2.30
   4  13  -2   40.80    2.10
   3 -13  -2    0.40    0.80
   3 -13  -2    1.50    0.60
  -3 -13   2    1.90    0.80
   3 -13  -2    0.90    0.80
   3 -13  -2    1.00    0.80
   3  13  -2    1.90    0.80
   3  13  -2    0.50    1.10
  -3  13   2    2.20    0.80
  -3  13   2    1.00    0.70
  -2 -13   2    0.20    0.60
   2 -13  -2   -0.70    0.50
   2 -13  -2   -0.30    0.70
   2 -13  -2   -0.50    0.70
   2  13  -2    0.10    1.10
   2  13  -2   -0.30    0.60
  -2  13   2   -0.40    0.70
  -2  13   2   -0.70    0.70
  -1 -13   2   -0.40    0.60
   1 -13  -2   -0.50    0.60
   1 -13  -2    0.50    0.80
   1 -13  -2   -0.60    0.50
   1  13  -2   -0.50    0.90
  -1  13   2    0.80    0.90
  -1  13   2    0.60    0.70
   1  13  -2   -1.20    0.70
   0 -13  -2    0.20    0.80
   0 -13  -2   -0.20    0.50
   0 -13   2    0.80    0.60
   0 -13   2   -0.20    0.70
   0  13   2   -0.80    0.70
   0  13  -2   -0.80    0.80
   0  13  -2    0.10    1.00
   0  13   2   -0.30    0.90
   0  13   2    0.70    0.50
  -1 -13  -2    1.30    0.90
  -1 -13  -2    1.10    0.60
   1 -13   2    1.20    0.70
   1 -13   2    1.50    0.80
  -1  13  -2    0.90    0.70
  -1  13  -2    2.00    1.00
   1  13   2    1.50    0.60
   1  13   2    2.70    0.90
   1  13   2    0.90    1.00
   2 -13   2    0.70    0.60
  -2 -13  -2    0.20    0.90
   2 -13   2   -0.80    0.70
  -2 -13  -2   -0.40    0.50
  -2  13  -2    0.70    0.90
   2  13   2    0.10    0.70
   2  13   2   -0.10    0.60
   2  13   2    0.70    1.00
  -2  13  -2   -0.60    0.80
  -3 -13  -2    3.30    1.10
   3 -13   2    3.70    1.10
  -3 -13  -2    3.50    0.70
   3 -13   2    2.10    0.90
   3 -13   2    2.30    0.70
   3  13   2    3.20    0.90
  -3  13  -2    2.60    1.00
   3  13   2    4.40    0.90
   3  13   2    3.10    1.30
  -3  13  -2    1.80    0.90
   4 -13   2    0.20    0.80
   4 -13   2    0.40    0.60
  -4 -13  -2   -0.70    0.60
   4 -13   2    1.60    0.90
  -4 -13  -2   -0.10    0.90
  -4  13  -2    0.90    0.90
   4  13   2    0.20    0.80
   4  13   2    0.30    1.30
   4  13   2   -1.30    0.70
   5 -13   2    0.70    1.00
  -5 -13  -2   -0.10    0.90
  -5 -13  -2    0.10    0.70
  -5  13  -2    0.40    1.00
   5  13   2    0.80    1.40
   5  13   2    0.40    0.80
   5  13   2   -0.70    0.80
   6 -13   2    1.60    1.10
  -6 -13  -2    1.60    1.10
  -6 -13  -2   -0.10    0.80
   6  13   2    1.40    1.50
   6  13   2    1.70    1.10
  -6  13  -2    0.10    1.10
   6  13   2    0.00    0.90
   7 -13   2    0.90    1.10
   7  13   2    0.10    1.50
  -7  13  -2    1.50    1.30
   7  13   2    0.20    0.90
   7  13   2    0.30    1.10
   8 -13   2   -0.10    1.20
   8  13   2   -2.40    1.00
   8  13   2    1.30    1.10
   8  13   2    2.20    1.60
  -8  13  -2    0.80    1.30
   9 -13   2   -0.30    1.20
   9  13   2   -0.90    1.00
  -9  13  -2    2.00    1.40
   9  13   2   -1.50    1.10
   9  13   2    2.00    1.90
   9 -14  -2    0.60    1.20
   9 -14  -2   -0.70    0.90
   9  14  -2   -2.50    1.00
   9  14  -2    1.10    1.00
   9  14  -2   -0.10    1.80
   8 -14  -2    1.30    1.20
   8 -14  -2   -0.40    0.90
   8  14  -2    0.30    1.10
   8  14  -2    0.30    1.00
   8  14  -2   -0.80    1.70
   7 -14  -2    1.50    1.10
   7 -14  -2    0.90    1.00
   7  14  -2    1.90    0.90
   7  14  -2    2.20    1.80
   7  14  -2    1.20    1.30
   6 -14  -2   -1.60    0.90
   6 -14  -2   -1.60    0.70
   6  14  -2    0.10    0.80
   6  14  -2    1.70    1.20
   6  14  -2   -1.10    1.60
   5 -14  -2    0.50    0.90
   5 -14  -2    0.30    1.00
  -5 -14   2    2.00    1.00
   5 -14  -2    2.30    1.00
   5  14  -2    0.50    1.10
   5  14  -2    0.90    1.50
   5  14  -2    0.70    0.90
   4 -14  -2   12.70    1.20
   4 -14  -2   11.90    1.40
   4 -14  -2   13.30    1.50
  -4 -14   2   14.30    1.50
   4 -14  -2   14.20    1.50
   4  14  -2   14.90    2.20
   4  14  -2   13.10    1.60
   4  14  -2   13.30    1.50
   3 -14  -2   -0.30    0.60
   3 -14  -2    0.00    0.80
   3 -14  -2   -1.10    0.70
   3 -14  -2    0.00    0.80
  -3 -14   2    1.20    0.80
  -3  14   2   -0.40    0.80
   3  14  -2   -0.70    0.70
   3  14  -2   -0.10    1.20
   2 -14  -2    4.10    1.00
   2 -14  -2    3.20    0.70
  -2 -14   2    3.00    0.90
   2 -14  -2    3.50    1.00
   2  14  -2    2.70    0.90
   2  14  -2    3.00    1.40
  -2  14   2    3.30    0.90
  -2  14   2    3.00    0.90
  -1 -14   2    0.40    0.70
   1 -14  -2    0.30    0.70
   1 -14  -2    0.00    0.50
   1 -14  -2    0.50    0.90
  -1  14   2    0.30    0.90
   1  14  -2    0.40    0.80
   1  14  -2    0.60    1.10
  -1  14   2    1.30    0.80
   0 -14  -2    3.40    1.00
   0 -14  -2    2.40    0.60
   0 -14   2    3.00    0.80
   0  14  -2    2.00    1.20
   0  14  -2    3.00    0.90
   0  14   2    2.20    1.10
   0  14   2    2.50    0.90
  -1 -14  -2    6.70    1.30
   1 -14   2    6.90    1.20
  -1 -14  -2    5.50    1.10
   1 -14   2    4.40    0.90
  -1  14  -2    5.90    1.30
   1  14   2    5.70    1.30
   1  14   2    5.30    1.10
   2 -14   2    1.10    0.90
  -2 -14  -2    1.70    1.00
   2 -14   2    0.70    0.60
   2  14   2    0.00    0.80
  -2  14  -2    0.60    0.90
  -2  14  -2    0.60    0.80
   2  14   2    0.00    1.10
  -3 -14  -2    2.20    1.00
   3 -14   2    0.90    0.70
   3 -14   2    1.60    1.00
   3  14   2    2.40    1.00
  -3  14  -2    2.70    1.00
   3  14   2    0.80    1.30
  -4 -14  -2    1.20    1.00
   4 -14   2    1.00    1.00
   4  14   2    1.90    1.50
  -4  14  -2    0.20    1.00
   4  14   2   -0.40    0.80
  -5 -14  -2    1.40    1.10
   5 -14   2   -1.30    0.90
  -5  14  -2    0.00    1.00
   5  14   2   -1.50    1.30
   5  14   2   -0.30    0.80
  -6 -14  -2    1.20    1.20
   6 -14   2    1.30    1.10
   6  14   2   -1.50    1.40
   6  14   2   -0.30    0.90
  -6  14  -2    1.40    1.20
   7 -14   2   -0.10    1.10
   7  14   2   -0.60    1.00
  -7  14  -2    0.30    1.20
   7  14   2    0.20    1.60
   8 -14   2    0.30    1.10
  -8  14  -2   -0.40    1.20
   8  14   2    1.30    1.60
   8  14   2    0.20    1.00
   8 -15  -2   -0.60    1.10
   8 -15  -2   -1.80    0.90
   8  15  -2   -1.60    1.80
   8  15  -2   -0.20    1.20
   8  15  -2   -0.20    0.90
   7 -15  -2    0.30    1.10
   7 -15  -2   -0.80    0.80
   7  15  -2   -2.20    1.70
   7  15  -2    0.60    1.10
   7  15  -2    0.10    0.90
   6 -15  -2    2.80    1.20
   6 -15  -2    4.30    1.20
   6  15  -2    5.60    1.20
   6  15  -2   -0.50    1.70
   6  15  -2    2.20    1.30
  -5 -15   2    2.20    1.10
   5 -15  -2    0.10    0.90
   5 -15  -2    1.60    1.10
   5  15  -2    1.20    0.90
   5  15  -2   -0.30    1.60
   5  15  -2    1.50    1.10
   4 -15  -2   25.00    2.00
   4 -15  -2   29.30    2.00
  -4 -15   2   26.30    2.10
  -4  15   2   22.40    1.80
   4  15  -2   23.00    2.60
   4  15  -2   25.20    2.10
   4  15  -2   23.40    1.80
   3 -15  -2    0.00    0.90
   3 -15  -2    0.20    0.80
  -3 -15   2    0.70    0.90
  -3  15   2   -0.10    0.90
   3  15  -2    0.20    0.80
   3  15  -2   -1.00    1.40
   2 -15  -2    0.20    0.80
  -2 -15   2    1.40    0.80
   2 -15  -2    0.40    0.80
   2  15  -2    1.10    0.90
  -2  15   2    0.50    0.80
   2  15  -2   -0.70    1.30
  -1 -15   2    0.50    0.80
   1 -15  -2   -0.30    0.90
   1 -15  -2   -1.10    0.70
   1  15  -2   -0.80    0.80
  -1  15   2    0.40    0.80
   1  15  -2   -1.40    1.10
  -1  15   2   -1.10    0.90
   0 -15   2   10.40    1.30
   0 -15  -2   12.60    1.50
   0  15  -2   11.80    1.40
   0  15  -2   10.70    1.70
   0  15   2   11.30    1.50
   0  15   2   11.80    1.40
   1 -15   2   30.80    2.10
   1 -15   2   33.60    1.90
  -1 -15  -2   35.80    2.30
  -1  15  -2   30.00    2.00
   1  15   2   31.20    2.10
  -1  15  -2   31.20    2.30
   1  15   2   32.70    2.40
   2 -15   2    6.30    1.30
  -2 -15  -2    5.00    1.20
   2 -15   2    5.50    1.00
   2  15   2    4.80    1.40
  -2  15  -2    5.10    1.30
   2  15   2    4.30    1.10
  -3 -15  -2    1.10    1.00
   3 -15   2    0.20    0.80
   3 -15   2    0.40    1.00
   3  15   2   -1.40    1.20
  -3  15  -2    1.20    1.00
   3  15   2   -0.10    0.80
  -4 -15  -2    2.20    1.20
   4 -15   2   -1.10    1.00
  -4  15  -2    0.90    1.10
   4  15   2    0.10    1.40
   4  15   2    2.10    1.10
   5 -15   2    1.00    1.10
  -5 -15  -2   -0.90    1.10
   5  15   2    0.70    1.00
  -5  15  -2    0.00    1.10
   5  15   2    0.70    1.60
   6 -15   2    1.20    1.30
  -6 -15  -2    0.40    1.30
   6  15   2    1.50    1.10
  -6  15  -2    0.30    1.20
   6  15   2    1.00    1.60
   7 -15   2    1.20    1.20
  -7  15  -2    2.50    1.40
   7  15   2   -0.60    1.00
   7  15   2    1.90    1.70
   7 -16  -2    0.30    1.10
   7 -16  -2   -0.70    1.00
   7  16  -2   -1.90    1.10
   7  16  -2    0.40    1.90
   7  16  -2    1.60    1.00
   6 -16  -2   -0.10    0.90
   6 -16  -2    0.00    1.10
   6  16  -2   -0.50    1.90
   6  16  -2    0.00    1.00
   6  16  -2   -0.30    1.10
   5 -16  -2    0.80    1.00
   5 -16  -2    3.60    1.30
  -5 -16   2    0.60    1.10
   5  16  -2    1.10    1.00
   5  16  -2   -2.10    1.60
  -5  16   2   -0.50    1.00
   5  16  -2    0.20    1.10
   4 -16  -2   -0.70    0.80
  -4 -16   2   -0.10    0.90
   4 -16  -2    0.70    1.00
  -4  16   2   -0.30    1.00
   4  16  -2    0.20    1.00
   4  16  -2   -0.40    0.90
   4  16  -2   -2.30    1.40
   3 -16  -2    0.10    0.80
   3 -16  -2    0.60    1.00
  -3 -16   2   -0.80    0.90
  -3  16   2    1.80    1.00
   3  16  -2    0.40    1.00
   3  16  -2   -2.20    1.40
   3  16  -2    0.20    0.90
   2 -16  -2    0.10    0.90
   2 -16  -2    1.60    1.10
  -2 -16   2   -0.60    0.80
   2  16  -2   -0.20    1.00
  -2  16   2    0.40    0.90
   2  16  -2   -2.20    1.40
  -1 -16   2    0.10    0.80
   1 -16  -2    0.70    1.00
  -1  16   2    0.80    0.90
   1  16  -2    0.70    1.40
   1  16  -2    1.40    0.90
  -1  16   2   -0.20    1.00
   0 -16   2    0.40    0.80
   0 -16  -2    0.90    1.10
   0  16   2    0.10    0.90
   0  16  -2    0.40    0.90
   0  16  -2   -2.40    1.20
   0  16   2    0.70    1.20
   1 -16   2    0.00    0.80
  -1 -16  -2    1.50    1.10
  -1  16  -2    1.50    1.00
   1  16   2    0.50    0.90
  -1  16  -2   -1.60    1.10
   1  16   2   -0.30    1.30
  -2 -16  -2   11.70    1.60
   2 -16   2    8.40    1.50
   2 -16   2    9.40    1.20
   2  16   2   10.40    1.80
   2  16   2   11.80    1.60
  -3 -16  -2    3.70    1.30
   3 -16   2    3.70    1.30
   3  16   2    4.10    1.70
   3  16   2    6.90    1.30
   4 -16   2    2.50    1.30
  -4 -16  -2    1.30    1.30
   4  16   2    3.70    1.20
   4  16   2    2.60    1.50
   5 -16   2    0.90    1.20
  -5 -16  -2    1.50    1.50
   5  16   2    1.50    1.20
   5  16   2    2.50    1.70
   6 -16   2   -0.80    1.20
  -6 -16  -2    0.60    1.30
   6  16   2    0.60    1.10
   6  16   2    0.10    1.80
   6 -17  -2    0.50    1.00
   6 -17  -2    1.00    1.20
  -6  17   2   -1.30    0.90
   6  17  -2   -1.00    1.80
   6  17  -2    1.30    1.00
  -5 -17   2    0.40    1.00
   5 -17  -2    1.40    1.10
   5 -17  -2    0.50    1.20
   5  17  -2    1.40    1.00
   5  17  -2   -1.00    1.70
  -5  17   2    0.20    1.10
  -4 -17   2   -0.10    1.00
   4 -17  -2   -0.10    1.00
   4 -17  -2    1.20    1.10
   4  17  -2    0.00    0.90
   4  17  -2   -1.60    1.60
  -4  17   2   -0.80    1.10
  -3 -17   2    1.80    1.10
   3 -17  -2    3.60    1.20
   3 -17  -2    3.50    1.20
   3  17  -2    3.60    1.20
   3  17  -2    0.00    1.70
  -3  17   2    5.40    1.30
   2 -17  -2    2.00    1.10
   2 -17  -2    1.00    1.00
  -2 -17   2    1.80    1.00
   2  17  -2    1.00    1.70
   2  17  -2    1.50    1.00
  -2  17   2    2.20    1.10
   1 -17  -2   -1.20    1.00
  -1 -17   2    0.30    0.80
   1  17  -2   -1.50    0.90
   1  17  -2   -1.20    1.30
  -1  17   2    1.50    1.10
   0 -17   2    0.50    0.80
   0 -17  -2   -0.50    1.00
   0  17  -2    0.30    0.90
   0  17  -2   -0.20    1.40
   0  17   2    0.10    1.20
   0  17   2    2.00    1.10
   1 -17   2    3.50    1.10
  -1 -17  -2    6.00    1.40
  -1  17  -2    4.90    1.30
   1  17   2    4.20    1.40
   1  17   2    5.10    1.60
  -2 -17  -2    1.00    1.10
   2 -17   2    1.30    1.20
   2  17   2    3.50    1.70
  -2  17  -2   -1.20    1.00
   2  17   2    0.30    1.20
   3 -17   2   16.40    1.90
  -3 -17  -2   17.40    2.10
   3  17   2   17.60    2.00
   3  17   2   20.90    2.50
   4 -17   2    5.70    1.50
  -4 -17  -2    4.90    1.60
   4  17   2    5.20    1.40
   4  17   2    6.30    1.90
  -5 -17  -2   -0.60    1.30
   5 -17   2    0.30    1.20
   5  17   2   -0.80    1.10
   5  17   2    1.10    1.60
   5 -18  -2   -0.10    1.30
   5 -18  -2    1.30    1.00
  -5  18   2    0.40    1.30
   5  18  -2    0.90    1.10
   4 -18  -2    1.50    1.20
  -4 -18   2    2.40    1.20
   4 -18  -2    2.60    1.20
   4  18  -2    2.70    1.20
   4  18  -2    1.50    2.00
  -4  18   2    1.00    1.10
   3 -18  -2    0.80    1.10
  -3 -18   2   -0.30    1.00
   3 -18  -2    1.90    1.20
   3  18  -2   -0.90    1.80
  -3  18   2    1.40    1.20
   3  18  -2    1.40    1.10
  -2 -18   2    1.50    1.00
   2 -18  -2    1.50    1.20
   2  18  -2    2.20    1.10
   2  18  -2    1.40    1.80
  -2  18   2    4.20    1.30
  -1 -18   2   -1.40    0.80
   1 -18  -2    0.90    1.20
  -1  18   2   -1.30    1.00
   1  18  -2   -1.80    1.50
   1  18  -2   -2.50    0.80
   0 -18  -2    5.00    1.50
   0 -18   2    6.30    1.50
   0  18  -2    5.30    1.40
   0  18   2    6.00    1.40
  -1 -18  -2    4.60    1.40
   1  18   2    8.30    1.80
  -1  18  -2    5.90    1.50
   1  18   2    4.70    1.40
  -2 -18  -2    6.50    1.70
  -2  18  -2    4.50    1.50
   2  18   2    5.80    1.50
   2  18   2    9.00    2.00
  -3 -18  -2    2.10    1.30
   3 -18   2    0.70    1.20
   3  18   2    1.30    1.20
  -3  18  -2   -0.80    1.30
   3  18   2    3.40    1.60
   1 -19  -2   -1.40    1.10
   1  19  -2   -0.10    1.20
  -1  19   2    1.60    1.30
   0  19  -2    2.40    1.30
   0  19   2    1.50    1.20
  14   0  -3   -0.30    1.40
  14   0  -3   -0.30    1.20
  13   0  -3   -0.20    1.30
  13   0  -3    1.90    1.20
  12   0  -3   -0.30    1.30
  12   0  -3    1.30    1.10
  11   0  -3   45.30    2.60
  11   0  -3   46.70    2.40
  11   0  -3   44.50    2.40
  10   0  -3   -0.60    0.70
  10   0  -3    1.60    0.80
  10   0  -3   -0.60    0.90
  10   0  -3    0.50    0.70
   9   0  -3    7.30    1.00
   9   0  -3   10.00    1.00
   9   0  -3    8.60    1.30
   9   0  -3    7.90    1.10
   8   0  -3    0.30    0.60
   8   0  -3   -1.00    0.80
   8   0  -3   -0.30    0.60
   8   0  -3    0.20    0.50
   7   0  -3   -0.40    0.50
   7   0  -3   -0.70    0.60
   7   0  -3    0.10    0.50
   7   0  -3    0.60    0.50
   6   0  -3    0.40    0.50
   6   0  -3   -0.20    0.50
   6   0  -3   -0.30    0.40
   6   0  -3   -0.40    0.40
   5   0  -3  818.72   20.70
   5   0  -3  834.32   20.70
   5   0  -3  812.62   20.70
   5   0  -3  838.82   20.60
  -4   0   3    0.00    0.10
   4   0  -3   -0.10    0.30
   4   0  -3    0.00    0.30
   4   0  -3   -0.10    0.30
   3   0  -3  545.35   13.90
   3   0  -3  554.04   13.90
  -3   0   3  569.84   13.80
   2   0  -3   -1.00    0.20
   1   0  -3 2012.20   48.40
  -1   0   3 1968.40   48.30
   1   0  -3 1919.21   48.70
   1   0  -3 1921.81   48.80
   0   0   3   -0.80    0.20
   0   0   3   -0.10    0.20
   0   0  -3   -0.30    0.10
   0   0  -3   -0.20    0.10
   0   0   3   -0.10    0.10
   0   0  -3    0.50    0.30
   0   0  -3   -0.30    0.20
   0   0  -3   -0.40    0.10
   0   0  -3   -0.50    0.20
   0   0  -3   -0.30    0.20
  -1   0  -3 1511.05   36.30
   1   0   3 1477.45   36.50
  -1   0  -3 1477.05   36.70
  -1   0  -3 1490.55   37.00
   1   0   3 1527.15   36.60
  -1   0  -3 1446.26   36.60
  -1   0  -3 1398.36   36.20
   1   0   3 1437.46   37.00
   1   0   3 1470.55   36.40
  -2   0  -3   -0.30    0.20
   2   0   3    0.20    0.30
  -2   0  -3   -0.50    0.20
   2   0   3   -0.50    0.20
  -2   0  -3   -0.30    0.30
   2   0   3   -0.20    0.30
  -2   0  -3   -0.30    0.20
   2   0   3   -0.60    0.20
   2   0   3   -0.30    0.40
   3   0   3  216.18    6.10
  -3   0  -3  230.48    5.80
   3   0   3  222.08    5.80
  -3   0  -3  231.38    6.10
   3   0   3  231.18    5.80
   3   0   3  222.08    6.10
  -3   0  -3  218.88    6.10
  -4   0  -3    0.10    0.30
  -4   0  -3    0.00    0.50
   4   0   3   -0.40    0.40
  -4   0  -3    0.20    0.40
   4   0   3    0.40    0.30
   4   0   3    0.20    0.50
   4   0   3    0.00    0.30
   5   0   3   92.39    2.80
   5   0   3   92.89    3.20
   5   0   3   96.19    2.80
  -5   0  -3   95.89    3.10
  -5   0  -3   95.79    2.90
   5   0   3   87.19    3.10
  -5   0  -3   94.99    3.20
   6   0   3    0.30    0.50
  -6   0  -3    0.40    0.60
  -6   0  -3    0.00    0.60
   6   0   3   -0.60    0.60
   6   0   3   -0.70    0.70
   6   0   3    0.20    0.50
   7   0   3   10.40    1.30
   7   0   3    7.00    0.90
   7   0   3    7.80    1.10
  -7   0  -3    7.40    1.10
   7   0   3    8.10    0.90
  -7   0  -3    6.70    1.00
   8   0   3    1.10    0.80
   8   0   3    0.10    1.00
   8   0   3   -1.00    0.60
  -8   0  -3    0.30    0.80
   8   0   3   -1.20    0.60
  -8   0  -3   -0.60    0.80
   9   0   3    6.80    1.00
  -9   0  -3    5.70    1.20
   9   0   3    6.20    1.00
   9   0   3    7.10    1.40
  -9   0  -3    6.20    1.10
 -10   0  -3    0.20    0.90
  10   0   3   -0.20    0.80
 -10   0  -3   -0.30    1.10
  10   0   3    0.00    0.80
  10   0   3    0.80    1.30
  11   0   3    4.30    1.10
  11   0   3    5.40    1.70
  12   0   3    1.00    1.40
  14  -1  -3   -0.90    1.20
  14  -1  -3    1.10    1.60
  14   1  -3   -0.70    1.10
  14   1  -3    1.00    1.70
  13  -1  -3    1.40    1.40
  13  -1  -3    1.10    1.10
  13   1  -3    0.00    1.30
  13   1  -3   -2.10    1.00
  12  -1  -3    5.60    1.40
  12  -1  -3    4.80    1.20
  12   1  -3    4.60    1.50
  12   1  -3    5.50    1.20
  11  -1  -3    7.70    1.40
  11  -1  -3    9.70    1.30
  11  -1  -3    5.10    1.10
  11   1  -3    6.10    1.40
  11   1  -3    7.70    1.20
  11   1  -3    7.70    1.30
  11   1  -3    8.00    1.20
  10  -1  -3    3.60    1.00
  10  -1  -3    4.10    1.00
  10  -1  -3    5.30    1.20
  10   1  -3    3.70    0.90
  10   1  -3    4.40    1.00
  10   1  -3    2.80    1.10
  10   1  -3    3.20    0.90
   9  -1  -3   32.40    1.50
   9  -1  -3   29.60    1.70
   9  -1  -3   34.20    2.00
   9  -1  -3   31.60    1.80
   9   1  -3   32.90    1.80
   9   1  -3   32.90    2.00
   9   1  -3   28.20    1.70
   9   1  -3   31.30    1.70
   8  -1  -3    5.10    0.70
   8  -1  -3    3.90    0.80
   8  -1  -3    4.10    0.80
   8  -1  -3    5.40    1.00
   8   1  -3    5.50    0.90
   8   1  -3    5.70    0.90
   8   1  -3    6.00    0.90
   8   1  -3    5.30    1.00
   7  -1  -3   33.40    1.40
   7  -1  -3   32.50    1.60
   7  -1  -3   32.90    1.70
   7  -1  -3   34.20    1.50
   7   1  -3   32.80    1.70
   7   1  -3   32.10    1.50
   7   1  -3   31.30    1.60
   7   1  -3   33.40    1.60
   6  -1  -3    3.70    0.60
   6  -1  -3    3.90    0.60
   6  -1  -3    3.90    0.70
   6  -1  -3    3.80    0.50
   6   1  -3    3.90    0.60
   6   1  -3    4.50    0.70
   6   1  -3    4.50    0.70
   5  -1  -3    4.00    0.50
   5  -1  -3    3.50    0.60
   5  -1  -3    3.80    0.40
   5  -1  -3    2.80    0.50
   5   1  -3    3.40    0.60
   5   1  -3    2.50    0.50
   5   1  -3    3.60    0.60
  -5   1   3    2.80    0.50
   4  -1  -3  519.05   13.40
   4  -1  -3  540.25   13.30
   4  -1  -3  514.15   13.40
  -4  -1   3  566.54   13.20
   4  -1  -3  530.15   13.50
   4   1  -3  530.45   13.50
   4   1  -3  515.25   13.50
  -4   1   3  543.65   13.50
   4   1  -3  535.55   13.50
   3  -1  -3  683.53   17.50
  -3  -1   3  755.32   17.40
   3  -1  -3  681.63   17.60
   3  -1  -3  707.63   17.50
   3   1  -3  700.43   17.50
  -3   1   3  702.73   17.60
   3   1  -3  710.83   17.60
   2  -1  -3   93.49    2.60
   2  -1  -3   90.29    2.50
   2  -1  -3   91.89    2.50
   2   1  -3   97.69    2.30
  -2   1   3   91.79    2.50
  -2   1   3   96.49    2.40
   1  -1  -3 3009.70   74.79
   1  -1  -3 2869.21   74.89
   1  -1  -3 2853.41   75.09
   1  -1  -3 3182.48   74.99
   1  -1  -3 2947.41   75.49
   1   1  -3 3117.09   75.99
  -1   1   3 2999.50   74.89
   1   1  -3 3084.69   75.49
  -1   1   3 3181.78   75.49
  -1   1   3 3118.09   74.99
   0  -1  -3   93.39    2.60
   0  -1  -3   97.39    2.60
   0  -1   3  100.79    2.60
   0  -1   3   95.69    2.50
   0  -1  -3   93.19    2.70
   0   1   3   98.39    2.60
   0   1  -3   95.19    2.50
   0   1   3   96.49    2.60
   0   1  -3   98.99    2.50
   0   1  -3   95.49    2.40
   0   1  -3   93.29    2.60
   0   1   3   99.59    2.60
   0   1  -3   94.19    2.70
   1  -1   3  226.28    5.60
  -1  -1  -3  216.88    5.90
  -1  -1  -3  216.88    5.70
   1  -1   3  218.48    5.90
   1  -1   3  223.88    5.70
   1  -1   3  228.48    5.60
  -1  -1  -3  220.88    5.90
   1   1   3  230.78    5.50
   1   1   3  227.88    5.80
   1   1   3  222.08    5.80
  -1   1  -3  214.38    5.80
  -1   1  -3  234.38    5.70
  -1   1  -3  222.08    5.90
  -1   1  -3  226.28    5.70
   1   1   3  219.58    5.50
   1   1   3  222.98    6.00
   1   1   3  233.48    5.70
  -2  -1  -3   70.89    2.10
  -2  -1  -3   70.69    2.20
   2  -1   3   71.29    2.30
   2  -1   3   71.59    2.00
   2  -1   3   72.59    2.00
   2  -1   3   77.39    2.00
  -2  -1  -3   73.89    2.30
   2   1   3   72.99    2.00
  -2   1  -3   72.59    2.30
  -2   1  -3   70.49    2.00
  -2   1  -3   74.19    2.20
   2   1   3   72.99    1.90
   2   1   3   67.79    2.20
   2   1   3   71.09    2.30
  -3  -1  -3    3.90    0.50
   3  -1   3    4.90    0.50
   3  -1   3    4.80    0.40
   3  -1   3    4.50    0.60
  -3  -1  -3    4.10    0.50
   3   1   3    4.50    0.50
   3   1   3    4.90    0.70
  -3   1  -3    4.20    0.40
  -3   1  -3    3.80    0.50
   3   1   3    4.30    0.60
   4  -1   3    9.90    0.70
  -4  -1  -3    9.10    0.80
   4  -1   3   10.30    0.70
   4  -1   3    9.80    0.90
  -4  -1  -3    9.30    0.80
   4   1   3   10.30    0.90
  -4   1  -3   11.40    0.70
   4   1   3   10.70    0.70
   4   1   3    9.90    0.90
  -4   1  -3    9.40    0.80
  -4   1  -3    7.30    0.80
   4   1   3   10.00    0.70
  -5  -1  -3    3.30    0.70
   5  -1   3    3.50    0.50
  -5  -1  -3    3.80    0.60
   5  -1   3    3.10    0.80
   5  -1   3    3.00    0.50
   5   1   3    3.20    0.80
  -5   1  -3    2.70    0.70
   5   1   3    3.70    0.50
  -5   1  -3    3.20    0.70
   5   1   3    3.80    0.50
  -5   1  -3    3.70    0.50
   5   1   3    2.80    0.70
   6  -1   3   28.40    1.30
   6  -1   3   28.30    1.70
  -6  -1  -3   30.50    1.60
   6  -1   3   28.80    1.40
  -6  -1  -3   27.70    1.70
   6   1   3   29.20    1.30
  -6   1  -3   27.60    1.70
   6   1   3   27.10    1.60
   6   1   3   26.40    1.70
  -6   1  -3   25.10    1.70
   6   1   3   28.80    1.40
  -7  -1  -3    4.70    1.00
   7  -1   3    4.80    0.80
   7  -1   3    6.10    1.10
  -7  -1  -3    6.40    0.90
   7  -1   3    6.20    0.90
  -7   1  -3    5.10    1.00
   7   1   3    6.00    0.80
   7   1   3    6.40    0.80
   7   1   3    5.80    1.10
  -7   1  -3    5.30    1.00
   7   1   3    5.50    1.10
   8  -1   3   27.40    2.10
  -8  -1  -3   26.90    1.90
  -8  -1  -3   26.00    2.00
   8  -1   3   25.30    1.60
   8  -1   3   24.60    1.60
   8   1   3   27.10    1.60
  -8   1  -3   25.40    1.90
   8   1   3   28.40    2.00
   8   1   3   24.40    1.90
   8   1   3   23.60    1.50
  -8   1  -3   29.60    2.00
   9  -1   3    3.20    1.20
  -9  -1  -3    1.60    0.90
   9  -1   3    1.60    0.90
   9  -1   3    1.30    0.70
  -9  -1  -3    1.70    1.00
   9   1   3    4.00    1.20
  -9   1  -3    2.50    0.90
   9   1   3    3.00    0.90
   9   1   3    2.00    0.80
   9   1   3    2.30    1.10
  -9   1  -3    3.00    1.10
  10  -1   3   -0.40    0.90
  10  -1   3    1.40    1.20
 -10  -1  -3    1.50    1.10
  10  -1   3    0.50    0.80
 -10  -1  -3    0.30    0.90
  10   1   3   -0.20    0.80
  10   1   3    2.20    1.20
 -10   1  -3   -1.50    1.00
  10   1   3   -0.10    0.70
  11  -1   3    1.50    1.00
  11  -1   3    2.20    1.50
  11   1   3    2.50    1.10
  11   1   3    2.20    1.40
 -11   1  -3    0.80    1.00
  12  -1   3    1.80    1.60
  12   1   3   -0.70    1.50
  14  -2  -3    0.70    1.40
  14  -2  -3    2.50    1.40
  14   2  -3   -0.60    1.40
  14   2  -3   -2.60    1.10
  13  -2  -3   -0.40    1.00
  13  -2  -3    0.70    1.20
  13   2  -3    0.30    1.20
  13   2  -3    1.20    1.50
  12  -2  -3    6.90    1.60
  12  -2  -3    5.80    1.20
  12   2  -3    5.70    1.50
  12   2  -3    3.80    1.30
  11  -2  -3    2.00    1.00
  11  -2  -3    2.60    1.10
  11  -2  -3    2.80    1.00
  11   2  -3    2.70    1.00
  11   2  -3    2.40    1.00
  11   2  -3    2.20    1.00
  11   2  -3    1.10    1.10
  10  -2  -3   -0.10    0.80
  10  -2  -3    1.30    0.90
  10  -2  -3    1.20    0.90
  10   2  -3   -1.00    0.70
  10   2  -3    0.90    0.80
  10   2  -3   -0.40    1.00
  10   2  -3    1.50    0.90
   9  -2  -3   53.19    2.50
   9  -2  -3   54.49    2.40
   9  -2  -3   56.69    1.90
   9  -2  -3   54.89    2.30
   9   2  -3   50.89    2.40
   9   2  -3   51.39    2.50
   9   2  -3   53.29    2.40
   9   2  -3   51.69    2.30
   8  -2  -3    2.40    0.70
   8  -2  -3    2.50    0.80
   8  -2  -3    2.40    0.50
   8  -2  -3    3.50    0.70
   8   2  -3    2.70    0.70
   8   2  -3    0.20    0.80
   8   2  -3    2.40    0.70
   8   2  -3    0.30    0.80
   7  -2  -3    3.90    0.70
   7  -2  -3    3.40    0.80
   7  -2  -3    4.20    0.50
   7  -2  -3    2.90    0.70
   7   2  -3    2.80    0.80
   7   2  -3    2.90    0.70
   7   2  -3    4.20    0.90
   6  -2  -3   82.69    2.30
   6  -2  -3   79.89    2.70
   6  -2  -3   78.29    2.60
   6  -2  -3   77.19    2.60
   6   2  -3   80.99    2.70
   6   2  -3   80.09    2.70
   6   2  -3   80.29    2.70
   5  -2  -3  442.76   11.70
   5  -2  -3  437.56   11.60
   5  -2  -3  444.16   11.70
   5  -2  -3  471.85   11.40
   5   2  -3  452.85   11.70
   5   2  -3  452.35   11.80
   5   2  -3  454.05   11.40
   5   2  -3  487.05   11.50
   5   2  -3  433.76   11.80
  -5   2   3  483.45   11.80
   4  -2  -3 1168.68   28.70
   4  -2  -3 1169.88   28.90
  -4  -2   3 1239.98   28.60
   4  -2  -3 1151.48   28.80
   4  -2  -3 1101.99   28.80
   4   2  -3 1168.28   28.90
   4   2  -3 1161.98   28.90
  -4   2   3 1142.49   28.80
   4   2  -3 1143.09   28.90
   3  -2  -3  341.97    9.10
  -3  -2   3  377.56    8.90
   3  -2  -3  353.96    9.00
   3   2  -3  364.16    8.90
  -3   2   3  370.26    9.00
   3   2  -3  351.16    9.30
  -3   2   3  361.66    9.10
   2  -2  -3   27.40    0.90
   2  -2  -3   27.00    0.90
   2  -2  -3   26.00    0.90
   2  -2  -3   26.50    0.80
   2  -2  -3   25.70    1.00
   2   2  -3   26.80    0.90
   2   2  -3   26.40    0.80
  -2   2   3   29.10    0.90
  -2   2   3   27.30    0.90
   1  -2  -3   19.60    0.70
   1  -2  -3   17.30    0.80
   1  -2  -3   18.80    0.60
   1  -2  -3   17.90    0.70
   1  -2  -3   18.00    0.60
   1  -2  -3   17.40    0.80
   1  -2  -3   18.70    0.60
   1   2  -3   17.80    0.60
  -1   2   3   18.00    0.60
  -1   2   3   18.10    0.60
  -1   2   3   18.30    0.80
   1   2  -3   16.80    0.70
   1   2  -3   18.20    0.80
  -1   2   3   19.00    0.70
   0  -2  -3  122.29    3.50
   0  -2  -3  123.69    3.20
   0  -2   3  126.29    3.30
   0  -2   3  131.89    3.30
   0  -2  -3  126.59    3.40
   0  -2  -3  136.29    3.30
   0   2   3  126.09    3.50
   0   2  -3  118.09    3.50
   0   2   3  127.99    3.30
   0   2  -3  125.69    3.30
   0   2  -3  122.39    3.30
   0   2  -3  130.79    3.30
   0   2   3  132.69    3.40
   0   2   3  127.39    3.20
   0   2   3  128.69    3.20
  -1  -2  -3  461.55   11.60
  -1  -2  -3  439.46   11.60
  -1  -2  -3  451.35   11.50
   1  -2   3  466.15   11.70
   1  -2   3  474.55   11.50
   1  -2   3  483.35   11.30
   1  -2   3  458.85   11.50
   1   2   3  460.15   11.30
   1   2   3  455.85   11.50
  -1   2  -3  450.05   11.70
   1   2   3  450.85   11.50
  -1   2  -3  449.76   11.50
  -1   2  -3  460.25   11.50
   1   2   3  463.35   11.70
  -2  -2  -3  198.78    5.30
  -2  -2  -3  187.68    5.20
   2  -2   3  207.78    4.90
   2  -2   3  187.28    5.00
   2  -2   3  190.88    5.30
  -2  -2  -3  192.98    5.10
   2  -2   3  194.78    5.00
   2   2   3  187.88    4.90
  -2   2  -3  194.48    5.10
   2   2   3  192.48    5.20
   2   2   3  188.28    5.10
  -2   2  -3  193.18    5.30
  -2   2  -3  188.78    5.10
   2   2   3  186.18    5.30
   2   2   3  196.58    4.90
   3  -2   3   38.10    1.30
  -3  -2  -3   38.50    1.60
  -3  -2  -3   34.70    1.40
   3  -2   3   36.60    1.50
   3  -2   3   39.60    1.30
  -3  -2  -3   37.60    1.40
  -3   2  -3   38.60    1.30
   3   2   3   36.70    1.60
  -3   2  -3   36.90    1.50
   3   2   3   34.30    1.20
   3   2   3   36.70    1.20
   3   2   3   35.60    1.50
  -3   2  -3   37.50    1.60
   3   2   3   35.90    1.40
  -4  -2  -3   29.40    1.30
  -4  -2  -3   30.00    1.50
   4  -2   3   30.00    1.50
   4  -2   3   30.50    1.30
   4  -2   3   30.60    1.20
  -4   2  -3   32.50    1.30
  -4   2  -3   29.70    1.40
  -4   2  -3   31.00    1.50
   4   2   3   28.80    1.10
   4   2   3   29.60    1.50
   4   2   3   30.20    1.10
   4   2   3   28.90    1.50
   4   2   3   30.90    1.30
   5  -2   3   -0.20    0.40
   5  -2   3    0.60    0.40
  -5  -2  -3    0.40    0.50
  -5  -2  -3    0.40    0.60
   5  -2   3    0.50    0.60
  -5   2  -3    0.10    0.60
   5   2   3    0.20    0.30
  -5   2  -3   -0.50    0.50
   5   2   3    0.00    0.50
   5   2   3    0.00    0.60
   5   2   3    0.00    0.60
  -5   2  -3    0.00    0.40
   5   2   3    0.10    0.30
   6  -2   3    0.30    0.50
   6  -2   3   -0.20    0.50
  -6  -2  -3    0.20    0.70
   6  -2   3   -0.30    0.70
  -6  -2  -3    0.60    0.60
   6   2   3    0.70    0.80
   6   2   3    0.00    0.70
  -6   2  -3   -0.80    0.60
   6   2   3    0.10    0.40
   6   2   3    0.10    0.40
  -6   2  -3    0.30    0.70
   7  -2   3    1.10    0.60
  -7  -2  -3    1.20    0.80
  -7  -2  -3    1.10    0.60
   7  -2   3    2.10    0.90
   7  -2   3    2.30    0.70
   7   2   3    0.40    0.90
  -7   2  -3    1.00    0.80
   7   2   3    1.30    0.60
  -7   2  -3    1.60    0.90
   7   2   3    0.60    0.80
   7   2   3    1.90    0.60
   8  -2   3   93.69    3.70
  -8  -2  -3   91.19    3.70
   8  -2   3   93.79    3.30
  -8  -2  -3   93.19    3.40
   8  -2   3   91.39    3.20
   8   2   3   99.49    3.80
   8   2   3   96.69    3.30
  -8   2  -3   90.49    3.60
   8   2   3   94.89    3.70
   8   2   3   93.79    3.20
  -8   2  -3   94.49    3.70
   9  -2   3   46.90    2.20
  -9  -2  -3   43.20    2.60
  -9  -2  -3   42.80    2.30
   9  -2   3   48.50    2.30
   9  -2   3   45.60    2.60
   9   2   3   45.10    2.60
   9   2   3   44.60    2.50
   9   2   3   44.20    2.10
  -9   2  -3   44.20    2.50
   9   2   3   43.80    2.20
 -10  -2  -3    3.50    1.30
  10  -2   3    4.90    1.50
  10  -2   3    3.10    0.90
  10  -2   3    4.10    1.10
  10   2   3    3.90    1.40
 -10   2  -3    2.90    1.10
  10   2   3    5.20    1.00
  10   2   3    4.80    1.20
 -11  -2  -3    1.40    1.20
  11  -2   3    1.60    1.50
  11  -2   3    2.70    1.10
 -11   2  -3   -1.80    0.90
  11   2   3    1.90    1.30
  12  -2   3    1.50    1.40
  12   2   3    1.00    1.50
  14  -3  -3    0.80    1.40
  14  -3  -3    2.00    1.40
  14   3  -3   -1.50    1.40
  14   3  -3    0.30    1.20
  13  -3  -3    2.20    1.20
  13  -3  -3    0.10    1.30
  13   3  -3    0.90    1.20
  13   3  -3   -1.80    1.40
  12  -3  -3    1.20    1.00
  12  -3  -3    0.90    1.10
  12   3  -3    1.70    1.20
  12   3  -3   -0.80    1.30
  12   3  -3    0.60    1.00
  11  -3  -3    0.40    0.90
  11  -3  -3    1.50    1.00
  11  -3  -3    1.00    0.90
  11   3  -3    0.60    1.00
  11   3  -3    0.10    0.80
  11   3  -3    0.50    1.00
  11   3  -3    0.20    1.10
  10  -3  -3    0.00    0.80
  10  -3  -3    0.50    0.90
  10  -3  -3   -0.50    0.80
  10   3  -3   -0.80    0.90
  10   3  -3   -0.20    0.80
  10   3  -3    0.10    1.00
  10   3  -3    0.30    0.70
   9  -3  -3   -0.30    0.70
   9  -3  -3   -0.90    0.60
   9  -3  -3   -1.10    0.70
   9   3  -3   -0.50    0.60
   9   3  -3   -1.20    0.80
   9   3  -3   -1.00    0.90
   9   3  -3    0.00    0.60
   8  -3  -3    1.90    0.70
   8  -3  -3    2.60    0.90
   8  -3  -3    2.40    0.70
   8  -3  -3    2.60    0.40
   8   3  -3    1.60    0.90
   8   3  -3    1.00    0.90
   8   3  -3    1.40    0.60
   7  -3  -3    8.50    0.90
   7  -3  -3    7.40    0.90
   7  -3  -3    8.50    0.50
   7  -3  -3    8.80    1.00
   7   3  -3    9.20    1.10
   7   3  -3    8.30    0.90
   7   3  -3    8.40    1.10
   7   3  -3    8.70    0.70
   6  -3  -3    1.20    0.50
   6  -3  -3    0.70    0.20
   6  -3  -3    1.60    0.50
   6  -3  -3    0.70    0.50
   6   3  -3    1.30    0.70
   6   3  -3    0.40    0.50
   6   3  -3    0.40    0.30
   6   3  -3    0.50    0.60
   6   3  -3    0.30    0.30
   5  -3  -3  105.79    3.20
   5  -3  -3  103.69    3.10
   5  -3  -3  105.59    3.20
   5   3  -3  102.59    3.30
   5   3  -3  109.89    3.40
   5   3  -3  113.79    2.90
   5   3  -3  105.19    3.00
  -5   3   3  116.59    3.30
   4  -3  -3   24.20    1.10
   4  -3  -3   21.20    0.90
   4  -3  -3   23.80    1.10
   4   3  -3   22.50    1.10
   4   3  -3   22.20    0.80
   4   3  -3   22.30    1.20
  -4   3   3   22.70    1.00
   3  -3  -3  444.96   10.40
   3  -3  -3  396.56   10.60
   3  -3  -3  397.86   10.70
   3  -3  -3  418.66   10.50
   3  -3  -3  404.66   10.60
   3   3  -3  444.36   10.50
  -3   3   3  418.66   10.60
   3   3  -3  419.16   10.40
   3   3  -3  413.46   10.40
  -3   3   3  434.66   10.50
   3   3  -3  414.46   10.80
  -2  -3   3 1520.25   36.80
   2  -3  -3 1483.75   36.10
   2  -3  -3 1552.64   36.20
   2  -3  -3 1467.75   36.70
   2  -3  -3 1384.16   36.00
   2  -3  -3 1405.86   36.80
   2   3  -3 1436.76   36.90
  -2   3   3 1429.46   36.30
   2   3  -3 1474.45   36.40
   1  -3  -3  148.39    4.20
   1  -3  -3  162.58    4.30
   1  -3  -3  159.18    4.00
   1  -3  -3  152.08    4.10
  -1   3   3  153.48    4.10
  -1   3   3  157.18    4.20
   1   3  -3  159.38    4.00
   1   3  -3  154.18    4.20
   1   3  -3  157.28    4.00
  -1   3   3  163.98    4.00
  -1   3   3  156.28    4.10
   0  -3   3 1231.68   30.20
   0  -3   3 1241.98   30.50
   0  -3  -3 1203.48   30.20
   0  -3   3 1249.57   30.10
   0  -3  -3 1238.78   30.30
   0  -3  -3 1187.88   30.20
   0  -3  -3 1233.28   30.50
   0   3   3 1263.27   30.60
   0   3  -3 1225.58   30.20
   0   3  -3 1177.48   30.30
   0   3  -3 1232.08   30.10
   0   3   3 1224.18   30.10
   0   3   3 1180.68   30.50
   0   3   3 1276.27   30.10
   0   3  -3 1176.18   30.30
   0   3   3 1209.78   30.50
   1  -3   3  968.20   23.80
   1  -3   3  989.10   23.70
   1  -3   3  964.90   24.00
  -1  -3  -3  945.31   23.90
  -1  -3  -3  928.41   23.90
   1  -3   3  956.40   23.80
  -1   3  -3  968.50   23.80
  -1   3  -3  985.50   23.80
   1   3   3  947.11   23.80
  -1   3  -3  943.41   24.00
   1   3   3  964.70   24.00
   1   3   3  995.50   23.60
   1   3   3  939.81   23.70
   2  -3   3 2461.35   59.19
  -2  -3  -3 2362.56   59.49
   2  -3   3 2282.67   59.79
  -2  -3  -3 2375.66   59.89
  -2  -3  -3 2474.15   59.69
   2  -3   3 2322.77   59.79
   2  -3   3 2398.76   59.79
   2   3   3 2562.34   59.89
  -2   3  -3 2322.67   60.29
  -2   3  -3 2394.86   59.29
  -2   3  -3 2420.86   59.89
   2   3   3 2380.16   59.79
   2   3   3 2328.87   59.39
   3  -3   3 1845.02   45.70
   3  -3   3 1837.32   45.40
  -3  -3  -3 1837.42   45.60
  -3  -3  -3 1815.22   45.80
   3  -3   3 1848.52   45.40
  -3  -3  -3 1777.62   45.50
   3   3   3 1914.21   45.50
  -3   3  -3 1861.71   45.70
  -3   3  -3 1866.51   45.40
   3   3   3 1824.22   45.80
  -3   3  -3 1808.02   45.50
   3   3   3 1858.11   45.50
   4  -3   3    6.80    0.70
  -4  -3  -3    7.10    0.80
   4  -3   3    5.80    0.60
  -4  -3  -3    6.90    0.80
  -4  -3  -3    5.80    0.60
   4  -3   3    7.40    0.90
  -4   3  -3    5.90    0.70
   4   3   3    7.30    0.60
   4   3   3    6.20    0.90
  -4   3  -3    9.50    0.70
   4   3   3    6.30    0.50
   4   3   3    7.80    0.90
  -4   3  -3    5.60    0.80
   4   3   3    6.90    0.70
  -5  -3  -3   34.70    1.80
   5  -3   3   38.30    1.60
   5  -3   3   36.70    1.50
  -5  -3  -3   37.10    1.50
   5  -3   3   34.10    1.80
  -5   3  -3   37.00    1.90
   5   3   3   36.00    1.40
   5   3   3   36.20    1.90
   5   3   3   36.80    1.70
  -5   3  -3   36.40    1.70
   5   3   3   35.20    1.60
   5   3   3   36.50    1.40
  -6  -3  -3    0.30    0.70
  -6  -3  -3    0.20    0.50
   6  -3   3    0.30    0.70
   6  -3   3    0.00    0.50
   6  -3   3    0.70    0.60
  -6   3  -3    0.10    0.50
  -6   3  -3   -0.80    0.60
   6   3   3   -0.80    0.70
   6   3   3   -0.10    0.40
   6   3   3    0.70    0.60
   6   3   3    0.10    0.40
   6   3   3   -0.60    0.70
   7  -3   3   -0.40    0.60
  -7  -3  -3    0.00    0.70
   7  -3   3    1.10    0.90
  -7  -3  -3    1.40    0.70
   7  -3   3    1.10    0.70
   7   3   3    0.60    0.60
   7   3   3   -0.10    0.90
   7   3   3    1.40    1.00
   7   3   3    0.70    0.60
  -7   3  -3    2.00    0.80
  -7   3  -3    0.60    0.80
   8  -3   3    4.20    1.20
   8  -3   3    6.70    1.00
  -8  -3  -3    3.10    0.80
  -8  -3  -3    5.20    1.10
   8  -3   3    5.30    1.00
  -8   3  -3    4.10    1.10
   8   3   3    4.90    1.20
   8   3   3    3.50    0.80
   8   3   3    2.20    1.10
   8   3   3    4.20    0.80
   9  -3   3   78.19    3.50
   9  -3   3   78.29    3.10
  -9  -3  -3   79.09    3.50
   9  -3   3   74.69    3.00
   9   3   3   78.49    3.00
  -9   3  -3   76.19    3.40
   9   3   3   77.19    2.90
   9   3   3   82.49    3.60
   9   3   3   81.69    3.50
  10  -3   3   13.70    1.50
  10  -3   3   13.60    1.50
 -10  -3  -3   11.80    1.70
  10  -3   3   17.90    2.10
  10   3   3   14.10    1.90
 -10   3  -3   12.10    1.70
  10   3   3   12.20    1.80
  10   3   3   14.20    1.40
 -11  -3  -3   -0.30    1.30
  11  -3   3    0.70    1.00
  11  -3   3    0.70    1.50
 -11   3  -3   -1.90    1.10
  11   3   3    1.30    1.10
  11   3   3    0.30    1.20
  12  -3   3    0.40    1.20
  12  -3   3    1.90    1.50
 -12   3  -3   -0.50    1.50
  12   3   3    1.70    1.40
  14  -4  -3   -1.10    1.30
  14  -4  -3    3.20    1.60
  14   4  -3    1.00    1.20
  14   4  -3    1.20    1.60
  13  -4  -3    1.70    1.40
  13  -4  -3    0.60    1.10
  13   4  -3    1.20    1.10
  13   4  -3    0.70    1.50
  12  -4  -3    2.50    1.20
  12  -4  -3    0.10    1.00
  12   4  -3   -1.20    0.90
  12   4  -3   -1.60    1.20
  12   4  -3    0.70    1.20
  11  -4  -3   24.60    2.00
  11  -4  -3   25.70    2.00
  11  -4  -3   27.40    2.20
  11   4  -3   26.40    2.20
  11   4  -3   25.10    2.00
  11   4  -3   28.00    2.20
  11   4  -3   29.80    2.00
  10  -4  -3    1.40    0.90
  10  -4  -3    0.10    0.90
  10  -4  -3    0.40    0.80
  10   4  -3    0.70    1.10
  10   4  -3    0.60    1.10
  10   4  -3    3.10    0.90
  10   4  -3    0.60    0.90
   9  -4  -3   29.40    1.80
   9  -4  -3   29.90    1.80
   9  -4  -3   35.20    2.00
   9   4  -3   29.40    2.00
   9   4  -3   30.10    2.00
   9   4  -3   30.60    1.90
   8  -4  -3    1.40    0.70
   8  -4  -3    2.30    0.70
   8  -4  -3    1.90    0.80
   8   4  -3    0.80    0.60
   8   4  -3    0.20    1.00
   8   4  -3    0.90    0.80
   8   4  -3    1.00    0.40
   7  -4  -3   52.79    2.20
   7  -4  -3   51.99    2.10
   7  -4  -3   50.59    2.10
   7   4  -3   55.99    1.50
   7   4  -3   53.69    2.40
   7   4  -3   52.09    2.10
   7   4  -3   51.89    1.80
   7   4  -3   54.89    2.30
   6  -4  -3   19.80    1.10
   6  -4  -3   15.20    1.10
   6  -4  -3   21.70    1.30
   6   4  -3   16.80    1.20
   6   4  -3   17.30    0.50
   6   4  -3   16.40    0.90
   6   4  -3   15.70    1.30
   5  -4  -3  145.19    4.10
   5  -4  -3  145.99    4.30
   5  -4  -3  155.38    4.30
   5   4  -3  143.99    4.40
   5   4  -3  143.49    4.40
  -5   4   3  151.88    4.30
   5   4  -3  148.49    4.00
   5   4  -3  150.98    3.70
   5   4  -3  148.99    3.70
   4  -4  -3  207.08    5.40
   4  -4  -3  203.48    5.60
   4  -4  -3  205.08    5.60
   4  -4  -3  202.08    5.50
   4   4  -3  202.08    5.40
  -4   4   3  216.48    5.60
   4   4  -3  214.58    5.80
   4   4  -3  207.18    5.20
   3  -4  -3   77.39    2.10
   3  -4  -3   76.79    2.40
   3  -4  -3   81.89    2.10
   3  -4  -3   74.29    2.30
   3  -4  -3   74.99    2.30
   3   4  -3   79.99    2.10
   3   4  -3   75.69    2.10
  -3   4   3   81.19    2.40
   3   4  -3   78.09    2.20
   3   4  -3   72.79    2.50
  -3   4   3   79.99    2.10
   2  -4  -3   67.99    2.10
   2  -4  -3   71.69    2.20
   2  -4  -3   75.09    2.10
  -2  -4   3   73.79    2.00
   2  -4  -3   69.49    2.10
   2   4  -3   68.79    2.00
  -2   4   3   71.69    2.00
   2   4  -3   68.49    2.30
   2   4  -3   71.69    1.80
  -2   4   3   71.69    2.10
  -2   4   3   71.09    1.80
   1  -4  -3    0.50    0.30
  -1  -4   3    0.30    0.20
   1  -4  -3    0.20    0.20
   1  -4  -3    0.00    0.20
   1  -4  -3    0.00    0.30
  -1   4   3    0.30    0.20
   1   4  -3    0.30    0.20
   1   4  -3    0.40    0.10
  -1   4   3    0.50    0.20
   1   4  -3    0.10    0.30
  -1   4   3    0.30    0.30
   1   4  -3    0.30    0.20
   0  -4  -3   19.30    0.90
   0  -4   3   19.40    0.70
   0  -4  -3   19.70    0.90
   0  -4  -3   19.40    0.70
   0  -4   3   19.80    0.90
   0  -4   3   20.70    0.70
   0   4   3   19.40    0.70
   0   4   3   20.20    0.90
   0   4  -3   18.70    0.90
   0   4   3   19.50    1.00
   0   4   3   21.10    0.70
   0   4   3   19.70    0.70
   0   4  -3   20.10    0.90
   0   4  -3   20.00    0.70
   0   4  -3   19.70    0.70
   1  -4   3  973.20   24.30
   1  -4   3  972.80   24.20
   1  -4   3  963.00   24.40
  -1  -4  -3  948.91   24.40
  -1  -4  -3  979.70   24.40
  -1   4  -3  955.60   24.50
   1   4   3 1032.00   24.10
  -1   4  -3  995.70   24.20
   1   4   3  974.10   24.20
   1   4   3  949.40   24.50
   1   4   3 1017.40   24.40
  -1   4  -3  999.30   24.40
   1   4   3  983.90   24.20
  -2  -4  -3   41.90    1.60
   2  -4   3   38.90    1.60
   2  -4   3   41.00    1.50
  -2  -4  -3   41.80    1.50
  -2  -4  -3   45.30    1.70
   2  -4   3   43.80    1.50
   2  -4   3   42.60    1.20
  -2   4  -3   43.20    1.70
   2   4   3   41.50    1.50
   2   4   3   42.50    1.80
   2   4   3   41.10    1.50
  -2   4  -3   40.40    1.50
  -2   4  -3   43.20    1.50
  -3  -4  -3 1368.16   33.20
   3  -4   3 1356.26   33.20
  -3  -4  -3 1326.77   33.40
   3  -4   3 1357.96   33.10
   3  -4   3 1288.07   33.40
   3  -4   3 1344.17   33.30
  -3  -4  -3 1304.97   33.30
  -3   4  -3 1393.76   33.30
   3   4   3 1270.57   33.50
   3   4   3 1307.57   33.30
  -3   4  -3 1379.86   33.50
  -3   4  -3 1330.87   33.20
   3   4   3 1383.06   33.30
  -4  -4  -3   26.10    1.20
   4  -4   3   25.90    1.30
   4  -4   3   26.40    1.40
  -4  -4  -3   26.30    1.40
  -4  -4  -3   27.70    1.40
   4  -4   3   27.60    1.30
   4   4   3   26.00    1.40
  -4   4  -3   28.00    1.30
  -4   4  -3   26.00    1.30
  -4   4  -3   27.10    1.60
   4   4   3   23.40    1.30
   4   4   3   24.90    1.50
   4   4   3   25.90    1.10
   5  -4   3    4.20    0.70
   5  -4   3    5.00    0.70
  -5  -4  -3    2.20    0.70
  -5  -4  -3    4.30    0.60
   5  -4   3    5.30    0.90
   5   4   3    5.80    0.60
   5   4   3    5.50    0.90
  -5   4  -3    4.10    0.80
   5   4   3    5.10    0.70
   5   4   3    4.40    0.60
  -5   4  -3    3.40    0.90
   5   4   3    3.70    0.90
  -6  -4  -3    4.50    0.90
   6  -4   3    6.40    0.90
  -6  -4  -3    5.20    0.70
   6  -4   3    5.90    1.10
   6  -4   3    5.00    0.80
   6   4   3    5.60    1.10
   6   4   3    7.30    0.70
  -6   4  -3    5.20    0.90
  -6   4  -3    3.90    1.00
   6   4   3    5.30    1.00
   6   4   3    5.40    0.70
   6   4   3    5.40    0.80
  -7  -4  -3  135.39    4.00
   7  -4   3  125.39    4.00
  -7  -4  -3  126.79    4.40
   7  -4   3  132.99    4.20
   7  -4   3  122.69    4.40
   7   4   3  130.19    3.90
   7   4   3  128.49    4.40
  -7   4  -3  129.49    4.50
   7   4   3  130.29    4.20
   7   4   3  123.79    4.50
   7   4   3  122.39    3.90
  -8  -4  -3   -0.60    0.60
  -8  -4  -3    1.00    1.00
   8  -4   3    0.00    0.70
   8  -4   3   -0.40    0.90
   8  -4   3    0.30    0.80
   8   4   3    0.60    0.60
   8   4   3    2.00    1.10
   8   4   3    2.50    1.00
   8   4   3    2.00    0.70
  -8   4  -3    0.10    0.90
   9  -4   3   11.40    1.30
  -9  -4  -3   10.50    1.50
   9  -4   3   11.40    1.30
   9  -4   3   13.80    1.80
   9   4   3   12.80    1.70
   9   4   3   11.40    1.20
   9   4   3   13.90    1.30
  -9   4  -3   11.60    1.50
   9   4   3   13.10    1.70
  10  -4   3   -0.70    1.30
  10  -4   3   -0.30    0.90
  10  -4   3   -0.40    0.90
 -10  -4  -3    1.10    1.10
  10   4   3    0.90    0.90
  10   4   3    1.70    1.20
  10   4   3    0.70    1.20
 -10   4  -3    0.30    1.20
  11  -4   3   -1.50    0.90
 -11  -4  -3   -0.40    1.10
  11  -4   3    0.90    1.40
 -11   4  -3    0.10    1.10
  11   4   3    1.00    1.30
  11   4   3    1.50    1.30
  12  -4   3   -0.10    1.60
  12   4   3    3.50    1.40
  12   4   3    2.50    1.60
  13  -5  -3   -0.50    1.30
  13  -5  -3   -0.40    0.90
  13  -5  -3    1.20    1.20
  13   5  -3   -2.80    1.30
  13   5  -3   -1.80    1.00
  12  -5  -3    1.10    1.20
  12  -5  -3    0.60    1.10
  12   5  -3    1.00    1.30
  12   5  -3   -0.20    1.10
  12   5  -3    2.60    1.30
  11  -5  -3   45.20    2.70
  11  -5  -3   54.19    2.80
  11   5  -3   53.99    3.00
  11   5  -3   54.69    2.60
  11   5  -3   47.50    2.90
  11   5  -3   45.60    2.60
  10  -5  -3  118.59    4.40
  10  -5  -3  129.89    4.40
  10  -5  -3  118.99    4.20
  10   5  -3  119.39    4.30
  10   5  -3  120.69    4.60
  10   5  -3  120.39    4.60
   9  -5  -3   38.00    2.10
   9  -5  -3   37.40    2.00
   9  -5  -3   35.70    2.10
   9   5  -3   41.40    2.20
   9   5  -3   35.60    1.70
   9   5  -3   39.30    2.50
   9   5  -3   40.00    2.30
   8  -5  -3   11.70    1.20
   8  -5  -3   11.90    1.20
   8  -5  -3   12.70    1.30
   8   5  -3   11.80    1.40
   8   5  -3   13.00    0.90
   8   5  -3   13.30    1.50
   8   5  -3   12.80    1.20
   7  -5  -3    4.20    0.70
   7  -5  -3    5.00    0.80
   7  -5  -3    5.20    0.80
   7  -5  -3    5.90    0.80
   7   5  -3    4.80    0.60
   7   5  -3    5.90    1.00
   7   5  -3    6.30    1.10
   6  -5  -3   66.69    2.50
   6  -5  -3   71.49    2.50
   6  -5  -3   70.39    2.40
   6  -5  -3   68.49    2.40
   6   5  -3   67.79    2.60
   6   5  -3   70.89    2.20
   6   5  -3   71.99    2.80
   5  -5  -3  364.26    9.40
   5  -5  -3  358.16    9.40
   5  -5  -3  354.06    9.10
   5  -5  -3  345.87    9.30
   5   5  -3  353.06    9.60
   5   5  -3  353.86    9.50
   5   5  -3  342.07    9.10
   4  -5  -3    0.40    0.40
   4  -5  -3    0.30    0.40
   4  -5  -3    0.20    0.40
   4  -5  -3    0.50    0.30
   4   5  -3    0.50    0.60
   4   5  -3    0.60    0.30
  -4   5   3    0.80    0.40
   4   5  -3    0.70    0.10
   3  -5  -3  119.09    3.10
   3  -5  -3  114.49    3.40
   3  -5  -3  115.09    3.50
   3  -5  -3  115.09    3.40
   3  -5  -3  123.79    3.10
  -3   5   3  121.79    3.10
  -3   5   3  121.49    3.10
   3   5  -3  117.39    3.10
  -3   5   3  119.89    3.40
   3   5  -3  116.39    3.70
   3   5  -3  123.49    3.10
   3   5  -3  119.29    3.30
   2  -5  -3  638.94   16.60
   2  -5  -3  644.84   16.70
  -2  -5   3  656.93   16.50
   2  -5  -3  659.93   16.60
   2   5  -3  662.63   16.50
  -2   5   3  685.33   16.30
  -2   5   3  674.73   16.50
   2   5  -3  681.53   16.90
  -2   5   3  665.53   16.60
   2   5  -3  654.13   16.50
  -1  -5   3   99.89    2.80
   1  -5  -3   99.29    2.80
   1  -5  -3  102.69    2.90
   1  -5  -3  101.19    3.00
   1  -5  -3  104.79    3.00
   1   5  -3  102.69    3.00
  -1   5   3  101.19    2.90
   1   5  -3   96.49    2.90
  -1   5   3  102.49    2.80
  -1   5   3  103.39    2.50
   1   5  -3  101.59    3.10
  -1   5   3  100.49    2.90
  -1   5   3  105.69    2.50
   0  -5  -3   14.50    0.80
   0  -5   3   12.50    0.60
   0  -5   3   13.60    0.50
   0  -5  -3   12.40    0.60
   0  -5  -3   12.70    0.80
   0  -5   3   11.70    0.70
   0   5   3   12.20    0.90
   0   5  -3   13.80    0.60
   0   5   3   12.30    0.60
   0   5   3   14.40    0.50
   0   5  -3   12.00    0.80
  -1  -5  -3   82.29    2.60
  -1  -5  -3   83.59    2.60
   1  -5   3   80.89    2.60
   1  -5   3   82.69    2.30
   1  -5   3   83.59    2.50
  -1   5  -3   85.99    2.30
   1   5   3   86.69    2.40
  -1   5  -3   80.49    2.70
   1   5   3   84.49    2.40
   1   5   3   85.49    2.70
  -1   5  -3   86.39    2.60
   1   5   3   84.39    2.60
  -2  -5  -3  219.08    5.90
   2  -5   3  209.68    5.80
   2  -5   3  216.08    5.80
  -2  -5  -3  212.18    5.90
   2  -5   3  213.98    5.50
   2  -5   3  211.88    6.00
  -2   5  -3  211.98    6.00
  -2   5  -3  222.18    5.80
  -2   5  -3  210.08    5.70
   2   5   3  217.08    5.80
   2   5   3  220.38    6.10
   2   5   3  217.28    5.70
   3  -5   3   35.30    1.20
  -3  -5  -3   36.50    1.60
   3  -5   3   35.90    1.50
  -3  -5  -3   34.70    1.50
   3  -5   3   36.80    1.50
   3  -5   3   37.60    1.70
  -3  -5  -3   37.00    1.40
   3   5   3   37.10    1.80
  -3   5  -3   39.90    1.60
   3   5   3   38.90    1.60
  -3   5  -3   37.60    1.50
   3   5   3   38.50    1.60
  -3   5  -3   36.90    1.80
   4  -5   3   43.50    1.90
  -4  -5  -3   45.60    1.70
   4  -5   3   44.10    1.70
   4  -5   3   45.00    1.50
  -4  -5  -3   44.30    1.90
  -4  -5  -3   43.70    1.90
   4  -5   3   40.00    1.70
   4   5   3   39.50    2.00
  -4   5  -3   44.30    2.10
   4   5   3   45.60    1.90
   4   5   3   42.00    1.60
  -4   5  -3   39.10    1.70
   4   5   3   45.60    1.80
  -5  -5  -3   -1.30    0.50
  -5  -5  -3    0.20    0.40
   5  -5   3    0.10    0.50
   5  -5   3    0.20    0.70
   5  -5   3    0.20    0.60
  -5  -5  -3    0.60    0.60
   5  -5   3    0.60    0.40
   5   5   3   -0.40    0.70
   5   5   3    0.40    0.40
  -5   5  -3    0.40    0.80
   5   5   3    0.50    0.70
   5   5   3    0.10    0.50
  -6  -5  -3   20.10    1.20
  -6  -5  -3   19.30    1.50
   6  -5   3   17.40    1.50
   6  -5   3   18.00    1.40
   6  -5   3   17.30    1.40
  -6   5  -3   20.70    1.80
   6   5   3   18.20    1.50
   6   5   3   19.90    1.10
   6   5   3   19.80    1.70
   6   5   3   19.30    1.30
   6   5   3   20.30    1.10
  -7  -5  -3    8.50    0.90
   7  -5   3    8.00    1.30
  -7  -5  -3    9.20    1.20
   7  -5   3    9.10    1.10
   7  -5   3    8.50    1.10
   7   5   3    9.20    1.30
   7   5   3    8.90    0.90
   7   5   3   11.00    1.50
   7   5   3   11.00    1.00
   7   5   3    8.50    1.10
  -7   5  -3    7.90    1.30
   8  -5   3    0.80    1.10
   8  -5   3    0.60    0.80
   8  -5   3    1.50    0.90
  -8  -5  -3   -0.40    0.90
   8   5   3    2.00    1.00
  -8   5  -3    1.20    1.00
   8   5   3    1.50    0.60
   8   5   3    0.70    1.00
   8   5   3    0.90    0.60
   9  -5   3    1.70    0.90
   9  -5   3    1.60    1.00
  -9  -5  -3    3.50    1.20
   9  -5   3    4.70    1.40
   9   5   3    2.70    1.20
   9   5   3    2.70    1.20
   9   5   3    2.20    0.80
  -9   5  -3    0.00    1.00
  10  -5   3    8.60    1.30
  10  -5   3   10.60    1.90
 -10  -5  -3    8.40    1.50
  10   5   3    7.50    1.60
  10   5   3    7.30    1.60
 -10   5  -3    7.20    1.50
  11  -5   3    1.10    1.30
  11  -5   3   -0.10    1.00
 -11  -5  -3   -0.90    1.30
 -11   5  -3   -2.00    1.20
  11   5   3    2.10    1.40
  11   5   3    1.40    1.40
  13  -6  -3    0.30    1.20
  13  -6  -3    1.50    1.10
  13  -6  -3    0.70    1.30
  13   6  -3    1.50    1.50
  13   6  -3    1.30    1.20
  13   6  -3    3.50    1.40
  12  -6  -3    1.20    1.10
  12  -6  -3    2.20    1.20
  12  -6  -3    2.40    1.20
  12   6  -3    1.10    1.20
  12   6  -3    2.60    1.60
  12   6  -3    0.60    1.40
  11  -6  -3    4.30    1.20
  11  -6  -3    2.40    1.10
  11  -6  -3    6.20    1.40
  11   6  -3    2.30    1.00
  11   6  -3    3.60    1.20
  11   6  -3    4.40    1.40
  11   6  -3    7.00    1.60
  10  -6  -3   49.70    2.60
  10  -6  -3   46.30    2.50
  10  -6  -3   47.20    2.50
  10  -6  -3   47.70    2.60
  10   6  -3   46.30    2.70
  10   6  -3   46.90    2.90
  10   6  -3   47.90    2.50
   9  -6  -3  115.69    4.10
   9  -6  -3  106.29    3.90
   9  -6  -3  111.79    3.90
   9  -6  -3  116.79    4.00
   9   6  -3  110.19    3.90
   9   6  -3  103.99    3.50
   9   6  -3  112.29    4.20
   9   6  -3  111.89    4.40
   8  -6  -3    6.10    1.00
   8  -6  -3    4.90    0.90
   8  -6  -3    3.70    0.90
   8  -6  -3    5.40    0.90
   8   6  -3    5.00    0.70
   8   6  -3    5.10    0.90
   8   6  -3    5.30    1.30
   8   6  -3    4.50    1.10
   7  -6  -3   23.10    1.40
   7  -6  -3   21.20    1.40
   7  -6  -3   22.20    1.40
   7  -6  -3   21.00    1.50
   7   6  -3   23.10    1.80
   7   6  -3   23.70    1.60
   7   6  -3   21.80    1.20
   6  -6  -3   40.30    1.80
   6  -6  -3   38.20    1.60
   6  -6  -3   39.90    1.90
   6  -6  -3   36.80    1.70
   6   6  -3   37.50    1.90
   6   6  -3   39.00    1.50
   6   6  -3   41.80    2.10
   5  -6  -3  156.08    4.60
   5  -6  -3  157.68    4.30
   5  -6  -3  153.18    4.50
   5  -6  -3  153.38    4.60
   5   6  -3  157.28    4.30
   5   6  -3  151.98    4.80
   5   6  -3  156.68    4.70
   4  -6  -3  200.08    5.60
   4  -6  -3  200.98    5.30
   4  -6  -3  198.58    5.50
   4  -6  -3  193.88    5.60
   4   6  -3  200.48    5.90
   4   6  -3  199.98    5.40
  -4   6   3  212.58    5.60
   3  -6  -3    2.50    0.50
  -3  -6   3    3.70    0.30
   3  -6  -3    2.60    0.50
  -3  -6   3    2.00    0.40
   3  -6  -3    3.40    0.40
   3  -6  -3    2.40    0.50
   3   6  -3    2.20    0.30
  -3   6   3    3.40    0.40
  -3   6   3    3.20    0.30
   3   6  -3    2.50    0.40
   3   6  -3    3.00    0.30
   3   6  -3    2.90    0.70
  -3   6   3    3.60    0.50
   2  -6  -3    7.40    0.60
   2  -6  -3    5.30    0.60
   2  -6  -3    6.60    0.60
  -2  -6   3    6.80    0.60
  -2   6   3    7.10    0.60
   2   6  -3    6.70    0.60
   2   6  -3    7.10    0.60
  -2   6   3    6.70    0.60
   2   6  -3    6.40    0.80
  -2   6   3    8.20    0.40
   1  -6  -3   56.59    2.00
   1  -6  -3   60.39    1.90
  -1  -6   3   59.69    1.80
   1  -6  -3   58.69    2.00
   1  -6  -3   57.39    1.90
  -1   6   3   62.49    1.60
   1   6  -3   59.99    2.20
  -1   6   3   59.39    1.60
  -1   6   3   55.59    2.00
   1   6  -3   59.39    2.00
  -1   6   3   58.79    1.90
  -1   6   3   60.49    2.00
   1   6  -3   58.69    2.00
   0  -6  -3    5.30    0.60
   0  -6   3    6.70    0.30
   0  -6  -3    6.30    0.50
   0  -6   3    6.10    0.50
   0  -6   3    6.30    0.60
   0  -6  -3    5.40    0.60
   0   6   3    5.80    0.50
   0   6   3    6.50    0.40
   0   6   3    6.20    0.70
   0   6  -3    6.20    0.60
   0   6   3    6.10    0.60
   0   6  -3    5.00    0.60
   1  -6   3  125.09    3.70
   1  -6   3  127.29    3.40
   1  -6   3  127.89    3.60
  -1  -6  -3  121.09    3.70
  -1  -6  -3  126.29    3.70
   1   6   3  126.89    3.40
  -1   6  -3  128.89    3.70
   1   6   3  129.09    3.70
   1   6   3  124.19    3.80
   1   6   3  131.79    3.50
  -1   6  -3  120.79    3.80
   2  -6   3    2.20    0.50
  -2  -6  -3    2.00    0.50
   2  -6   3    1.80    0.50
   2  -6   3    1.70    0.30
  -2  -6  -3    2.80    0.50
  -2   6  -3    2.10    0.50
   2   6   3    2.80    0.80
   2   6   3    2.50    0.50
   2   6   3    2.30    0.50
  -2   6  -3    1.90    0.50
  -3  -6  -3  112.89    3.30
   3  -6   3  113.79    3.10
  -3  -6  -3  110.19    3.40
   3  -6   3  111.39    3.30
  -3  -6  -3  106.79    3.40
   3  -6   3  109.09    3.50
   3  -6   3  111.09    3.40
  -3   6  -3  112.09    3.60
   3   6   3  106.49    3.40
   3   6   3  109.39    3.30
   3   6   3  107.79    3.70
   4  -6   3    0.40    0.50
  -4  -6  -3   -0.10    0.50
   4  -6   3   -0.20    0.50
  -4  -6  -3   -0.80    0.50
   4  -6   3    0.20    0.30
   4  -6   3   -0.70    0.60
  -4  -6  -3    0.10    0.30
   4   6   3   -0.40    0.80
  -4   6  -3   -0.30    0.70
   4   6   3   -0.30    0.50
   4   6   3    0.20    0.60
  -5  -6  -3    9.20    1.00
  -5  -6  -3    9.30    1.00
   5  -6   3    8.90    1.00
   5  -6   3   10.70    1.20
   5  -6   3    9.20    1.00
  -5  -6  -3   11.80    0.90
   5  -6   3   10.40    0.80
   5   6   3    7.80    1.20
   5   6   3    9.30    0.80
   5   6   3    9.30    1.00
  -5   6  -3    8.50    1.20
   5   6   3    9.00    1.10
   6  -6   3   -0.40    0.40
   6  -6   3   -1.00    0.70
   6  -6   3   -0.10    0.70
  -6  -6  -3   -0.30    0.70
  -6  -6  -3   -0.60    0.40
   6  -6   3   -0.80    0.60
   6   6   3    0.70    0.60
   6   6   3    0.10    0.70
   6   6   3   -0.60    0.40
  -6   6  -3    0.10    0.80
   6   6   3    0.50    0.90
   7  -6   3    5.70    1.00
  -7  -6  -3    6.90    1.10
   7  -6   3    8.90    1.40
   7  -6   3    9.30    0.90
   7  -6   3    6.00    1.00
   7   6   3    6.80    0.80
   7   6   3    8.20    0.90
  -7   6  -3    7.50    1.30
   7   6   3    9.10    1.30
   7   6   3    9.30    1.10
   7   6   3    7.70    1.40
  -8  -6  -3    0.40    0.90
   8  -6   3    1.60    0.90
   8  -6   3    2.10    1.10
   8  -6   3    0.60    0.50
   8  -6   3    0.30    0.80
   8   6   3   -0.30    1.00
   8   6   3    3.10    0.90
  -8   6  -3    0.50    1.00
   8   6   3    0.10    0.60
   8   6   3   -0.40    0.90
   8   6   3    0.90    0.70
   9  -6   3    4.80    1.40
   9  -6   3    4.20    1.10
   9  -6   3    5.30    1.20
  -9  -6  -3    3.40    1.30
   9   6   3    3.50    0.90
  -9   6  -3    3.00    1.20
   9   6   3    3.70    1.30
   9   6   3    5.30    1.50
  10  -6   3    1.80    1.40
 -10  -6  -3   -0.70    1.20
  10  -6   3   -1.20    0.90
 -10   6  -3   -0.60    1.10
  10   6   3   -0.20    1.10
  10   6   3    1.30    1.20
 -11  -6  -3    1.20    1.20
  11  -6   3    0.30    1.00
  11  -6   3    1.70    1.40
  11   6   3    2.30    1.50
  11   6   3    1.40    1.40
 -11   6  -3    2.50    1.40
  13  -7  -3    0.00    1.00
  13  -7  -3    0.30    1.30
  13  -7  -3   -0.10    1.20
  13   7  -3    1.60    1.60
  13   7  -3   -1.30    1.20
  13   7  -3   -0.70    1.50
  12  -7  -3    3.70    1.30
  12  -7  -3    4.60    1.40
  12  -7  -3    3.60    1.30
  12   7  -3    2.80    1.60
  12   7  -3    4.50    1.80
  12   7  -3    3.50    1.30
  11  -7  -3   38.20    2.40
  11  -7  -3   40.60    2.50
  11  -7  -3   38.00    2.40
  11   7  -3   42.20    3.00
  11   7  -3   41.90    3.10
  10  -7  -3    5.00    1.20
  10  -7  -3    8.10    1.30
  10  -7  -3    7.00    1.20
  10  -7  -3    6.20    1.20
  10   7  -3    4.70    1.20
  10   7  -3    5.70    1.50
  10   7  -3    7.20    1.50
  10   7  -3    7.10    1.00
   9  -7  -3    5.00    1.00
   9  -7  -3    4.40    1.00
   9  -7  -3    4.50    1.00
   9  -7  -3    4.10    1.00
   9   7  -3    5.50    1.40
   9   7  -3    5.60    1.00
   9   7  -3    5.50    0.90
   9   7  -3    6.10    1.30
   8  -7  -3    6.80    1.00
   8  -7  -3    6.70    1.00
   8  -7  -3    6.10    1.10
   8  -7  -3    5.40    1.00
   8   7  -3    6.50    1.40
   8   7  -3    7.10    1.30
   8   7  -3    7.10    0.90
   7  -7  -3    5.90    0.90
   7  -7  -3    7.10    1.00
   7  -7  -3    8.10    1.00
   7  -7  -3    9.00    1.00
   7   7  -3    8.00    1.20
   7   7  -3    7.60    0.80
   7   7  -3    7.60    1.30
   6  -7  -3   22.60    1.30
   6  -7  -3   24.30    1.40
   6  -7  -3   23.80    1.40
   6  -7  -3   23.60    1.60
   6   7  -3   23.80    1.20
   6   7  -3   24.40    1.90
   6   7  -3   23.50    1.70
   5  -7  -3  174.28    5.10
   5  -7  -3  175.38    5.10
   5  -7  -3  174.48    4.80
   5  -7  -3  167.68    5.00
   5   7  -3  173.18    4.80
   5   7  -3  172.58    5.40
   5   7  -3  170.38    5.20
   4  -7  -3    0.40    0.50
   4  -7  -3   -0.40    0.40
   4  -7  -3    0.10    0.50
   4  -7  -3    0.30    0.30
   4   7  -3    0.60    0.80
  -4   7   3    0.50    0.20
   4   7  -3    1.00    0.40
   3  -7  -3    2.30    0.50
  -3  -7   3    2.30    0.50
   3  -7  -3    2.00    0.50
  -3  -7   3    1.90    0.40
   3  -7  -3    2.10    0.50
   3   7  -3    2.60    0.50
   3   7  -3    2.80    0.40
  -3   7   3    3.00    0.40
   3   7  -3    3.20    0.30
  -3   7   3    2.30    0.50
   3   7  -3    3.60    0.80
  -3   7   3    2.10    0.40
   2  -7  -3  137.59    4.00
  -2  -7   3  133.39    3.80
   2  -7  -3  129.79    3.90
   2  -7  -3  129.79    3.80
  -2   7   3  139.59    3.50
   2   7  -3  136.49    3.80
   2   7  -3  135.09    3.80
   2   7  -3  133.59    4.20
  -2   7   3  135.99    3.90
  -2   7   3  138.09    3.90
  -2   7   3  133.29    3.80
   1  -7  -3   92.19    2.90
  -1  -7   3   89.29    2.70
   1  -7  -3   90.19    2.70
   1  -7  -3   89.39    2.80
   1  -7  -3   96.29    3.00
  -1   7   3   89.09    2.80
  -1   7   3   97.89    2.50
  -1   7   3   90.89    2.90
   1   7  -3   89.49    2.80
  -1   7   3   97.49    2.80
  -1   7   3   92.39    2.50
   1   7  -3   96.19    3.20
   1   7  -3   92.69    3.10
   0  -7  -3   11.50    0.90
   0  -7  -3   12.40    0.80
   0  -7   3   13.40    0.70
   0  -7   3   13.80    0.50
   0  -7  -3   14.00    0.90
   0  -7   3   14.40    0.90
   0   7  -3   14.10    1.00
   0   7   3   13.50    0.80
   0   7   3   14.30    0.90
   0   7  -3   14.00    1.00
   0   7  -3   13.00    1.00
   0   7   3   11.90    1.00
   0   7   3   13.60    0.60
  -1  -7  -3    0.40    0.40
   1  -7   3   -0.20    0.40
   1  -7   3    0.10    0.30
   1  -7   3    0.90    0.40
  -1  -7  -3    0.40    0.50
  -1   7  -3    0.90    0.60
   1   7   3    0.20    0.30
   1   7   3   -0.20    0.40
   1   7   3    0.70    0.70
   1   7   3    0.60    0.30
  -2  -7  -3  156.68    4.70
   2  -7   3  159.78    4.60
  -2  -7  -3  159.58    4.60
   2  -7   3  160.18    4.30
   2  -7   3  155.68    4.60
  -2   7  -3  157.08    4.80
   2   7   3  153.68    4.80
   2   7   3  166.48    4.40
   2   7   3  156.78    4.60
   2   7   3  158.98    4.40
   3  -7   3   10.50    0.70
  -3  -7  -3   10.60    0.80
   3  -7   3    8.60    0.90
  -3  -7  -3    9.70    1.00
  -3  -7  -3   11.90    1.00
   3  -7   3    9.60    1.00
   3   7   3   10.90    0.90
  -3   7  -3    8.40    1.10
   3   7   3    8.90    0.90
   3   7   3    9.50    1.20
  -4  -7  -3   22.90    1.40
   4  -7   3   22.40    1.40
   4  -7   3   23.70    1.50
   4  -7   3   24.10    1.40
  -4  -7  -3   24.50    1.10
   4  -7   3   25.10    1.10
  -4  -7  -3   23.80    1.50
   4   7   3   23.00    1.70
   4   7   3   22.00    1.30
  -4   7  -3   24.20    1.80
   4   7   3   26.20    1.40
   5  -7   3   -0.50    0.60
   5  -7   3   -0.40    0.70
  -5  -7  -3    0.60    0.70
   5  -7   3   -0.10    0.60
   5  -7   3    0.50    0.40
  -5  -7  -3    0.60    0.40
  -5  -7  -3    0.80    0.60
   5   7   3    0.80    0.90
  -5   7  -3    1.10    0.90
   5   7   3    1.20    0.60
   5   7   3   -0.30    0.60
   6  -7   3    2.10    0.80
   6  -7   3    4.50    0.60
   6  -7   3    5.20    1.00
   6  -7   3    2.50    1.00
  -6  -7  -3    6.00    1.00
  -6  -7  -3    4.60    0.60
   6   7   3    5.30    1.20
   6   7   3    3.90    0.90
   6   7   3    5.70    1.00
   6   7   3    4.60    0.70
  -6   7  -3    6.00    1.10
   7  -7   3    8.10    1.30
   7  -7   3    7.70    1.10
  -7  -7  -3    6.20    1.10
   7  -7   3    8.70    0.90
   7  -7   3    6.00    1.00
   7   7   3    5.50    1.10
  -7   7  -3    7.40    1.30
   7   7   3    7.60    1.40
   7   7   3    6.50    0.90
   7   7   3    6.60    1.00
  -8  -7  -3   -1.80    0.80
   8  -7   3   -0.40    0.80
   8  -7   3    0.60    0.80
   8  -7   3    0.90    1.10
  -8   7  -3   -0.20    1.00
   8   7   3    1.10    1.20
   8   7   3   -0.10    0.80
   8   7   3   -0.60    0.60
   8   7   3    0.90    0.70
   8   7   3    1.20    1.10
   9  -7   3    0.60    1.00
  -9  -7  -3    0.70    1.20
   9  -7   3    1.90    1.20
   9  -7   3    2.10    1.00
   9   7   3    0.50    1.20
   9   7   3    0.70    0.90
   9   7   3    0.20    1.20
  -9   7  -3   -0.50    1.10
  10  -7   3    2.90    1.40
  10  -7   3    3.20    1.20
 -10  -7  -3    2.60    1.20
  10   7   3    4.80    1.50
  10   7   3    4.30    1.50
 -10   7  -3    4.50    1.40
  11  -7   3    1.90    1.10
 -11  -7  -3    0.00    1.40
  11  -7   3    2.10    1.40
  11   7   3    1.80    1.60
 -11   7  -3    0.20    1.20
  11   7   3    1.50    1.40
  13  -8  -3   -1.80    1.10
  13  -8  -3    0.90    1.10
  13  -8  -3    2.10    1.20
  13   8  -3   -0.30    1.10
  13   8  -3   -0.30    1.50
  13   8  -3    3.70    1.60
  12  -8  -3    5.70    1.30
  12  -8  -3    5.40    1.40
  12  -8  -3    3.50    1.40
  12   8  -3    4.70    1.30
  12   8  -3    5.80    1.80
  12   8  -3    4.70    1.80
  11  -8  -3   12.20    1.60
  11  -8  -3   12.40    1.60
  11  -8  -3   10.40    1.60
  11   8  -3   11.80    1.90
  11   8  -3    8.90    1.90
  10  -8  -3   18.80    1.80
  10  -8  -3   14.90    1.70
  10  -8  -3   15.90    1.70
  10   8  -3   16.60    2.00
  10   8  -3   14.20    1.40
  10   8  -3   15.80    1.70
  10   8  -3   16.50    2.10
   9  -8  -3    1.90    0.90
   9  -8  -3    2.70    0.90
   9  -8  -3    2.10    0.90
   9  -8  -3    0.80    0.90
   9   8  -3    2.20    1.10
   9   8  -3    0.70    0.80
   9   8  -3    0.90    0.70
   9   8  -3    1.40    1.30
   8  -8  -3    1.70    0.80
   8  -8  -3    1.20    0.80
   8  -8  -3    1.90    0.80
   8  -8  -3    1.40    0.80
   8   8  -3    0.30    1.20
   8   8  -3    1.80    1.00
   8   8  -3    3.00    0.70
   7  -8  -3   40.50    2.10
   7  -8  -3   40.90    2.00
   7  -8  -3   42.40    2.10
   7  -8  -3   42.50    1.90
   7   8  -3   40.00    1.80
   7   8  -3   38.00    2.20
   7   8  -3   42.70    2.50
   6  -8  -3   12.30    1.00
   6  -8  -3   11.90    1.10
   6  -8  -3   12.80    1.20
   6  -8  -3   12.40    1.20
   6   8  -3   12.30    1.60
   6   8  -3   10.10    0.90
   6   8  -3    9.60    1.20
   5  -8  -3   21.60    1.40
   5  -8  -3   20.90    1.10
   5  -8  -3   23.90    1.40
   5  -8  -3   21.50    1.40
   5   8  -3   21.50    1.80
   5   8  -3   20.40    1.20
   5   8  -3   20.80    1.50
   4  -8  -3    8.00    0.90
   4  -8  -3    7.80    0.90
  -4  -8   3    8.10    0.90
   4  -8  -3    9.20    0.90
  -4   8   3    8.90    0.60
   4   8  -3    7.10    0.70
   4   8  -3   11.00    1.30
   3  -8  -3   73.29    2.50
   3  -8  -3   77.09    2.50
  -3  -8   3   71.89    2.40
   3  -8  -3   67.39    2.50
  -3   8   3   72.69    2.20
   3   8  -3   71.69    2.40
   3   8  -3   71.69    2.80
   3   8  -3   77.19    2.20
  -2  -8   3   45.00    1.70
   2  -8  -3   48.00    1.80
   2  -8  -3   46.20    1.90
   2  -8  -3   46.70    1.80
   2  -8  -3   43.70    1.70
  -2   8   3   45.40    1.70
   2   8  -3   47.60    1.80
  -2   8   3   47.80    1.40
  -2   8   3   45.80    1.90
   2   8  -3   46.70    1.70
   2   8  -3   44.90    2.10
  -2   8   3   44.70    1.80
   1  -8  -3   15.50    0.90
   1  -8  -3   15.50    1.10
   1  -8  -3   15.20    1.00
  -1  -8   3   14.90    0.90
   1  -8  -3   14.40    0.90
   1   8  -3   14.20    1.20
  -1   8   3   16.10    0.60
  -1   8   3   14.70    1.00
  -1   8   3   13.90    1.10
  -1   8   3   14.20    0.90
   1   8  -3   14.50    1.10
   0  -8  -3   21.10    1.30
   0  -8   3   21.90    1.00
   0  -8   3   23.40    0.70
   0  -8  -3   24.30    1.20
   0  -8   3   19.70    1.20
   0  -8  -3   21.10    1.00
   0  -8   3   23.00    0.70
   0   8   3   20.70    1.30
   0   8   3   21.40    1.20
   0   8  -3   21.70    1.30
   0   8   3   24.00    1.10
   0   8  -3   23.60    1.40
   0   8   3   22.50    0.90
  -1  -8  -3   55.19    2.00
  -1  -8  -3   53.19    2.10
   1  -8   3   52.59    2.00
   1  -8   3   49.10    2.00
   1  -8   3   52.99    1.70
   1   8   3   50.49    1.70
  -1   8  -3   49.60    2.10
   1   8   3   52.89    2.30
   1   8   3   52.59    1.80
  -1   8  -3   52.99    2.10
   1   8   3   51.09    2.00
   2  -8   3    9.20    0.90
   2  -8   3    8.10    0.70
   2  -8   3    8.70    0.90
  -2  -8  -3   11.70    1.00
  -2  -8  -3    9.70    1.00
   2   8   3    9.40    1.20
   2   8   3    7.90    0.90
   2   8   3    8.80    0.80
   2   8   3    9.60    0.80
  -2   8  -3    7.50    1.00
  -3  -8  -3   -0.20    0.50
   3  -8   3    0.30    0.50
   3  -8   3    0.30    0.30
   3  -8   3    1.00    0.60
  -3  -8  -3   -0.10    0.60
   3   8   3   -0.10    0.80
   3   8   3    0.60    0.60
  -3   8  -3    0.40    0.80
   3   8   3    0.80    0.50
   3   8   3    0.50    0.40
   4  -8   3   13.20    0.80
   4  -8   3   11.20    1.10
  -4  -8  -3   13.90    0.90
  -4  -8  -3   10.70    1.10
   4  -8   3   11.20    1.10
  -4  -8  -3   11.70    1.20
   4   8   3   11.90    1.10
   4   8   3   11.10    1.40
  -4   8  -3   11.00    1.30
   4   8   3   12.20    1.10
  -5  -8  -3    0.40    0.70
   5  -8   3    0.60    0.70
   5  -8   3    0.60    0.40
  -5  -8  -3    0.30    0.60
   5  -8   3   -0.50    0.60
  -5  -8  -3   -0.10    0.30
   5  -8   3    0.50    0.70
  -5   8  -3    0.10    0.80
   5   8   3    0.90    0.60
   5   8   3   -0.10    0.60
   5   8   3    0.40    0.90
   6  -8   3    7.00    1.10
   6  -8   3    6.30    1.00
  -6  -8  -3    6.70    1.10
  -6  -8  -3    6.50    1.10
   6  -8   3    7.50    0.80
   6  -8   3    8.70    1.30
  -6   8  -3    6.90    1.30
   6   8   3    7.70    1.20
   6   8   3    5.40    1.30
   6   8   3    6.50    0.80
   6   8   3    7.10    1.00
   7  -8   3    6.20    1.10
   7  -8   3    6.10    1.40
   7  -8   3    8.00    1.20
  -7  -8  -3    8.30    1.20
   7   8   3    6.90    1.50
   7   8   3    5.90    0.90
  -7   8  -3    6.90    1.20
   7   8   3    7.30    1.10
   7   8   3    7.10    1.30
   8  -8   3   -0.40    0.80
  -8  -8  -3   -1.00    0.80
   8  -8   3    0.80    1.20
   8  -8   3    1.20    1.00
   8   8   3    0.70    0.90
   8   8   3    0.00    1.20
   8   8   3    0.30    0.70
  -8   8  -3    1.30    0.90
   8   8   3    1.30    1.10
   9  -8   3   -0.70    1.00
  -9  -8  -3   -0.70    1.00
   9  -8   3    0.30    1.30
   9   8   3    0.70    1.20
  -9   8  -3    1.20    1.20
   9   8   3    1.10    1.30
   9   8   3   -0.50    1.00
  10  -8   3    3.20    1.60
 -10  -8  -3    0.00    1.10
  10  -8   3    2.90    1.10
  10   8   3    3.30    1.40
  10   8   3    5.40    1.60
 -10   8  -3    2.20    1.40
 -11  -8  -3    1.80    1.30
  11  -8   3   -0.30    1.40
  11  -8   3    1.90    1.10
  11   8   3    0.10    1.30
 -11   8  -3    1.20    1.30
  11   8   3    3.30    1.50
  12  -9  -3   -0.20    1.20
  12  -9  -3    4.00    1.20
  12  -9  -3    6.30    2.20
  12   9  -3    1.30    1.50
  12   9  -3    5.10    1.80
  11  -9  -3    0.40    1.00
  11  -9  -3    1.40    1.30
  11  -9  -3    1.90    1.10
  11   9  -3   -1.80    1.40
  11   9  -3    0.90    0.80
  11   9  -3    1.00    1.70
  10  -9  -3    0.90    1.00
  10  -9  -3    3.60    1.10
  10  -9  -3    2.80    1.10
  10   9  -3   -0.30    1.40
  10   9  -3    2.00    0.80
  10   9  -3    1.20    1.50
   9  -9  -3    2.50    1.00
   9  -9  -3    2.30    0.90
   9  -9  -3    2.00    1.10
   9  -9  -3    1.90    0.90
   9   9  -3    1.20    0.70
   9   9  -3    2.10    1.30
   9   9  -3    0.20    1.40
   8  -9  -3    1.40    0.80
   8  -9  -3    1.90    0.70
   8  -9  -3    0.90    0.80
   8  -9  -3    2.40    0.90
   8   9  -3    1.20    0.60
   8   9  -3    0.30    1.30
   8   9  -3    1.00    1.10
   7  -9  -3   50.49    2.30
   7  -9  -3   52.29    2.40
   7  -9  -3   52.29    2.20
   7  -9  -3   49.99    2.40
   7   9  -3   52.19    2.60
   7   9  -3   49.99    2.10
   7   9  -3   52.89    2.90
   6  -9  -3   16.10    1.40
   6  -9  -3   19.90    1.40
   6  -9  -3   20.60    1.20
   6  -9  -3   18.30    1.50
   6   9  -3   19.90    1.60
   6   9  -3   17.60    1.20
   6   9  -3   15.90    1.80
   5  -9  -3  119.69    3.80
   5  -9  -3  124.69    3.90
   5  -9  -3  112.89    3.80
   5   9  -3  114.79    4.00
   5   9  -3  114.89    4.30
   5   9  -3  118.29    3.70
   4  -9  -3  413.56   10.80
   4  -9  -3  395.46   10.60
   4  -9  -3  403.96   10.70
  -4  -9   3  391.26   10.60
   4   9  -3  403.36   10.50
  -4   9   3  396.56   10.10
   4   9  -3  396.96   11.10
   3  -9  -3  409.66   11.00
  -3  -9   3  406.56   11.00
   3  -9  -3  422.56   11.20
   3  -9  -3  437.36   11.20
   3   9  -3  415.46   11.50
   3   9  -3  414.26   11.00
  -3   9   3  416.76   10.80
   3   9  -3  445.36   10.80
   2  -9  -3   33.40    1.50
   2  -9  -3   30.90    1.60
   2  -9  -3   29.60    1.50
   2  -9  -3   28.60    1.50
  -2  -9   3   32.00    1.40
  -2   9   3   29.80    1.40
   2   9  -3   31.90    1.40
  -2   9   3   31.40    1.50
   2   9  -3   29.50    1.40
   2   9  -3   31.20    1.80
   1  -9  -3    3.80    0.60
   1  -9  -3    4.10    0.70
   1  -9  -3    4.50    0.70
   1  -9  -3    3.90    0.60
  -1  -9   3    4.20    0.60
  -1   9   3    3.80    0.80
   1   9  -3    3.90    0.60
   1   9  -3    3.50    0.90
  -1   9   3    2.40    0.60
   0  -9  -3   70.79    2.40
   0  -9  -3   70.89    2.60
   0  -9   3   74.49    1.90
   0  -9  -3   74.69    2.50
   0  -9   3   67.89    2.30
   0  -9   3   73.69    1.90
   0  -9   3   67.09    2.50
   0   9   3   71.29    2.70
   0   9   3   69.89    2.50
   0   9  -3   70.59    2.70
   0   9  -3   74.59    2.60
   0   9   3   73.59    2.10
   1  -9   3   57.49    2.30
  -1  -9  -3   54.49    2.30
  -1  -9  -3   58.99    2.20
   1  -9   3   58.29    2.00
  -1   9  -3   58.59    2.40
  -1   9  -3   61.29    2.40
   1   9   3   56.49    2.40
   1   9   3   59.19    1.90
   1   9   3   57.39    2.20
   1   9   3   62.49    2.30
  -2  -9  -3   46.00    2.10
   2  -9   3   43.60    1.60
   2  -9   3   42.50    1.90
  -2  -9  -3   45.10    1.90
   2  -9   3   45.80    2.00
   2   9   3   44.40    2.20
   2   9   3   43.40    1.90
   2   9   3   46.00    1.70
  -2   9  -3   44.40    2.00
  -2   9  -3   45.10    2.10
  -3  -9  -3   95.69    3.20
   3  -9   3   94.99    3.20
   3  -9   3   91.59    3.20
   3  -9   3   94.89    2.80
  -3  -9  -3   89.29    3.30
   3   9   3   87.29    3.10
  -3   9  -3   90.49    3.10
  -3   9  -3   91.89    3.50
   3   9   3   86.99    3.50
   3   9   3   92.79    3.00
   4  -9   3   -0.10    0.60
  -4  -9  -3    0.30    0.40
   4  -9   3    0.60    0.40
   4  -9   3    0.50    0.70
  -4  -9  -3    0.50    0.70
  -4  -9  -3    0.00    0.60
  -4   9  -3    1.50    0.70
   4   9   3    0.60    0.60
   4   9   3    1.40    0.90
   4   9   3   -0.90    0.60
   5  -9   3    0.00    0.40
  -5  -9  -3    0.10    0.80
   5  -9   3    0.00    0.70
  -5  -9  -3    0.80    0.80
   5  -9   3    0.40    0.70
  -5   9  -3   -0.50    0.90
   5   9   3   -1.00    0.60
   5   9   3    0.30    1.00
   5   9   3    0.10    0.70
   6  -9   3   -1.90    0.90
  -6  -9  -3    0.80    0.80
  -6  -9  -3    0.30    0.80
   6  -9   3   -0.80    0.70
   6  -9   3    0.00    0.50
   6  -9   3   -0.60    0.70
   6   9   3    0.50    0.80
  -6   9  -3   -0.60    0.90
   6   9   3    0.00    0.70
   6   9   3    1.30    1.10
  -7  -9  -3    2.50    1.00
   7  -9   3    2.50    0.90
   7  -9   3    2.20    1.00
   7  -9   3    5.00    1.20
   7   9   3    4.50    1.20
  -7   9  -3    4.00    1.20
   7   9   3    4.20    1.40
   7   9   3    3.30    1.00
   7   9   3    4.30    0.80
   8  -9   3    7.10    1.40
   8  -9   3    5.60    1.20
  -8  -9  -3    5.60    1.20
   8  -9   3    5.70    1.90
  -8   9  -3    4.70    1.50
   8   9   3    8.50    1.40
   8   9   3    6.20    1.60
   8   9   3    7.30    1.20
   9  -9   3   -0.20    1.30
   9  -9   3    0.70    1.00
  -9  -9  -3    0.50    1.10
  -9   9  -3    0.00    1.20
   9   9   3    3.40    1.50
   9   9   3    0.90    1.00
   9   9   3    0.30    1.20
  10  -9   3    2.10    1.30
  10  -9   3    0.50    1.00
 -10  -9  -3   -1.00    1.10
  10   9   3    2.50    1.50
  10   9   3   -2.00    1.00
 -10   9  -3    1.70    1.40
  10   9   3   -0.10    1.20
  12 -10  -3    1.30    1.10
  12 -10  -3   -1.00    1.30
  12  10  -3   -0.30    1.40
  12  10  -3    5.20    2.00
  11 -10  -3   -0.40    1.20
  11 -10  -3    0.50    1.00
  11  10  -3   -1.10    1.50
  11  10  -3   -0.60    1.60
  11  10  -3    0.30    0.80
  10 -10  -3   -0.30    1.20
  10 -10  -3    0.60    0.90
  10  10  -3    1.60    0.90
  10  10  -3   -0.30    1.20
  10  10  -3    0.20    1.60
   9 -10  -3   11.70    1.50
   9 -10  -3   12.00    1.40
   9 -10  -3   10.60    1.40
   9  10  -3    9.90    1.80
   9  10  -3   11.30    1.30
   9  10  -3   10.30    2.10
   8 -10  -3    3.70    0.90
   8 -10  -3    2.20    0.90
   8 -10  -3    3.60    1.00
   8 -10  -3    2.80    1.00
   8  10  -3    3.00    1.20
   8  10  -3    4.30    0.90
   8  10  -3    2.60    1.40
   7 -10  -3    7.50    1.20
   7 -10  -3    6.90    1.10
   7 -10  -3    7.30    1.10
   7 -10  -3    8.90    1.00
   7  10  -3    7.50    1.00
   7  10  -3    6.30    1.60
   7  10  -3    7.80    1.30
   6 -10  -3    7.60    1.10
   6 -10  -3    8.00    1.10
   6 -10  -3    6.10    1.00
   6  10  -3    7.90    1.50
   6  10  -3    7.70    0.90
   6  10  -3    7.80    1.30
   5 -10  -3   90.79    3.30
   5 -10  -3   88.79    3.20
   5 -10  -3   89.89    3.20
   5  10  -3   85.09    3.00
   5  10  -3   90.29    3.40
   5  10  -3   87.19    3.70
   4 -10  -3    4.10    0.80
  -4 -10   3    4.20    0.80
   4 -10  -3    3.20    0.80
   4 -10  -3    2.80    0.80
   4  10  -3    3.20    1.20
  -4  10   3    3.50    0.50
   4  10  -3    2.00    0.70
   3 -10  -3  109.59    3.70
   3 -10  -3  110.29    3.60
  -3 -10   3  112.99    3.60
   3 -10  -3  113.79    3.70
   3  10  -3  108.29    4.10
  -3  10   3  109.09    3.30
   3  10  -3  106.09    3.50
   2 -10  -3   18.10    1.40
   2 -10  -3   19.80    1.30
   2 -10  -3   19.00    1.30
  -2 -10   3   20.10    1.20
   2 -10  -3   19.90    1.30
   2  10  -3   18.20    1.70
   2  10  -3   20.20    1.20
   2  10  -3   21.00    1.30
  -2  10   3   22.20    1.30
  -2  10   3   18.70    1.30
   1 -10  -3   10.30    1.10
  -1 -10   3   11.60    1.00
   1 -10  -3   10.90    1.00
   1 -10  -3   13.40    1.10
   1  10  -3   11.30    1.00
  -1  10   3   11.30    1.10
   1  10  -3   13.30    1.40
  -1  10   3   12.20    1.10
   0 -10   3   43.90    1.80
   0 -10  -3   43.40    2.00
   0 -10  -3   46.70    1.90
   0 -10  -3   45.60    1.80
   0 -10   3   45.10    2.00
   0  10   3   45.90    1.60
   0  10  -3   44.90    2.10
   0  10   3   47.80    2.00
   0  10   3   47.20    2.10
   0  10  -3   45.90    2.20
  -1 -10  -3   21.40    1.30
   1 -10   3   20.40    1.10
  -1 -10  -3   17.50    1.40
   1 -10   3   20.20    1.40
   1  10   3   21.40    1.30
  -1  10  -3   18.00    1.50
   1  10   3   18.80    1.00
  -1  10  -3   16.70    1.40
   1  10   3   21.70    1.70
  -2 -10  -3   15.20    1.10
   2 -10   3   16.40    1.00
   2 -10   3   17.70    1.30
  -2 -10  -3   11.90    1.20
   2 -10   3   17.80    1.50
  -2  10  -3   13.20    1.30
   2  10   3   16.00    1.00
   2  10   3   15.50    1.20
  -2  10  -3   15.10    1.30
   2  10   3   16.20    1.60
  -3 -10  -3  118.49    3.90
  -3 -10  -3  120.69    4.10
   3 -10   3  122.59    3.90
   3 -10   3  121.29    3.60
   3 -10   3  122.19    4.00
   3  10   3  117.39    3.90
   3  10   3  116.69    3.70
  -3  10  -3  118.29    4.20
  -3  10  -3  116.99    3.90
   3  10   3  122.59    4.40
  -4 -10  -3    0.80    0.80
  -4 -10  -3    0.00    0.70
  -4 -10  -3    0.70    0.40
   4 -10   3    0.70    0.70
   4 -10   3   -0.10    0.70
   4 -10   3    0.80    0.50
   4  10   3    0.10    1.00
   4  10   3    0.70    0.70
  -4  10  -3    0.20    0.90
  -4  10  -3    0.60    0.60
   4  10   3    0.30    0.60
   5 -10   3   -0.10    0.50
  -5 -10  -3   -0.80    0.60
  -5 -10  -3    1.20    0.80
   5 -10   3    0.80    0.90
   5 -10   3   -0.30    0.70
  -5  10  -3   -0.60    0.90
   5  10   3    0.30    0.70
   5  10   3   -0.30    1.00
   5  10   3    0.30    0.70
  -5  10  -3    0.30    0.50
  -6 -10  -3   -0.20    0.70
   6 -10   3   -0.10    0.90
   6 -10   3   -0.40    0.70
  -6 -10  -3   -1.40    0.80
   6  10   3    1.10    0.80
   6  10   3    0.80    1.10
   6  10   3    0.40    0.80
  -6  10  -3    0.00    1.00
   7 -10   3    5.40    1.20
   7 -10   3    5.40    1.40
  -7 -10  -3    3.70    1.00
   7 -10   3    3.10    1.10
  -7  10  -3    4.90    1.30
   7  10   3    4.40    1.10
   7  10   3    6.30    1.70
   7  10   3    6.00    1.30
   8 -10   3    0.00    1.10
  -8 -10  -3    1.20    1.00
   8 -10   3    0.40    1.00
   8  10   3   -0.30    0.90
  -8  10  -3   -0.50    0.90
   8  10   3   -0.10    1.00
   8  10   3   -0.10    1.40
   9 -10   3    6.20    1.30
   9 -10   3    8.40    1.80
  -9 -10  -3    5.80    1.40
  -9  10  -3    5.80    1.60
   9  10   3    5.00    1.40
   9  10   3    8.80    1.50
   9  10   3    9.80    2.00
  10 -10   3    2.20    1.40
  10 -10   3   -0.30    1.00
 -10 -10  -3   -2.20    1.10
  10  10   3    2.00    1.50
  10  10   3    0.10    1.20
  10  10   3    1.50    1.10
 -10  10  -3    1.00    1.40
  11 -11  -3    1.30    1.10
  11 -11  -3    2.30    1.30
  11  11  -3    2.90    1.00
  11  11  -3    1.00    1.50
  11  11  -3    5.00    2.00
  10 -11  -3    0.20    1.00
  10 -11  -3   -1.40    1.10
  10  11  -3   -0.30    1.60
  10  11  -3   -1.30    0.60
  10  11  -3   -0.50    1.30
   9 -11  -3    4.50    1.30
   9 -11  -3    3.90    1.20
   9  11  -3    5.40    1.50
   9  11  -3    4.20    1.00
   9  11  -3    4.70    1.80
   8 -11  -3   12.70    1.50
   8 -11  -3   12.10    1.50
   8 -11  -3    9.40    1.30
   8  11  -3   12.60    1.30
   8  11  -3   13.20    1.80
   8  11  -3   12.90    2.20
   7 -11  -3   -0.10    0.80
   7 -11  -3   -0.20    0.90
   7 -11  -3    0.60    0.80
   7  11  -3   -0.80    1.20
   7  11  -3    0.00    0.60
   7  11  -3   -0.40    0.90
   6 -11  -3    2.50    0.90
   6 -11  -3    2.20    0.80
   6 -11  -3    1.10    0.80
   6  11  -3    2.90    0.80
   6  11  -3    0.90    1.30
   6  11  -3    3.30    1.00
   5 -11  -3   35.30    2.00
   5 -11  -3   36.50    1.90
   5 -11  -3   37.40    2.10
   5  11  -3   36.00    2.50
   5  11  -3   33.90    1.80
   5  11  -3   34.90    2.00
   4 -11  -3  218.98    6.30
   4 -11  -3  198.18    6.10
  -4 -11   3  200.68    6.00
   4 -11  -3  203.28    6.00
   4  11  -3  201.88    5.90
   4  11  -3  207.38    6.70
  -4  11   3  204.48    5.60
  -3 -11   3  223.08    6.50
   3 -11  -3  232.38    6.60
   3 -11  -3  222.88    6.50
   3 -11  -3  227.48    6.60
   3 -11  -3  228.98    6.50
  -3  11   3  223.78    6.50
   3  11  -3  226.58    7.00
  -3  11   3  230.28    6.30
   3  11  -3  225.18    6.50
   2 -11  -3   -0.80    0.60
   2 -11  -3   -0.10    0.70
  -2 -11   3    0.50    0.50
   2 -11  -3   -0.50    0.60
   2 -11  -3   -0.40    0.50
  -2  11   3    0.00    0.60
   2  11  -3   -1.00    0.90
  -2  11   3    0.80    0.70
   2  11  -3   -0.50    0.50
   2  11  -3    0.30    0.60
  -1 -11   3    3.30    0.60
   1 -11  -3    3.20    0.70
   1 -11  -3    2.00    0.70
   1 -11  -3    3.20    0.80
   1  11  -3    2.80    0.70
   1  11  -3    4.30    0.80
  -1  11   3    3.20    0.80
  -1  11   3    4.40    0.50
   1  11  -3    4.30    1.00
  -1  11   3    2.60    0.70
   0 -11  -3   -1.40    0.50
   0 -11   3   -0.10    0.60
   0 -11  -3    0.30    0.70
   0 -11   3    0.60    0.50
   0 -11  -3    0.60    0.50
   0  11   3    0.90    0.60
   0  11   3    1.30    0.80
   0  11   3    0.10    0.40
   0  11  -3    0.20    0.60
   0  11  -3   -0.40    0.70
  -1 -11  -3   14.40    1.20
  -1 -11  -3   13.60    1.30
   1 -11   3   14.80    1.30
   1 -11   3   15.70    1.10
  -1  11  -3   14.00    1.40
  -1  11  -3   14.40    1.30
   1  11   3   15.50    1.20
   1  11   3   15.30    0.90
   1  11   3   16.70    1.60
  -2 -11  -3   25.50    1.50
   2 -11   3   29.10    1.70
  -2 -11  -3   24.80    1.70
   2 -11   3   26.30    1.70
   2 -11   3   24.30    1.30
  -2  11  -3   26.20    1.90
   2  11   3   25.70    1.60
  -2  11  -3   24.00    1.60
   2  11   3   23.40    1.30
   2  11   3   24.30    2.00
   3 -11   3   21.70    1.20
   3 -11   3   22.20    1.60
  -3 -11  -3   22.40    1.80
   3 -11   3   23.40    1.70
  -3 -11  -3   21.30    1.50
   3  11   3   22.20    1.50
   3  11   3   19.10    1.90
   3  11   3   22.50    1.40
  -3  11  -3   23.80    1.90
  -3  11  -3   17.80    1.40
  -4 -11  -3   11.20    1.20
   4 -11   3   14.40    1.00
  -4 -11  -3   12.90    1.40
   4 -11   3   12.30    1.30
   4 -11   3   16.90    1.50
   4  11   3   11.90    1.30
  -4  11  -3   12.90    1.30
   4  11   3   12.70    1.20
   4  11   3   12.00    1.60
  -4  11  -3   12.70    1.50
  -5 -11  -3    5.60    1.20
   5 -11   3    5.00    1.10
  -5 -11  -3    2.90    0.90
   5 -11   3    3.40    1.00
   5  11   3    4.70    1.00
   5  11   3    3.70    1.30
  -5  11  -3    4.30    1.20
   5  11   3    3.60    0.90
   6 -11   3    8.30    1.30
  -6 -11  -3    8.70    1.40
  -6 -11  -3    7.20    1.20
   6 -11   3    6.00    1.20
   6  11   3    7.30    1.20
   6  11   3    6.70    1.20
  -6  11  -3    5.40    1.40
   6  11   3    5.30    1.50
  -7 -11  -3    5.40    1.20
   7 -11   3    8.30    1.40
  -7  11  -3    4.30    1.40
   7  11   3    8.50    1.80
   7  11   3    4.00    1.20
   7  11   3    7.70    1.30
   8 -11   3   11.10    1.60
  -8 -11  -3   10.00    1.60
   8  11   3   12.50    1.70
   8  11   3   11.10    1.50
   8  11   3   11.00    2.00
  -8  11  -3    7.80    1.70
  -9 -11  -3   -1.40    1.20
   9 -11   3   -0.90    1.00
   9  11   3    2.50    1.60
  -9  11  -3    0.20    1.30
   9  11   3    0.00    1.10
   9  11   3   -0.20    1.20
  11 -12  -3    2.40    1.40
  11 -12  -3   -0.40    1.00
  11  12  -3   -0.30    0.90
  11  12  -3   -0.80    1.60
  11  12  -3    1.80    2.00
  10 -12  -3   -1.00    1.20
  10 -12  -3    0.00    1.00
  10  12  -3   -0.20    1.30
  10  12  -3   -1.40    1.70
  10  12  -3    0.30    0.90
   9 -12  -3    2.30    1.20
   9 -12  -3    0.10    0.90
   9  12  -3    2.20    0.90
   9  12  -3    2.60    1.30
   9  12  -3    0.50    1.70
   8 -12  -3    3.50    1.20
   8 -12  -3    4.30    1.10
   8  12  -3    1.60    1.70
   8  12  -3    3.10    1.40
   8  12  -3    3.60    0.90
   7 -12  -3    0.10    0.90
   7 -12  -3    0.50    0.90
   7 -12  -3   -0.70    0.90
   7  12  -3   -0.10    1.00
   7  12  -3    1.10    0.70
   7  12  -3    0.20    1.50
   6 -12  -3    0.00    0.70
   6 -12  -3    0.60    0.90
   6 -12  -3    0.20    0.90
   6  12  -3    0.00    1.30
   6  12  -3   -0.30    0.60
   6  12  -3   -0.30    1.00
   5 -12  -3    1.30    0.80
   5 -12  -3    0.10    0.80
   5 -12  -3    0.00    0.70
   5  12  -3    0.20    0.70
   5  12  -3    0.30    0.80
   5  12  -3   -0.40    1.20
  -4 -12   3   26.10    1.80
   4 -12  -3   31.40    2.00
   4 -12  -3   29.70    1.90
   4 -12  -3   23.10    1.70
   4  12  -3   26.00    1.60
   4  12  -3   26.30    2.30
   3 -12  -3   53.79    2.50
   3 -12  -3   51.89    2.40
  -3 -12   3   49.20    2.30
   3 -12  -3   53.39    2.30
   3 -12  -3   54.09    2.40
   3  12  -3   53.39    2.30
  -3  12   3   50.79    2.30
  -3  12   3   50.79    2.10
   3  12  -3   55.39    2.90
  -2 -12   3   14.60    1.20
   2 -12  -3   17.40    1.40
   2 -12  -3   15.40    1.40
   2 -12  -3   16.10    1.30
   2 -12  -3   15.00    1.30
   2  12  -3   15.60    1.30
  -2  12   3   17.10    1.30
   2  12  -3   16.30    1.70
  -2  12   3   14.30    1.30
   1 -12  -3   -0.90    0.50
   1 -12  -3   -0.10    0.50
   1 -12  -3   -0.50    0.60
  -1 -12   3    1.10    0.60
   1  12  -3    0.00    0.60
   1  12  -3    0.70    0.70
   1  12  -3    1.00    1.00
  -1  12   3    0.70    0.70
  -1  12   3   -0.10    0.70
   0 -12  -3   -0.70    0.50
   0 -12  -3   -0.60    0.60
   0 -12   3    0.00    0.70
   0 -12   3   -0.80    0.50
   0  12  -3   -0.50    0.60
   0  12   3    0.10    0.60
   0  12   3    0.10    0.40
   0  12   3    0.20    0.80
   0  12  -3   -0.30    0.80
  -1 -12  -3    0.70    0.80
  -1 -12  -3    1.00    0.60
   1 -12   3    0.90    0.80
   1 -12   3    1.30    0.60
   1  12   3    1.70    0.50
   1  12   3    1.20    0.90
  -1  12  -3    1.70    0.90
   1  12   3    2.00    0.70
  -1  12  -3    1.30    0.80
   2 -12   3   12.20    1.30
  -2 -12  -3   11.10    1.10
  -2 -12  -3   11.40    1.30
   2 -12   3   11.80    1.00
   2  12   3   11.90    1.00
   2  12   3   11.60    1.20
  -2  12  -3   10.70    1.30
  -2  12  -3   11.00    1.30
   2  12   3   13.00    1.60
   3 -12   3    1.30    0.50
   3 -12   3    0.90    0.90
  -3 -12  -3    0.20    0.80
  -3 -12  -3    1.30    0.70
   3 -12   3    1.50    0.80
   3  12   3    1.60    1.20
   3  12   3    0.80    0.70
  -3  12  -3    1.20    0.90
   3  12   3    1.50    0.80
  -3  12  -3    0.90    0.80
  -4 -12  -3    0.10    0.70
   4 -12   3    0.60    0.80
  -4 -12  -3    0.30    0.90
   4 -12   3    1.10    0.80
  -4  12  -3    0.40    0.70
  -4  12  -3   -0.60    0.90
   4  12   3   -0.50    1.20
   4  12   3    0.60    0.80
   4  12   3   -1.10    0.60
  -5 -12  -3    0.40    0.70
  -5 -12  -3    2.70    1.10
   5 -12   3   -0.10    0.80
   5 -12   3    0.70    0.90
  -5  12  -3    2.50    1.10
   5  12   3    0.60    0.80
   5  12   3    0.60    0.80
   5  12   3    1.70    1.30
  -6 -12  -3   -0.30    0.90
  -6 -12  -3   -0.60    1.10
   6 -12   3   -0.50    1.00
   6  12   3    0.20    0.90
  -6  12  -3    0.60    1.20
   6  12   3    1.00    1.30
   6  12   3   -0.40    0.90
  -7 -12  -3   -2.00    0.90
   7 -12   3   -0.90    1.00
   7  12   3    1.10    1.00
   7  12   3    0.70    1.40
   7  12   3   -0.80    0.90
  -7  12  -3   -1.00    1.20
  -8 -12  -3    0.10    1.10
   8 -12   3    0.60    1.10
   8  12   3   -0.70    0.90
   8  12   3    1.60    1.50
   8  12   3    0.30    1.10
  -8  12  -3    1.20    1.40
  -9 -12  -3   -2.50    1.10
   9 -12   3    0.50    1.10
   9  12   3   -0.30    1.10
   9  12   3    0.00    1.10
   9  12   3    3.00    1.90
  -9  12  -3   -0.90    1.20
  10 -13  -3    1.20    1.30
  10 -13  -3    0.80    1.00
  10  13  -3    1.30    1.00
  10  13  -3    1.40    1.90
  10  13  -3   -0.50    1.30
   9 -13  -3    0.40    1.10
   9 -13  -3    0.20    0.80
   9  13  -3    0.40    1.30
   9  13  -3   -0.20    0.80
   9  13  -3   -0.40    1.70
   8 -13  -3   -0.40    1.00
   8 -13  -3    1.10    1.10
   8  13  -3    1.30    1.20
   8  13  -3    0.40    1.90
   8  13  -3    0.70    0.80
   7 -13  -3   -0.50    0.90
   7 -13  -3    0.10    0.90
   7  13  -3   -0.20    1.00
   7  13  -3   -3.70    1.60
   7  13  -3    0.80    0.80
   6 -13  -3    0.20    0.90
   6 -13  -3   -0.90    0.80
   6 -13  -3   -1.70    0.90
   6  13  -3   -0.10    0.70
   6  13  -3   -0.50    1.40
   6  13  -3   -1.00    1.00
   5 -13  -3   27.30    1.90
   5 -13  -3   29.40    1.90
   5 -13  -3   28.40    2.00
   5  13  -3   29.40    2.20
   5  13  -3   25.40    2.50
   5  13  -3   28.50    1.80
  -4 -13   3    1.20    0.80
   4 -13  -3    0.50    0.60
   4 -13  -3    0.50    0.80
   4 -13  -3    0.50    0.80
   4 -13  -3    0.30    0.80
  -4  13   3    0.30    0.80
   4  13  -3    1.10    0.70
   4  13  -3   -1.30    1.10
   3 -13  -3    1.00    0.70
  -3 -13   3   -0.30    0.60
   3 -13  -3    0.70    0.80
   3 -13  -3    0.80    0.60
   3 -13  -3   -1.40    0.70
  -3  13   3   -1.00    0.70
  -3  13   3   -0.50    0.60
   3  13  -3    0.00    1.10
   3  13  -3   -0.40    0.60
   2 -13  -3    2.30    0.70
  -2 -13   3    0.60    0.70
   2 -13  -3    1.70    0.80
   2 -13  -3    2.40    0.80
  -2  13   3    2.00    0.80
   2  13  -3    1.40    0.80
  -2  13   3    0.10    0.70
   2  13  -3    1.70    1.20
  -1 -13   3    8.20    1.00
   1 -13  -3    8.10    1.20
   1 -13  -3    5.60    0.80
   1 -13  -3    7.60    1.00
   1  13  -3    7.40    1.40
  -1  13   3    7.80    1.20
   1  13  -3    6.00    0.90
   1  13  -3    9.20    1.10
  -1  13   3    7.60    1.10
   0 -13  -3    2.70    1.00
   0 -13   3    1.50    0.60
   0 -13  -3    3.50    0.70
   0 -13   3    2.80    0.90
   0  13  -3    2.30    0.80
   0  13   3    3.40    1.10
   0  13   3    4.10    0.90
   0  13  -3    2.80    1.10
  -1 -13  -3    0.00    0.60
   1 -13   3   -0.40    0.50
  -1 -13  -3   -0.10    0.70
   1 -13   3    0.00    0.70
   1  13   3   -0.60    0.70
   1  13   3   -0.10    0.90
  -1  13  -3   -0.10    0.70
  -1  13  -3    0.20    0.80
   2 -13   3    5.50    0.80
  -2 -13  -3    4.90    0.80
   2 -13   3    5.60    1.10
  -2 -13  -3    3.10    1.00
  -2  13  -3    5.20    1.10
  -2  13  -3    4.00    1.10
   2  13   3    4.20    1.30
   2  13   3    4.70    1.00
  -3 -13  -3    7.00    1.20
   3 -13   3    8.40    0.90
   3 -13   3    6.10    1.20
  -3 -13  -3    6.70    1.00
  -3  13  -3    7.10    1.30
   3  13   3    8.40    1.20
   3  13   3    9.30    1.60
  -3  13  -3    5.80    1.10
   4 -13   3    1.40    0.90
  -4 -13  -3    0.70    0.70
   4 -13   3    1.50    1.00
  -4 -13  -3    1.80    1.10
  -4  13  -3    3.70    1.20
   4  13   3    1.70    0.90
   4  13   3    3.60    1.40
  -5 -13  -3    0.20    1.00
  -5 -13  -3   -1.60    0.70
   5 -13   3    0.00    0.90
  -5  13  -3   -1.40    1.00
   5  13   3   -0.20    0.80
   5  13   3   -1.00    1.20
   6 -13   3   -0.70    0.90
  -6 -13  -3   -0.40    0.90
  -6 -13  -3   -0.10    1.20
   6  13   3   -0.10    1.40
   6  13   3    0.50    1.00
  -6  13  -3    0.10    1.10
  -7 -13  -3   -0.50    1.00
   7 -13   3   -0.60    1.10
   7  13   3   -0.60    0.90
  -7  13  -3    0.00    1.30
   7  13   3    2.20    1.60
   8 -13   3    0.70    1.20
  -8  13  -3    1.00    1.30
   8  13   3    1.50    1.60
   8  13   3   -1.20    1.00
   9 -14  -3    0.90    1.30
   9 -14  -3    1.30    1.00
   9  14  -3    1.20    0.90
   9  14  -3    0.20    1.30
   9  14  -3   -0.60    1.90
   8 -14  -3    1.40    1.00
   8 -14  -3    2.00    1.20
   8  14  -3    1.40    1.40
   8  14  -3    1.20    1.00
   8  14  -3    1.10    2.00
   7 -14  -3   -1.30    0.80
   7 -14  -3   -0.50    1.00
   7  14  -3   -0.70    1.00
   7  14  -3   -0.50    0.80
   7  14  -3   -1.50    1.60
   6 -14  -3    0.70    1.10
   6 -14  -3    1.70    1.00
   6  14  -3    2.90    1.20
   6  14  -3    2.60    0.90
   6  14  -3    1.30    1.70
   5 -14  -3    8.90    1.20
   5 -14  -3    7.90    1.40
   5 -14  -3    9.40    1.40
   5 -14  -3    8.20    1.30
   5  14  -3    9.50    1.90
   5  14  -3   10.80    1.60
   5  14  -3   10.10    1.20
   4 -14  -3    3.40    1.00
  -4 -14   3    3.30    0.90
   4 -14  -3    4.30    1.00
   4 -14  -3    3.40    1.00
   4 -14  -3    1.80    0.80
   4  14  -3    2.20    1.40
   4  14  -3    2.20    0.90
  -4  14   3    2.40    1.00
   3 -14  -3    2.50    0.90
  -3 -14   3    2.00    0.80
   3 -14  -3    0.50    0.80
   3 -14  -3    1.50    0.70
  -3  14   3    2.20    0.90
   3  14  -3    1.60    1.30
   3  14  -3    2.80    0.90
   2 -14  -3    3.70    1.10
   2 -14  -3    2.20    0.90
   2 -14  -3    2.80    0.70
  -2 -14   3    2.60    0.80
   2  14  -3    1.50    1.20
   2  14  -3    1.60    0.80
  -2  14   3    2.50    0.90
  -2  14   3    3.20    0.90
  -1 -14   3    1.30    0.70
   1 -14  -3    0.90    0.60
   1 -14  -3    0.50    0.90
   1 -14  -3    2.10    0.80
   1  14  -3   -1.60    1.00
  -1  14   3    1.80    0.90
  -1  14   3    0.50    0.90
   1  14  -3    3.20    0.90
   0 -14  -3    2.30    1.00
   0 -14  -3    1.60    0.70
   0 -14   3    1.60    0.70
   0  14  -3    2.00    0.90
   0  14   3    3.50    1.00
   0  14  -3    2.00    0.70
   0  14   3    3.10    1.10
   0  14  -3    1.80    1.10
   1 -14   3   -0.80    0.80
  -1 -14  -3    1.00    0.90
   1 -14   3    1.50    0.70
  -1 -14  -3   -0.30    0.60
   1  14   3   -1.40    1.00
  -1  14  -3   -1.20    1.00
  -1  14  -3    0.60    0.80
   1  14   3    0.00    0.80
  -2 -14  -3   -0.50    0.60
   2 -14   3    0.90    0.90
  -2 -14  -3    1.10    0.90
   2 -14   3    1.30    0.60
  -2  14  -3   -0.40    0.90
  -2  14  -3    0.50    0.90
   2  14   3   -0.20    0.80
   2  14   3   -0.10    1.10
  -3 -14  -3    3.30    1.20
  -3 -14  -3    1.50    0.80
   3 -14   3    3.10    1.10
   3  14   3    1.60    1.20
  -3  14  -3    1.10    1.10
   3  14   3    2.80    1.00
  -4 -14  -3    0.70    1.10
   4 -14   3    0.10    1.00
  -4 -14  -3    0.70    1.00
  -4  14  -3    0.40    1.10
   4  14   3    0.40    1.30
   4  14   3    0.00    0.80
   5 -14   3    0.60    1.20
  -5 -14  -3   -1.10    1.00
   5  14   3    1.00    1.40
   5  14   3    1.00    1.00
  -5  14  -3    1.70    1.20
  -6 -14  -3    1.10    1.30
   6 -14   3    3.50    1.20
   6  14   3    1.10    1.00
   6  14   3    3.20    1.80
  -6  14  -3    2.90    1.40
   7 -14   3   -0.20    1.10
   7  14   3    0.00    1.10
   7  14   3    1.50    1.60
  -7  14  -3    1.70    1.30
   9 -15  -3    1.70    1.30
   9 -15  -3    0.50    1.00
   9  15  -3    0.40    1.30
   9  15  -3    0.30    0.80
   9  15  -3    0.60    2.10
   8 -15  -3   -0.40    0.90
   8 -15  -3   -1.00    1.20
   8  15  -3   -0.70    0.80
   8  15  -3   -0.60    1.10
   8  15  -3   -1.40    2.00
   7 -15  -3    1.00    1.10
   7 -15  -3    0.10    1.10
   7  15  -3    1.00    1.30
   7  15  -3    0.20    0.90
   7  15  -3   -1.00    1.70
   6 -15  -3    1.70    1.10
   6 -15  -3    2.30    1.20
   6  15  -3    0.70    1.20
   6  15  -3   -0.60    0.90
   6  15  -3   -1.00    1.70
   5 -15  -3   21.40    1.90
   5 -15  -3   25.20    2.00
   5 -15  -3   28.80    2.20
   5  15  -3   22.60    1.80
   5  15  -3   23.80    2.20
   5  15  -3   19.70    2.60
  -5  15   3   22.70    1.90
   4 -15  -3    1.00    1.00
   4 -15  -3    1.20    1.00
   4 -15  -3   -0.30    0.70
  -4 -15   3    1.60    0.80
  -4  15   3    0.50    1.00
   4  15  -3   -1.50    1.40
   4  15  -3    1.00    0.90
  -3 -15   3    2.70    0.90
   3 -15  -3    1.50    1.00
   3 -15  -3    0.20    0.90
   3  15  -3    0.80    1.40
   3  15  -3    2.30    1.00
  -3  15   3    2.50    1.00
   2 -15  -3    1.50    1.00
  -2 -15   3    1.50    0.90
   2 -15  -3    0.80    0.80
   2  15  -3    2.60    0.90
   2  15  -3    1.60    1.50
  -2  15   3    1.50    0.90
   1 -15  -3   -0.70    0.80
   1 -15  -3    0.70    0.80
  -1 -15   3    0.10    0.70
   1  15  -3   -1.80    1.20
  -1  15   3    0.50    0.90
  -1  15   3    0.20    0.80
   1  15  -3    1.60    0.80
   0 -15   3    0.20    0.70
   0 -15  -3    0.80    0.90
   0  15   3   -0.80    1.00
   0  15  -3   -0.20    1.20
   0  15   3   -0.20    0.80
   0  15  -3    0.30    0.80
   1 -15   3    1.50    1.00
  -1 -15  -3    2.20    1.00
   1 -15   3    3.40    0.80
  -1  15  -3    2.40    1.30
   1  15   3    2.90    1.00
   1  15   3    0.80    1.20
  -1  15  -3    2.60    0.90
  -2 -15  -3   -0.80    1.00
   2 -15   3    0.90    0.90
   2  15   3    1.00    0.90
  -2  15  -3   -2.90    0.90
  -2  15  -3    0.80    0.90
   2  15   3   -0.50    1.20
   3 -15   3    9.30    1.50
  -3 -15  -3    8.30    1.50
   3  15   3    7.00    1.30
   3  15   3    9.70    1.90
  -3  15  -3    5.30    1.30
  -4 -15  -3    0.80    1.20
   4 -15   3    2.10    1.20
   4  15   3    2.00    1.50
   4  15   3    1.40    1.10
  -4  15  -3    0.50    1.20
  -5 -15  -3   11.50    1.80
   5 -15   3   11.40    1.70
   5  15   3    9.40    1.50
   5  15   3    9.20    2.00
  -5  15  -3    8.90    1.70
   6 -15   3    2.00    1.30
  -6 -15  -3    0.00    1.30
   6  15   3   -1.40    1.40
   6  15   3   -0.80    1.00
  -6  15  -3   -0.40    1.30
   7 -15   3   -0.70    1.10
   7  15   3    2.20    1.70
  -7  15  -3    1.00    1.30
   7  15   3    0.20    1.00
   8 -16  -3    0.20    1.20
   8 -16  -3   -1.40    1.00
   8  16  -3   -0.40    0.90
   8  16  -3   -1.50    1.30
   8  16  -3   -0.40    1.90
   7 -16  -3    1.70    1.10
   7 -16  -3    3.30    1.30
   7  16  -3    2.50    1.90
   7  16  -3    3.60    1.50
   7  16  -3    2.20    1.00
   6 -16  -3    1.20    1.10
   6 -16  -3    3.80    1.30
   6  16  -3    3.20    1.40
   6  16  -3    2.60    1.00
  -6  16   3    3.00    1.20
   6  16  -3   -0.20    1.80
   5 -16  -3    0.00    1.10
   5 -16  -3   -0.60    0.90
   5  16  -3    0.30    1.00
   5  16  -3   -2.30    1.50
   5  16  -3    1.60    0.90
  -5  16   3    2.40    1.10
   4 -16  -3   11.80    1.60
   4 -16  -3   13.40    1.70
  -4 -16   3   13.60    1.50
   4  16  -3   12.40    1.50
  -4  16   3   12.50    1.60
   4  16  -3    9.10    2.10
   4  16  -3   12.90    1.70
   3 -16  -3   -0.30    1.00
   3 -16  -3   -0.20    0.90
  -3 -16   3    1.00    0.80
   3  16  -3   -1.30    1.40
  -3  16   3    1.40    1.00
   3  16  -3   -0.40    0.90
   2 -16  -3    6.30    1.30
  -2 -16   3    5.10    1.10
   2 -16  -3    5.50    1.20
   2  16  -3    7.30    1.30
  -2  16   3    3.70    1.20
   2  16  -3    4.00    1.60
  -1 -16   3   -0.90    0.70
   1 -16  -3   -0.80    0.90
  -1  16   3    0.80    1.00
   1  16  -3    0.00    0.80
  -1  16   3    0.30    0.90
   1  16  -3   -1.90    1.30
   0 -16   3    2.00    0.80
   0 -16  -3    1.60    1.20
   0  16  -3    1.30    0.90
   0  16  -3   -0.40    1.30
   0  16   3    0.80    1.00
   0  16   3    1.50    1.00
  -1 -16  -3    9.10    1.50
  -1  16  -3    8.20    1.30
   1  16   3    7.60    1.60
   1  16   3    6.40    1.30
  -1  16  -3    6.30    1.60
  -2 -16  -3    1.70    1.20
   2 -16   3    2.40    1.20
   2  16   3    2.60    1.50
   2  16   3    1.90    1.10
  -3 -16  -3   23.30    2.30
   3 -16   3   21.30    2.10
   3  16   3   31.60    2.90
  -3  16  -3   28.60    2.40
   3  16   3   21.00    2.10
   4 -16   3    1.40    1.20
  -4 -16  -3    0.40    1.20
   4  16   3    0.20    1.10
  -4  16  -3    0.50    1.10
   4  16   3    2.00    1.70
  -5 -16  -3   -0.80    1.20
   5 -16   3    0.90    1.30
   5  16   3   -0.40    1.10
   5  16   3    2.30    1.80
  -5  16  -3    0.30    1.30
   6 -16   3    0.40    1.20
  -6 -16  -3    2.70    1.40
  -6  16  -3    3.40    1.40
   6  16   3    3.40    1.40
   6 -17  -3    1.70    1.10
   6 -17  -3   -0.60    1.20
   6  17  -3   -0.30    1.90
   6  17  -3    2.20    1.30
   6  17  -3    1.40    1.00
  -6  17   3    5.40    1.40
   5 -17  -3    1.80    1.30
   5 -17  -3   -2.00    0.90
  -5  17   3    1.50    1.10
   5  17  -3    0.90    1.20
   5  17  -3    2.30    1.10
   5  17  -3   -1.60    1.90
   4 -17  -3   -0.30    1.00
   4 -17  -3    0.00    1.10
  -4 -17   3   -0.60    0.90
   4  17  -3    1.20    1.10
   4  17  -3   -3.10    1.70
  -4  17   3    0.00    1.00
   4  17  -3   -1.40    0.80
  -3 -17   3    5.20    1.20
   3 -17  -3    5.00    1.40
   3 -17  -3    3.90    1.20
   3  17  -3    1.10    1.70
  -3  17   3    5.50    1.30
   3  17  -3    4.90    1.20
  -2 -17   3    0.00    0.80
   2 -17  -3   -1.40    1.00
   2 -17  -3    0.10    1.10
   2  17  -3   -1.20    1.60
  -2  17   3    1.40    1.10
   2  17  -3    1.30    1.10
  -1 -17   3    8.40    1.20
   1 -17  -3    8.80    1.50
   1  17  -3    8.80    1.40
   1  17  -3    6.80    1.90
  -1  17   3    7.40    1.40
   0 -17  -3    0.00    1.10
   0  17  -3   -0.60    1.00
   0  17   3   -0.10    1.00
   0  17   3    0.50    1.20
   0  17  -3   -2.10    1.40
  -1 -17  -3   -0.80    1.10
  -1  17  -3   -1.20    1.10
   1  17   3    2.90    1.40
   1  17   3    0.00    1.00
  -2 -17  -3   53.79    3.20
   2 -17   3   47.60    3.00
   2  17   3   45.60    2.80
  -2  17  -3   52.69    2.80
   2  17   3   53.59    3.40
   3 -17   3   15.50    1.90
  -3 -17  -3   16.70    2.10
   3  17   3   12.40    1.90
   3  17   3   14.30    2.30
   4 -17   3    3.20    1.30
  -4 -17  -3   -0.10    1.30
   4  17   3    2.20    1.80
   4  17   3    1.30    1.40
   5 -18  -3    1.70    1.30
  -5  18   3    2.50    1.20
   5  18  -3    2.20    1.00
   4 -18  -3    2.80    1.20
   4 -18  -3    2.50    1.20
  -4 -18   3    2.00    1.20
   4  18  -3    2.90    1.10
  -4  18   3    3.00    1.20
   4  18  -3   -2.10    1.80
  -3 -18   3    0.50    0.90
   3 -18  -3   -1.10    1.10
   3 -18  -3    0.80    1.10
  -3  18   3    1.40    1.10
   3  18  -3   -1.80    1.60
   3  18  -3    0.10    0.90
  -2 -18   3   -1.10    0.90
   2 -18  -3    0.00    1.10
  -2  18   3    0.30    1.00
   2  18  -3   -2.90    1.40
   2  18  -3   -0.40    1.00
   1 -18  -3    3.20    1.30
  -1  18   3    5.90    1.40
   1  18  -3    1.60    1.70
   1  18  -3    5.50    1.30
   0 -18  -3    1.00    1.20
   0  18   3    0.70    1.20
   0  18  -3    0.30    1.10
  -1 -18  -3   -0.10    1.20
   1  18   3    1.90    1.50
   1  18   3   -0.60    1.00
  -1  18  -3    0.10    1.10
  -2 -18  -3    1.90    1.40
   2  18   3    1.20    1.40
   2  18   3    0.20    1.20
  -2  18  -3    1.30    1.20
   3  18   3   -0.10    1.20
  14   0  -4    6.40    1.50
  14   0  -4   10.40    2.10
  13   0  -4   -0.70    1.20
  13   0  -4    0.80    1.10
  12   0  -4    0.90    1.20
  12   0  -4    2.40    1.00
  11   0  -4   -0.90    0.80
  11   0  -4    0.00    1.00
  11   0  -4   -0.40    0.80
  10   0  -4   39.50    2.10
  10   0  -4   40.80    2.30
  10   0  -4   43.00    2.50
  10   0  -4   45.50    2.00
   9   0  -4   -0.80    0.70
   9   0  -4   -1.00    0.60
   9   0  -4    0.80    0.70
   9   0  -4   -0.40    0.80
   8   0  -4   10.40    1.00
   8   0  -4    9.90    1.00
   8   0  -4   10.20    1.20
   8   0  -4   11.30    1.10
   7   0  -4    0.10    0.50
   7   0  -4   -0.70    0.60
   7   0  -4    0.50    0.60
   7   0  -4    0.30    0.50
   6   0  -4   55.29    1.90
   6   0  -4   52.69    2.00
   6   0  -4   57.39    2.10
   6   0  -4   57.59    2.10
   5   0  -4   -0.90    0.30
   5   0  -4   -0.30    0.30
  -5   0   4    0.00    0.20
   5   0  -4    0.00    0.30
   5   0  -4    0.50    0.40
   4   0  -4    3.30    0.50
   4   0  -4    2.80    0.50
   4   0  -4    2.10    0.40
  -4   0   4    2.90    0.20
   3   0  -4   -1.30    0.30
   2   0  -4   83.39    2.00
   2   0  -4   75.79    2.20
   1   0  -4   -0.10    0.20
   1   0  -4   -0.10    0.20
   1   0  -4    0.00    0.10
   0   0  -4    0.50    0.10
   0   0  -4    0.30    0.30
   0   0  -4    0.30    0.20
   0   0   4    0.30    0.30
   0   0   4    0.70    0.20
   0   0  -4    0.10    0.20
   0   0  -4    0.30    0.10
  -1   0  -4   -0.10    0.10
  -1   0  -4    0.10    0.20
   1   0   4    0.20    0.10
  -1   0  -4    0.00    0.10
  -1   0  -4   -0.10    0.30
   1   0   4    0.20    0.20
   1   0   4   -0.10    0.10
   1   0   4    0.00    0.30
  -1   0  -4   -0.30    0.20
   2   0   4  274.57    6.80
  -2   0  -4  281.57    6.80
   2   0   4  260.17    7.10
  -2   0  -4  272.27    6.90
   2   0   4  266.97    6.80
  -2   0  -4  255.67    7.10
  -2   0  -4  267.97    7.20
  -2   0  -4  274.27    6.80
  -3   0  -4   -0.10    0.20
  -3   0  -4   -0.50    0.40
   3   0   4   -0.30    0.20
   3   0   4    0.60    0.50
   3   0   4   -0.60    0.20
  -3   0  -4   -0.20    0.40
   4   0   4   63.69    2.00
  -4   0  -4   65.89    2.00
  -4   0  -4   64.59    2.40
   4   0   4   61.29    2.00
  -4   0  -4   62.99    2.40
   4   0   4   60.89    2.30
   5   0   4    0.40    0.40
  -5   0  -4    0.30    0.60
   5   0   4   -0.20    0.40
   5   0   4   -0.60    0.60
  -5   0  -4    0.40    0.30
  -5   0  -4   -0.20    0.60
  -6   0  -4   17.80    1.50
   6   0   4   18.90    1.20
   6   0   4   20.10    1.10
  -6   0  -4   16.20    1.40
   6   0   4   20.10    1.50
   7   0   4   -1.10    0.50
  -7   0  -4   -0.30    0.80
   7   0   4    0.10    0.60
  -7   0  -4   -0.70    0.80
   7   0   4    0.20    0.90
   8   0   4    5.50    0.90
  -8   0  -4    5.00    1.10
   8   0   4    4.30    0.90
  -8   0  -4    4.90    1.10
   8   0   4    4.40    1.20
   9   0   4    0.50    0.80
  -9   0  -4    0.50    1.00
   9   0   4    0.10    0.70
   9   0   4    0.30    1.20
  -9   0  -4   -0.30    0.90
 -10   0  -4   69.79    3.60
  10   0   4   72.79    3.60
  10   0   4   69.09    3.90
 -10   0  -4   68.09    3.40
  11   0   4    0.00    1.40
  14  -1  -4    1.00    1.20
  14  -1  -4   -1.80    1.30
  14   1  -4    1.10    1.40
  14   1  -4   -0.10    1.60
  13  -1  -4    1.00    1.20
  13  -1  -4    2.80    1.50
  13   1  -4    2.40    1.20
  13   1  -4    0.40    1.50
  12  -1  -4    1.60    1.20
  12  -1  -4    0.30    1.00
  12   1  -4   -0.50    1.20
  12   1  -4   -0.40    0.90
  11  -1  -4    0.70    1.10
  11  -1  -4    0.60    0.80
  11  -1  -4    0.90    0.80
  11   1  -4   -0.40    1.00
  11   1  -4    0.40    0.90
  11   1  -4    1.30    0.80
  11   1  -4    1.80    1.30
  10  -1  -4   26.10    1.80
  10  -1  -4   31.60    2.10
  10  -1  -4   28.80    1.80
  10   1  -4   27.20    1.80
  10   1  -4   24.80    2.00
  10   1  -4   29.50    1.70
  10   1  -4   27.20    1.80
   9  -1  -4   43.90    1.80
   9  -1  -4   42.40    2.00
   9  -1  -4   44.70    2.10
   9  -1  -4   42.60    2.30
   9   1  -4   42.90    2.20
   9   1  -4   39.00    2.00
   9   1  -4   40.70    2.10
   9   1  -4   40.80    2.00
   8  -1  -4   31.00    1.70
   8  -1  -4   34.70    1.70
   8  -1  -4   32.30    1.80
   8  -1  -4   31.10    1.40
   8   1  -4   30.40    1.60
   8   1  -4   33.90    1.70
   8   1  -4   31.00    1.60
   8   1  -4   30.50    1.90
   7  -1  -4    7.10    0.90
   7  -1  -4    6.60    0.90
   7  -1  -4    7.10    0.70
   7  -1  -4    6.60    0.80
   7   1  -4    7.00    0.90
   7   1  -4    6.90    0.90
   7   1  -4    7.10    0.80
   7   1  -4    7.50    0.80
   6  -1  -4   45.90    1.80
   6  -1  -4   45.50    1.70
   6  -1  -4   44.30    1.70
   6  -1  -4   44.10    1.50
   6   1  -4   46.00    1.80
   6   1  -4   44.50    1.70
   6   1  -4   45.30    1.80
   5  -1  -4   25.30    1.10
   5  -1  -4   22.10    1.10
   5  -1  -4   24.40    1.00
  -5  -1   4   23.40    0.80
   5  -1  -4   23.20    1.10
   5   1  -4   21.60    1.10
   5   1  -4   23.10    1.10
  -5   1   4   24.80    1.10
   4  -1  -4    0.80    0.30
  -4  -1   4    0.90    0.10
   4  -1  -4    0.10    0.30
   4  -1  -4    1.10    0.40
   4   1  -4    0.80    0.30
   4   1  -4    0.60    0.40
   4   1  -4    0.70    0.40
  -4   1   4    0.50    0.30
   3  -1  -4   13.80    0.60
   3  -1  -4   13.10    0.70
  -3   1   4   12.80    0.60
   2  -1  -4 1518.95   37.50
   2  -1  -4 1453.35   37.20
   2  -1  -4 1467.85   37.70
  -2   1   4 1539.05   37.10
   2   1  -4 1528.15   37.00
   1  -1  -4  264.47    6.50
   1  -1  -4  254.87    6.50
   1  -1  -4  274.07    6.60
   1  -1  -4  260.47    6.70
   1  -1  -4  262.37    6.80
   1  -1  -4  265.87    6.60
  -1   1   4  260.57    6.60
   1   1  -4  261.77    6.60
   1   1  -4  251.77    6.80
   1   1  -4  261.37    6.70
   0  -1  -4   96.69    2.70
   0  -1  -4   95.69    2.90
   0  -1  -4  100.69    3.00
   0   1  -4   97.99    2.60
   0   1   4  109.99    2.80
   0   1   4  105.49    2.80
   0   1   4  102.69    2.80
   0   1  -4  104.59    2.60
   0   1  -4   99.29    2.70
   0   1  -4   98.79    3.00
   0   1  -4   97.69    2.80
   1  -1   4   23.90    0.80
   1  -1   4   25.70    0.70
   1  -1   4   24.90    0.80
   1  -1   4   23.60    1.10
  -1  -1  -4   23.00    1.10
  -1  -1  -4   24.40    1.10
  -1  -1  -4   24.80    0.90
  -1   1  -4   25.20    1.10
  -1   1  -4   24.70    0.80
  -1   1  -4   24.60    0.80
   1   1   4   25.80    1.00
   1   1   4   25.10    0.70
   1   1   4   23.40    1.00
   1   1   4   23.90    0.70
  -2  -1  -4   31.00    1.10
   2  -1   4   30.60    1.10
  -2  -1  -4   31.40    1.30
   2  -1   4   30.20    1.30
   2  -1   4   32.90    1.00
   2  -1   4   32.50    1.00
   2   1   4   30.70    0.90
   2   1   4   31.10    1.30
   2   1   4   29.50    1.40
  -2   1  -4   31.60    1.30
   2   1   4   31.20    1.00
  -2   1  -4   30.60    1.40
  -2   1  -4   32.00    1.10
   3  -1   4  237.98    6.00
  -3  -1  -4  230.68    6.40
   3  -1   4  229.68    6.40
  -3  -1  -4  229.88    6.40
   3  -1   4  230.88    6.00
  -3   1  -4  222.98    6.30
   3   1   4  234.68    5.90
   3   1   4  231.88    6.00
  -3   1  -4  239.78    6.50
   3   1   4  230.68    6.30
  -3   1  -4  232.68    6.00
   3   1   4  227.98    6.50
  -4  -1  -4    7.50    0.80
   4  -1   4    8.50    0.70
   4  -1   4    9.30    0.70
  -4  -1  -4    7.90    0.90
   4  -1   4    7.80    0.90
  -4   1  -4    8.30    0.90
   4   1   4   10.00    1.00
   4   1   4    8.10    0.60
   4   1   4    7.00    0.90
  -4   1  -4    8.50    0.70
   4   1   4    8.30    0.60
  -4   1  -4    8.20    0.90
  -5  -1  -4    1.20    0.60
   5  -1   4    1.40    0.50
   5  -1   4    1.70    0.50
   5  -1   4    0.40    0.70
  -5  -1  -4    0.50    0.60
   5   1   4    0.90    0.80
  -5   1  -4    1.30    0.40
  -5   1  -4    1.00    0.60
   5   1   4    1.20    0.40
  -5   1  -4    0.80    0.60
   5   1   4    1.40    0.40
   5   1   4    0.40    0.70
   6  -1   4    7.70    1.20
   6  -1   4   11.60    0.90
   6  -1   4   10.20    0.90
  -6  -1  -4    8.00    1.10
  -6  -1  -4    9.10    1.00
   6   1   4    8.90    1.20
  -6   1  -4    8.80    1.10
   6   1   4   11.00    0.90
   6   1   4    9.70    0.80
   6   1   4    9.00    1.20
  -6   1  -4   10.00    1.20
   7  -1   4   -0.30    0.90
  -7  -1  -4    0.20    0.70
   7  -1   4   -0.60    0.60
  -7  -1  -4   -0.70    0.70
   7  -1   4    0.20    0.60
   7   1   4   -0.40    0.80
  -7   1  -4   -0.50    0.80
   7   1   4   -0.70    0.50
  -7   1  -4   -0.20    0.70
   7   1   4    0.10    0.50
   7   1   4   -1.10    0.80
   8  -1   4   11.30    1.50
   8  -1   4    9.40    1.10
   8  -1   4    9.40    1.10
  -8  -1  -4    8.20    1.30
  -8  -1  -4   10.00    1.20
   8   1   4    9.90    1.50
  -8   1  -4    7.40    1.30
   8   1   4    9.70    1.00
   8   1   4   12.30    1.10
  -8   1  -4    9.50    1.30
   8   1   4   11.50    1.60
   9  -1   4    0.70    0.80
  -9  -1  -4    0.80    1.10
   9  -1   4    0.00    0.70
   9  -1   4    2.60    1.20
  -9  -1  -4   -0.80    0.90
   9   1   4   -0.20    0.70
  -9   1  -4   -0.20    0.90
  -9   1  -4    1.10    1.10
   9   1   4    0.80    1.10
  10  -1   4   18.70    2.20
 -10  -1  -4   17.50    2.00
  10  -1   4   14.80    1.50
 -10   1  -4   13.10    1.60
 -10   1  -4   16.80    2.00
  10   1   4   22.50    2.40
 -11  -1  -4    3.30    1.50
  11  -1   4    5.60    1.70
  11   1   4    5.60    1.80
  14  -2  -4   -0.10    1.20
  14  -2  -4    0.90    1.50
  14   2  -4    1.80    1.30
  14   2  -4    1.10    1.60
  13  -2  -4    1.20    1.30
  13  -2  -4   -0.20    1.00
  13   2  -4   -1.90    1.40
  13   2  -4   -1.50    1.00
  12  -2  -4    7.00    1.50
  12  -2  -4    4.70    1.20
  12   2  -4    7.10    1.60
  12   2  -4    4.40    1.20
  11  -2  -4    1.30    0.90
  11  -2  -4    1.10    1.10
  11  -2  -4    0.20    0.90
  11   2  -4    0.70    1.20
  11   2  -4    0.90    0.90
  11   2  -4    0.60    0.80
  11   2  -4   -1.50    0.90
  10  -2  -4    9.90    1.20
  10  -2  -4   11.30    1.40
  10  -2  -4    7.60    1.20
  10   2  -4   11.00    1.30
  10   2  -4   10.20    1.50
  10   2  -4   10.10    1.20
  10   2  -4   12.10    1.40
   9  -2  -4   32.20    1.80
   9  -2  -4   31.50    1.90
   9  -2  -4   33.50    1.90
   9  -2  -4   34.40    1.50
   9   2  -4   32.70    2.00
   9   2  -4   31.50    1.90
   9   2  -4   32.40    1.90
   9   2  -4   30.70    1.80
   8  -2  -4    0.40    0.40
   8  -2  -4    1.20    0.60
   8  -2  -4    0.60    0.70
   8  -2  -4    0.80    0.60
   8   2  -4    0.60    0.60
   8   2  -4    1.00    0.80
   8   2  -4    1.00    0.60
   8   2  -4   -1.10    0.80
   7  -2  -4   58.69    2.20
   7  -2  -4   61.89    2.30
   7  -2  -4   56.89    2.20
   7  -2  -4   60.69    1.90
   7   2  -4   63.39    2.40
   7   2  -4   58.39    2.30
   7   2  -4   59.69    2.40
   6  -2  -4   22.90    1.20
   6  -2  -4   23.80    1.20
   6  -2  -4   22.70    1.20
   6  -2  -4   24.20    0.90
   6   2  -4   22.70    1.20
   6   2  -4   22.30    1.30
   6   2  -4   21.20    1.20
   5  -2  -4  223.28    5.70
   5  -2  -4  217.38    5.90
   5  -2  -4  217.18    5.90
   5  -2  -4  219.78    6.00
   5   2  -4  219.08    5.70
   5   2  -4  218.28    6.10
   5   2  -4  230.78    6.10
   5   2  -4  220.48    6.10
  -5   2   4  230.98    6.00
   4  -2  -4  510.95   13.20
   4  -2  -4  510.25   13.00
   4  -2  -4  519.45   13.10
  -4  -2   4  544.55   12.80
  -4   2   4  524.65   13.20
   4   2  -4  508.25   13.30
   4   2  -4  518.25   12.80
   3  -2  -4  281.67    7.50
   3  -2  -4  300.37    7.50
   3  -2  -4  291.17    7.40
   3  -2  -4  285.97    7.60
   3   2  -4  295.37    7.20
  -3   2   4  296.07    7.50
   2  -2  -4   63.09    1.80
   2  -2  -4   58.89    1.90
   2  -2  -4   60.69    1.80
  -2   2   4   64.59    1.70
   2   2  -4   64.59    1.90
  -2   2   4   63.29    1.80
   1  -2  -4  106.29    3.00
   1  -2  -4  112.69    2.90
   1  -2  -4  106.79    3.10
   1  -2  -4  108.29    2.80
   1  -2  -4  112.09    2.80
   1   2  -4  109.39    3.10
  -1   2   4  105.69    2.80
  -1   2   4  110.59    2.90
   1   2  -4  107.79    2.90
   0  -2  -4   19.10    0.70
   0  -2  -4   17.90    0.90
   0  -2   4   17.90    0.70
   0  -2  -4   17.60    0.80
   0   2   4   16.90    0.70
   0   2  -4   18.30    0.70
   0   2   4   16.80    0.90
   0   2  -4   16.80    0.90
   0   2   4   18.20    0.70
   0   2  -4   19.40    0.80
   1  -2   4   20.60    0.80
   1  -2   4   21.40    0.80
  -1  -2  -4   22.00    1.00
   1  -2   4   20.00    1.00
  -1  -2  -4   23.40    1.00
  -1  -2  -4   19.80    0.90
   1   2   4   21.90    0.60
   1   2   4   19.90    0.90
   1   2   4   20.60    0.90
   1   2   4   19.30    1.10
  -1   2  -4   20.50    1.00
  -1   2  -4   24.90    1.00
   1   2   4   20.40    0.60
  -1   2  -4   20.90    0.80
   1   2   4   19.50    0.60
  -2  -2  -4   49.70    1.70
   2  -2   4   54.59    1.40
  -2  -2  -4   52.99    1.90
   2  -2   4   52.39    1.60
   2  -2   4   49.80    1.90
   2  -2   4   49.40    1.60
  -2  -2  -4   51.19    1.90
   2   2   4   49.80    1.70
   2   2   4   50.09    1.40
   2   2   4   49.20    2.00
   2   2   4   51.99    1.40
  -2   2  -4   50.09    1.80
  -2   2  -4   54.29    1.60
  -2   2  -4   53.79    1.90
   3  -2   4  800.92   20.40
  -3  -2  -4  780.62   20.40
  -3  -2  -4  783.82   20.10
   3  -2   4  806.82   20.00
   3  -2   4  777.12   20.00
  -3  -2  -4  808.62   20.30
   3   2   4  824.92   20.20
  -3   2  -4  824.52   20.50
   3   2   4  806.52   20.50
  -3   2  -4  820.42   20.10
  -3   2  -4  794.62   20.30
   3   2   4  811.52   19.90
   3   2   4  804.92   19.90
   4  -2   4  249.78    6.60
  -4  -2  -4  250.67    6.90
   4  -2   4  244.38    7.00
   4  -2   4  253.17    6.60
  -4  -2  -4  244.68    6.90
  -4   2  -4  248.98    7.00
   4   2   4  253.97    7.10
   4   2   4  253.97    6.40
   4   2   4  244.98    6.50
  -4   2  -4  245.38    6.90
   4   2   4  245.38    6.80
   4   2   4  243.88    6.90
  -4   2  -4  261.57    6.70
   5  -2   4    0.10    0.60
  -5  -2  -4    0.80    0.60
  -5  -2  -4    0.30    0.60
   5  -2   4    0.20    0.40
   5  -2   4    0.00    0.40
   5   2   4   -0.20    0.40
   5   2   4   -0.30    0.70
  -5   2  -4   -0.10    0.60
  -5   2  -4   -0.90    0.60
  -5   2  -4   -0.20    0.40
   5   2   4   -0.10    0.30
   5   2   4   -0.60    0.60
  -6  -2  -4    6.20    0.80
  -6  -2  -4    6.90    1.00
   6  -2   4   10.20    0.90
   6  -2   4    7.40    1.10
   6  -2   4    8.40    0.90
  -6   2  -4    8.50    1.10
   6   2   4    8.30    1.10
  -6   2  -4    7.70    1.10
   6   2   4    7.50    0.70
   6   2   4   10.50    0.80
   6   2   4    6.00    1.10
   7  -2   4    2.20    0.70
   7  -2   4    3.80    0.80
   7  -2   4    3.60    1.00
  -7  -2  -4    2.80    0.80
  -7  -2  -4    3.90    1.00
   7   2   4    2.90    1.00
   7   2   4    2.70    1.10
   7   2   4    3.50    0.70
  -7   2  -4    2.70    0.90
  -7   2  -4    2.10    0.90
   7   2   4    3.30    0.70
   8  -2   4   53.09    2.80
   8  -2   4   57.09    2.40
   8  -2   4   59.39    2.40
  -8  -2  -4   56.19    2.50
  -8  -2  -4   51.49    2.80
  -8   2  -4   53.09    2.80
  -8   2  -4   52.49    2.80
   8   2   4   58.69    2.90
   8   2   4   53.99    2.20
   8   2   4   56.69    2.30
   8   2   4   57.69    3.00
  -9  -2  -4   24.80    2.00
   9  -2   4   26.40    2.20
   9  -2   4   24.30    1.80
  -9  -2  -4   18.00    1.90
   9  -2   4   26.70    1.80
  -9   2  -4   19.10    1.80
  -9   2  -4   27.10    2.30
   9   2   4   25.00    1.60
   9   2   4   21.50    2.10
   9   2   4   27.50    2.30
  10  -2   4    3.90    1.40
  10  -2   4    0.10    0.90
 -10  -2  -4   -0.80    1.10
 -10   2  -4   -0.80    1.20
  10   2   4    1.70    1.30
  11  -2   4    4.70    1.70
 -11  -2  -4    5.80    1.70
  11   2   4    5.80    1.70
 -11   2  -4    4.70    1.30
  14  -3  -4    1.80    1.50
  14  -3  -4   -0.10    1.40
  14   3  -4    1.10    1.40
  14   3  -4    0.90    1.80
  13  -3  -4   -2.30    1.00
  13  -3  -4    0.40    1.20
  13   3  -4   -1.80    1.30
  13   3  -4    0.60    1.10
  12  -3  -4    5.60    1.40
  12  -3  -4    4.20    1.20
  12   3  -4    6.10    1.70
  12   3  -4    6.60    1.70
  12   3  -4    3.00    1.20
  11  -3  -4   12.00    1.40
  11  -3  -4   12.80    1.60
  11  -3  -4   12.20    1.50
  11   3  -4    9.30    1.40
  11   3  -4   13.70    1.90
  11   3  -4    9.30    1.30
  11   3  -4   10.80    1.40
  10  -3  -4   50.89    2.60
  10  -3  -4   48.40    2.40
  10  -3  -4   49.20    2.50
  10   3  -4   49.40    2.50
  10   3  -4   52.69    2.70
  10   3  -4   48.20    2.40
  10   3  -4   51.19    2.50
   9  -3  -4  137.59    4.60
   9  -3  -4  144.79    4.70
   9  -3  -4  145.29    4.60
   9   3  -4  147.29    4.80
   9   3  -4  147.69    4.70
   9   3  -4  144.79    4.80
   9   3  -4  139.79    4.50
   8  -3  -4   10.50    1.10
   8  -3  -4   12.30    1.10
   8  -3  -4   10.20    0.60
   8  -3  -4   11.00    1.20
   8   3  -4   10.70    1.30
   8   3  -4   11.10    1.10
   8   3  -4   10.80    1.30
   7  -3  -4   36.20    1.80
   7  -3  -4   38.60    1.10
   7  -3  -4   37.90    1.70
   7  -3  -4   38.90    1.70
   7   3  -4   39.10    1.90
   7   3  -4   40.40    1.80
   7   3  -4   38.30    1.90
   6  -3  -4    2.50    0.60
   6  -3  -4    3.50    0.30
   6  -3  -4    2.70    0.60
   6  -3  -4    2.40    0.60
   6   3  -4    2.60    0.60
   6   3  -4    2.70    0.70
   6   3  -4    2.80    0.60
   6   3  -4    2.60    0.70
   6   3  -4    2.80    0.40
   5  -3  -4  131.09    3.80
   5  -3  -4  128.99    3.70
   5  -3  -4  134.29    3.80
   5  -3  -4  134.69    3.40
   5   3  -4  134.09    4.00
   5   3  -4  132.19    3.50
  -5   3   4  134.09    3.80
   5   3  -4  125.99    3.90
   4  -3  -4 1416.56   36.80
   4  -3  -4 1461.85   37.00
   4  -3  -4 1444.96   36.80
   4  -3  -4 1475.15   36.70
   4  -3  -4 1587.04   37.10
   4   3  -4 1476.55   37.10
  -4   3   4 1544.35   36.80
   4   3  -4 1490.65   37.00
   4   3  -4 1490.45   37.00
   3  -3  -4   14.30    0.80
   3  -3  -4   16.60    0.80
   3  -3  -4   16.90    0.70
   3  -3  -4   15.80    0.60
   3  -3  -4   14.40    0.80
   3   3  -4   15.40    0.70
   3   3  -4   15.20    1.00
   3   3  -4   16.10    0.60
  -3   3   4   17.90    0.80
   2  -3  -4   47.70    1.40
   2  -3  -4   46.70    1.60
   2  -3  -4   48.20    1.30
   2  -3  -4   47.40    1.50
   2   3  -4   48.60    1.40
   2   3  -4   48.70    1.60
  -2   3   4   48.10    1.40
  -2   3   4   47.90    1.50
   1  -3  -4  868.81   22.00
  -1  -3   4  944.21   22.00
   1  -3  -4  945.11   22.10
   1  -3  -4  844.62   22.10
   1  -3  -4  884.31   22.20
   1  -3  -4  892.51   22.30
   1   3  -4  876.01   22.20
   1   3  -4  923.81   22.10
  -1   3   4  884.11   22.10
   1   3  -4  853.11   22.30
  -1   3   4  888.41   22.10
  -1   3   4  936.31   22.10
  -1   3   4  885.51   22.30
   0  -3  -4   77.29    2.00
   0  -3  -4   73.79    2.30
   0  -3  -4   69.19    2.20
   0  -3   4   71.89    2.10
   0   3   4   73.89    1.90
   0   3   4   70.69    1.90
   0   3   4   71.79    2.10
   0   3  -4   68.19    2.30
   0   3   4   70.49    2.00
   0   3  -4   72.59    2.10
   0   3   4   68.99    2.30
   0   3  -4   69.89    2.10
   1  -3   4  382.36    9.50
  -1  -3  -4  377.66    9.80
   1  -3   4  364.16    9.60
  -1  -3  -4  374.66    9.60
   1  -3   4  372.06    9.80
  -1  -3  -4  378.06    9.80
  -1   3  -4  361.86    9.80
   1   3   4  379.56    9.60
  -1   3  -4  378.86    9.60
   1   3   4  380.06    9.90
   1   3   4  375.16    9.30
  -1   3  -4  383.06    9.60
   1   3   4  366.46    9.50
   1   3   4  393.86    9.30
   2  -3   4  431.66   11.30
   2  -3   4  453.45   11.00
   2  -3   4  429.76   11.50
  -2  -3  -4  432.46   11.30
  -2  -3  -4  440.36   11.50
   2  -3   4  468.55   11.00
   2  -3   4  449.06   11.20
   2   3   4  447.16   11.40
   2   3   4  442.96   11.30
  -2   3  -4  438.16   11.60
  -2   3  -4  463.15   11.30
   2   3   4  442.96   11.00
   2   3   4  430.16   11.60
  -2   3  -4  448.36   11.40
   3  -3   4  118.39    3.50
  -3  -3  -4  120.49    3.60
   3  -3   4  121.99    3.80
   3  -3   4  121.09    3.40
   3  -3   4  131.49    3.30
  -3  -3  -4  120.49    3.70
  -3  -3  -4  119.09    3.60
  -3   3  -4  129.59    3.50
   3   3   4  122.09    3.60
   3   3   4  117.59    3.90
  -3   3  -4  120.09    3.60
   3   3   4  121.89    3.60
   3   3   4  120.89    3.30
  -3   3  -4  120.59    3.90
   3   3   4  123.59    3.30
   4  -3   4  116.09    3.30
   4  -3   4  109.39    3.70
  -4  -3  -4  111.19    3.70
   4  -3   4  112.89    3.40
  -4  -3  -4  117.69    3.50
  -4  -3  -4  115.99    3.50
   4   3   4  118.59    3.90
   4   3   4  118.39    3.20
  -4   3  -4  116.99    3.80
  -4   3  -4  120.19    3.40
   4   3   4  113.09    3.20
   4   3   4  113.39    3.50
  -4   3  -4  111.99    3.60
   4   3   4  108.59    3.60
  -5  -3  -4   16.40    1.20
   5  -3   4   17.10    1.40
  -5  -3  -4   16.60    1.40
   5  -3   4   19.60    1.10
   5  -3   4   18.80    1.10
  -5   3  -4   18.10    1.30
   5   3   4   18.80    0.90
   5   3   4   16.40    0.90
   5   3   4   17.50    1.10
   5   3   4   17.10    1.50
   5   3   4   17.10    1.40
  -5   3  -4   20.60    1.60
  -6  -3  -4   11.80    1.30
   6  -3   4   15.10    1.20
  -6  -3  -4   14.80    1.20
   6  -3   4   17.00    1.50
   6  -3   4   14.40    1.10
  -6   3  -4   14.80    1.30
  -6   3  -4   13.90    1.40
   6   3   4   16.50    1.00
   6   3   4   14.70    1.00
   6   3   4   15.00    1.40
   6   3   4   12.80    1.40
  -7  -3  -4    7.30    1.20
   7  -3   4    8.30    1.40
   7  -3   4    7.90    1.00
   7  -3   4    6.40    1.00
  -7  -3  -4    7.80    1.00
   7   3   4    8.40    0.80
   7   3   4    7.80    0.80
  -7   3  -4    7.70    1.20
  -7   3  -4    7.20    1.20
   7   3   4    9.20    1.30
   7   3   4    7.90    1.30
   8  -3   4    9.60    1.20
  -8  -3  -4   10.40    1.40
   8  -3   4   10.50    1.60
   8  -3   4   11.80    1.20
  -8  -3  -4    9.70    1.20
  -8   3  -4    9.10    1.40
   8   3   4   12.80    1.60
   8   3   4   11.30    1.00
   8   3   4   11.50    1.10
   8   3   4    9.30    1.50
  -8   3  -4   10.20    1.40
   9  -3   4   17.10    1.60
   9  -3   4   22.00    1.70
   9  -3   4   18.90    2.10
  -9  -3  -4   17.60    1.80
  -9   3  -4   16.30    1.80
   9   3   4   22.30    2.00
   9   3   4   24.00    2.10
  10  -3   4    4.00    1.50
  10  -3   4    0.90    1.00
 -10  -3  -4    1.40    1.20
 -10   3  -4    1.70    1.30
  10   3   4    3.60    1.40
  10   3   4    3.50    1.30
 -11  -3  -4    0.40    1.40
  11  -3   4    1.30    1.40
 -11   3  -4    0.80    1.30
  11   3   4    4.10    1.60
  14  -4  -4   -0.50    1.30
  14  -4  -4   -0.90    1.30
  14   4  -4   -0.60    1.60
  14   4  -4   -0.90    1.10
  13  -4  -4    0.60    1.20
  13  -4  -4   -0.10    1.10
  13   4  -4    0.20    1.10
  13   4  -4   -2.90    1.20
  12  -4  -4   -0.30    0.90
  12  -4  -4    0.70    1.20
  12   4  -4    0.30    1.30
  12   4  -4    0.00    1.10
  12   4  -4   -0.10    1.10
  11  -4  -4    4.80    1.30
  11  -4  -4    4.70    1.10
  11  -4  -4    6.80    1.20
  11   4  -4    2.80    1.00
  11   4  -4    5.80    1.40
  11   4  -4    3.50    1.10
  11   4  -4    5.30    1.40
  10  -4  -4    5.10    1.10
  10  -4  -4    6.60    1.10
  10  -4  -4    6.60    1.10
  10   4  -4    5.20    1.30
  10   4  -4    4.90    1.10
  10   4  -4    5.30    1.10
  10   4  -4    5.70    1.40
   9  -4  -4  136.09    4.40
   9  -4  -4  137.49    4.50
   9  -4  -4  136.59    4.40
   9   4  -4  128.99    4.50
   9   4  -4  131.29    4.60
   9   4  -4  133.69    4.50
   8  -4  -4  212.88    6.20
   8  -4  -4  203.58    6.00
   8  -4  -4  206.78    6.10
   8   4  -4  211.98    5.80
   8   4  -4  208.88    6.30
   8   4  -4  214.18    6.30
   8   4  -4  210.78    6.20
   7  -4  -4   -0.70    0.60
   7  -4  -4   -0.80    0.50
   7  -4  -4   -0.50    0.50
   7   4  -4    0.80    0.80
   7   4  -4    0.40    0.70
   7   4  -4    0.10    0.50
   7   4  -4   -0.30    0.30
   7   4  -4   -0.30    0.30
   6  -4  -4   -0.50    0.40
   6  -4  -4   -0.10    0.50
   6  -4  -4   -0.20    0.50
   6  -4  -4    0.30    0.50
   6   4  -4    0.50    0.30
   6   4  -4    0.00    0.20
   6   4  -4   -0.10    0.60
   6   4  -4    0.60    0.70
   5  -4  -4  156.98    4.50
   5  -4  -4  163.38    4.60
   5  -4  -4  151.18    4.40
   5  -4  -4  157.28    4.30
   5   4  -4  159.78    4.80
  -5   4   4  166.18    4.50
   5   4  -4  159.88    4.20
   5   4  -4  157.18    4.10
   5   4  -4  153.08    4.60
   4  -4  -4    0.30    0.40
   4  -4  -4    0.50    0.40
   4  -4  -4    0.40    0.30
   4  -4  -4    0.20    0.20
   4  -4  -4    0.20    0.40
   4   4  -4    0.00    0.20
   4   4  -4    0.30    0.20
  -4   4   4    0.50    0.30
   4   4  -4    0.20    0.50
   3  -4  -4 4217.08  108.99
   3  -4  -4 4715.73  108.69
   3  -4  -4 4278.47  108.89
   3  -4  -4 4185.98  109.29
   3  -4  -4 4376.16  107.79
   3   4  -4 4428.06  108.59
   3   4  -4 4300.37  108.69
   3   4  -4 4627.84  108.29
   3   4  -4 4345.87  108.89
  -3   4   4 4339.17  108.49
   2  -4  -4   77.29    2.20
   2  -4  -4   77.29    2.40
   2  -4  -4   77.59    2.30
  -2   4   4   81.69    2.40
   2   4  -4   79.89    2.10
  -2   4   4   81.99    2.30
  -2   4   4   79.09    2.30
   2   4  -4   78.89    2.40
   1  -4  -4   58.49    1.60
   1  -4  -4   56.79    1.90
   1  -4  -4   56.19    1.70
   1  -4  -4   55.29    1.90
  -1   4   4   56.99    1.70
  -1   4   4   60.59    1.70
   1   4  -4   58.19    1.60
  -1   4   4   58.29    1.90
   1   4  -4   57.99    1.90
   1   4  -4   55.89    1.80
   1   4  -4   56.69    1.60
  -1   4   4   57.49    1.80
   0  -4   4    2.90    0.30
   0  -4  -4    3.10    0.50
   0  -4  -4    3.40    0.30
   0  -4  -4    3.80    0.30
   0  -4   4    3.30    0.40
   0  -4  -4    2.40    0.40
   0   4  -4    3.00    0.40
   0   4  -4    3.30    0.20
   0   4   4    3.90    0.30
   0   4   4    3.70    0.30
   0   4  -4    3.40    0.40
   0   4  -4    3.50    0.30
   0   4   4    2.20    0.40
   0   4   4    3.60    0.30
   0   4   4    2.20    0.50
   1  -4   4  528.05   13.60
  -1  -4  -4  545.95   13.70
   1  -4   4  536.35   13.50
  -1  -4  -4  537.75   13.70
   1   4   4  555.54   13.30
  -1   4  -4  514.85   13.80
  -1   4  -4  542.65   13.50
   1   4   4  539.75   13.40
  -1   4  -4  534.85   13.60
   1   4   4  543.35   13.80
   1   4   4  522.35   13.60
   1   4   4  536.15   13.30
  -2  -4  -4  701.43   18.00
   2  -4   4  725.43   17.40
  -2  -4  -4  707.73   17.90
  -2  -4  -4  696.53   17.90
   2  -4   4  682.03   17.80
   2  -4   4  713.63   17.80
   2  -4   4  675.43   18.00
   2   4   4  695.53   17.80
   2   4   4  748.33   17.50
   2   4   4  709.23   18.20
  -2   4  -4  703.23   18.10
  -2   4  -4  730.53   17.80
  -2   4  -4  714.73   17.80
   2   4   4  717.23   17.90
   3  -4   4   24.00    0.80
  -3  -4  -4   20.80    1.20
   3  -4   4   23.60    1.10
   3  -4   4   22.70    1.10
   3  -4   4   23.50    1.40
  -3  -4  -4   24.60    1.20
   3   4   4   22.50    0.90
   3   4   4   23.00    1.20
   3   4   4   24.10    1.20
  -3   4  -4   23.70    1.20
  -3   4  -4   24.20    1.20
   3   4   4   23.10    1.50
  -3   4  -4   23.70    1.50
   4  -4   4   40.90    1.70
  -4  -4  -4   40.80    1.90
  -4  -4  -4   41.40    1.80
  -4  -4  -4   45.80    1.80
   4  -4   4   43.10    1.70
   4   4   4   41.00    2.10
  -4   4  -4   43.10    2.10
   4   4   4   44.50    1.40
   4   4   4   42.40    1.50
  -4   4  -4   43.20    1.80
   4   4   4   42.50    1.80
   4   4   4   42.80    1.90
   5  -4   4   55.19    2.10
  -5  -4  -4   52.39    2.40
  -5  -4  -4   55.09    2.10
   5  -4   4   53.09    2.40
   5  -4   4   53.59    2.10
   5   4   4   54.59    2.50
  -5   4  -4   56.89    2.60
   5   4   4   52.89    1.80
   5   4   4   54.89    2.20
   5   4   4   53.49    1.80
  -5   4  -4   54.09    2.30
   5   4   4   54.29    2.20
  -6  -4  -4   -0.90    0.50
   6  -4   4    0.00    0.60
  -6  -4  -4   -0.70    0.70
   6  -4   4    0.10    0.50
   6  -4   4   -0.90    0.70
   6   4   4    0.40    0.60
   6   4   4    0.10    0.40
   6   4   4    0.20    0.70
  -6   4  -4   -0.40    0.70
   6   4   4    1.00    0.90
   6   4   4    1.10    0.50
  -6   4  -4   -0.60    0.80
  -7  -4  -4    0.90    0.90
  -7  -4  -4   -0.40    0.60
   7  -4   4    1.50    1.10
   7  -4   4    1.00    0.70
   7  -4   4    0.80    0.80
   7   4   4    1.40    0.60
  -7   4  -4    1.30    0.80
   7   4   4    2.50    1.00
   7   4   4    1.00    0.50
  -7   4  -4   -0.20    0.90
   7   4   4    0.80    0.90
   8  -4   4    0.10    1.00
  -8  -4  -4   -1.50    0.90
  -8  -4  -4   -0.70    0.70
   8  -4   4   -0.90    0.70
   8  -4   4    0.40    0.80
   8   4   4    0.30    0.60
   8   4   4    0.70    1.00
  -8   4  -4    0.00    0.90
   8   4   4    1.40    1.00
   9  -4   4    0.00    0.90
  -9  -4  -4   -0.10    1.00
   9  -4   4    0.20    0.80
   9  -4   4    0.10    1.30
   9   4   4    1.70    1.10
   9   4   4    0.90    1.20
  -9   4  -4    1.20    1.10
 -10  -4  -4   -1.00    1.10
  10  -4   4    5.40    1.60
  10  -4   4    1.80    1.00
 -10   4  -4    0.20    1.20
  10   4   4    4.40    1.40
  10   4   4    2.90    1.30
  11  -4   4    0.80    1.40
 -11  -4  -4    0.70    1.30
  11  -4   4    2.90    1.70
  11   4   4    3.80    1.50
 -11   4  -4    0.60    1.20
  11   4   4    2.30    1.40
  14  -5  -4    1.10    1.50
  14  -5  -4   -1.60    1.20
  14  -5  -4    3.00    1.20
  14   5  -4   -0.60    1.10
  14   5  -4    0.90    1.60
  13  -5  -4   -2.00    1.00
  13  -5  -4    2.30    1.30
  13  -5  -4    0.50    1.00
  13   5  -4    0.60    1.10
  13   5  -4   -2.10    1.50
  12  -5  -4    2.30    1.20
  12  -5  -4    3.10    1.30
  12   5  -4    3.60    1.20
  12   5  -4    3.40    1.50
  12   5  -4    5.10    1.50
  11  -5  -4   18.60    1.70
  11  -5  -4   14.90    1.70
  11  -5  -4   18.40    1.80
  11   5  -4   19.00    2.00
  11   5  -4   17.50    1.70
  11   5  -4   18.10    1.70
  11   5  -4   16.10    1.90
  10  -5  -4   14.80    1.50
  10  -5  -4   13.40    1.50
  10  -5  -4   12.30    1.40
  10   5  -4   11.70    1.60
  10   5  -4   13.60    1.50
  10   5  -4   12.50    1.70
   9  -5  -4    0.10    0.80
   9  -5  -4    0.70    0.80
   9  -5  -4    0.90    0.80
   9   5  -4    0.90    0.80
   9   5  -4    1.20    1.00
   9   5  -4    0.90    1.00
   9   5  -4    1.60    0.50
   8  -5  -4   23.40    1.60
   8  -5  -4   21.00    1.50
   8  -5  -4   23.30    1.50
   8  -5  -4   20.40    1.40
   8   5  -4   22.80    1.70
   8   5  -4   22.50    1.50
   8   5  -4   22.70    1.20
   8   5  -4   22.30    1.80
   7  -5  -4   -0.20    0.50
   7  -5  -4    0.40    0.60
   7  -5  -4   -0.90    0.50
   7  -5  -4   -0.10    0.50
   7   5  -4    0.10    0.80
   7   5  -4    0.00    0.30
   7   5  -4    0.10    0.70
   6  -5  -4    5.20    0.80
   6  -5  -4    3.70    0.60
   6  -5  -4    4.70    0.70
   6  -5  -4    5.30    0.70
   6   5  -4    4.50    0.50
   6   5  -4    5.20    0.90
   6   5  -4    4.80    1.00
   5  -5  -4    2.80    0.60
   5  -5  -4    3.80    0.50
   5  -5  -4    3.60    0.60
   5  -5  -4    3.60    0.60
   5   5  -4    3.40    0.80
   5   5  -4    3.00    0.40
   5   5  -4    2.70    0.20
   4  -5  -4   20.60    0.80
   4  -5  -4   20.80    1.00
   4  -5  -4   23.80    0.80
   4  -5  -4   21.10    1.10
   4  -5  -4   21.70    1.10
  -4   5   4   22.30    1.10
   4   5  -4   22.30    0.80
  -4   5   4   23.00    0.90
   4   5  -4   22.20    1.30
   4   5  -4   21.30    0.90
   3  -5  -4    4.40    0.50
   3  -5  -4    4.60    0.30
   3  -5  -4    5.70    0.50
   3  -5  -4    3.70    0.50
   3  -5  -4    4.30    0.60
  -3   5   4    5.10    0.50
   3   5  -4    4.80    0.70
   3   5  -4    4.30    0.30
   3   5  -4    4.00    0.40
   3   5  -4    4.50    0.40
   2  -5  -4    0.90    0.40
   2  -5  -4    1.00    0.30
   2  -5  -4    0.80    0.30
   2  -5  -4    1.20    0.40
  -2   5   4    1.00    0.40
   2   5  -4    0.10    0.50
  -2   5   4    1.50    0.40
   2   5  -4    0.90    0.30
  -2   5   4    1.10    0.30
   1  -5  -4   89.39    2.50
   1  -5  -4   85.89    2.70
   1  -5  -4   88.39    2.50
   1  -5  -4   93.29    2.80
  -1   5   4   87.39    2.70
  -1   5   4   92.89    2.70
   1   5  -4   91.89    2.30
  -1   5   4   91.89    2.50
   1   5  -4   88.99    2.70
   1   5  -4   90.29    2.50
   1   5  -4   89.39    2.70
   0  -5   4    2.80    0.30
   0  -5   4    3.00    0.50
   0  -5  -4    2.00    0.50
   0  -5  -4    2.80    0.30
   0  -5  -4    2.30    0.50
   0   5  -4    2.50    0.40
   0   5  -4    2.40    0.50
   0   5   4    3.30    0.30
   0   5   4    2.60    0.60
   0   5  -4    2.60    0.20
   0   5   4    2.70    0.40
   0   5   4    3.00    0.30
   0   5  -4    3.00    0.30
  -1  -5  -4  127.39    3.70
   1  -5   4  127.59    3.70
   1  -5   4  126.89    3.20
   1  -5   4  121.89    3.60
  -1  -5  -4  123.29    3.70
   1   5   4  127.59    3.60
   1   5   4  126.39    3.40
   1   5   4  124.49    3.40
   1   5   4  122.69    3.80
  -1   5  -4  122.99    3.80
  -1   5  -4  131.89    3.70
  -1   5  -4  125.79    3.40
  -2  -5  -4   56.89    2.10
   2  -5   4   52.49    2.10
   2  -5   4   55.29    1.90
   2  -5   4   53.49    2.00
  -2  -5  -4   54.39    2.00
  -2  -5  -4   55.49    2.00
   2  -5   4   55.39    1.50
   2   5   4   54.59    2.20
   2   5   4   56.09    1.70
  -2   5  -4   56.09    2.00
  -2   5  -4   53.79    2.20
   2   5   4   55.49    1.90
   2   5   4   54.39    2.00
  -2   5  -4   57.19    1.90
  -3  -5  -4  115.89    3.70
  -3  -5  -4  112.59    3.60
   3  -5   4  117.19    3.60
   3  -5   4  111.59    3.70
   3  -5   4  120.59    3.10
   3  -5   4  122.79    3.50
  -3  -5  -4  117.59    3.60
   3   5   4  118.59    3.90
   3   5   4  114.39    3.60
  -3   5  -4  111.29    3.80
  -3   5  -4  119.99    3.50
  -3   5  -4  132.19    3.80
   3   5   4  116.79    3.50
  -4  -5  -4   98.59    3.50
   4  -5   4  108.59    3.40
   4  -5   4  104.89    3.30
  -4  -5  -4  112.09    3.30
   4  -5   4  104.29    3.60
  -4  -5  -4  107.69    3.40
   4  -5   4  110.79    3.00
   4   5   4  106.39    3.10
  -4   5  -4  103.59    3.70
   4   5   4   99.69    3.40
   4   5   4  108.59    3.40
  -4   5  -4  104.09    3.40
   4   5   4  102.69    3.70
   5  -5   4   47.00    2.00
  -5  -5  -4   49.80    2.00
   5  -5   4   48.20    2.30
  -5  -5  -4   46.90    2.20
   5  -5   4   47.70    2.00
  -5  -5  -4   44.70    2.20
   5  -5   4   51.89    1.70
  -5   5  -4   49.20    2.50
  -5   5  -4   51.09    2.10
   5   5   4   46.60    2.10
   5   5   4   45.20    1.70
   5   5   4   50.59    2.10
   5   5   4   47.40    1.70
   5   5   4   48.60    2.40
   6  -5   4    0.10    0.40
   6  -5   4   -1.00    0.80
   6  -5   4   -0.50    0.60
  -6  -5  -4   -0.70    0.50
  -6  -5  -4    0.80    0.80
   6  -5   4   -0.30    0.60
   6   5   4   -0.20    0.70
   6   5   4    0.70    0.40
  -6   5  -4   -0.10    0.70
   6   5   4    0.80    1.00
   6   5   4    0.40    0.50
   6   5   4   -0.10    0.50
  -6   5  -4   -0.40    0.80
   7  -5   4   -0.90    0.70
   7  -5   4   -0.40    0.90
  -7  -5  -4   -0.70    0.80
   7  -5   4   -0.30    0.70
  -7  -5  -4   -0.50    0.50
   7   5   4    0.50    1.00
   7   5   4   -0.50    0.80
   7   5   4   -0.50    0.50
  -7   5  -4   -0.10    0.90
   7   5   4   -0.60    0.70
   7   5   4    0.90    0.50
   8  -5   4    8.20    1.50
  -8  -5  -4    4.70    1.20
   8  -5   4    6.30    1.10
   8  -5   4    6.50    1.10
  -8   5  -4    6.30    1.40
   8   5   4    7.60    0.90
   8   5   4    5.70    1.30
   8   5   4    7.40    1.40
   9  -5   4   10.80    1.40
   9  -5   4   13.50    2.00
  -9  -5  -4    9.70    1.70
   9  -5   4    9.00    1.30
   9   5   4   13.60    1.90
  -9   5  -4    8.40    1.50
   9   5   4   10.20    1.60
  10  -5   4    6.40    1.70
  10  -5   4    4.60    1.20
 -10  -5  -4    5.20    1.60
  10   5   4    4.70    1.60
 -10   5  -4    5.70    1.50
  10   5   4    5.60    1.50
 -11  -5  -4   -1.40    1.10
  11  -5   4   -1.20    1.00
  11  -5   4    0.30    1.50
 -11   5  -4   -0.90    1.10
  11   5   4   -0.30    1.30
  11   5   4    2.90    1.50
  13  -6  -4   -0.70    1.20
  13  -6  -4    0.80    1.20
  13  -6  -4    1.50    1.20
  13   6  -4   -0.70    1.00
  13   6  -4   -1.00    1.40
  13   6  -4   -1.10    1.40
  12  -6  -4   -0.40    1.00
  12  -6  -4    1.20    1.10
  12  -6  -4    1.00    1.10
  12   6  -4    0.10    1.30
  12   6  -4    0.80    1.00
  12   6  -4   -1.00    1.40
  11  -6  -4    8.90    1.40
  11  -6  -4    6.10    1.20
  11  -6  -4    5.50    1.30
  11   6  -4    7.70    1.70
  11   6  -4    6.10    1.40
  11   6  -4    9.40    1.70
  10  -6  -4   20.60    1.90
  10  -6  -4   17.20    1.60
  10  -6  -4   17.80    1.70
  10  -6  -4   21.60    1.80
  10   6  -4   17.90    2.00
  10   6  -4   22.70    2.00
  10   6  -4   20.90    1.80
   9  -6  -4   33.20    2.10
   9  -6  -4   36.50    2.00
   9  -6  -4   34.80    2.00
   9  -6  -4   37.40    2.00
   9   6  -4   34.50    2.00
   9   6  -4   30.70    2.30
   9   6  -4   35.10    1.60
   9   6  -4   33.00    2.30
   8  -6  -4   16.90    1.40
   8  -6  -4   14.90    1.40
   8  -6  -4   14.80    1.20
   8  -6  -4   13.90    1.40
   8   6  -4   17.80    1.60
   8   6  -4   15.60    1.70
   8   6  -4   16.70    1.40
   8   6  -4   16.40    1.10
   7  -6  -4   68.99    2.70
   7  -6  -4   73.19    2.50
   7  -6  -4   74.39    2.80
   7  -6  -4   67.99    2.70
   7   6  -4   74.19    3.10
   7   6  -4   74.09    2.40
   7   6  -4   72.39    2.90
   6  -6  -4  106.89    3.50
   6  -6  -4  107.69    3.30
   6  -6  -4  113.19    3.60
   6  -6  -4  110.29    3.60
   6   6  -4  113.19    3.30
   6   6  -4  110.39    3.70
   6   6  -4  113.99    3.90
   5  -6  -4   13.30    1.00
   5  -6  -4   13.20    1.00
   5  -6  -4   12.50    1.00
   5  -6  -4   13.60    0.80
   5   6  -4   12.50    0.70
   5   6  -4   12.90    1.30
   4  -6  -4    1.80    0.50
   4  -6  -4    3.10    0.40
   4  -6  -4    2.80    0.30
   4  -6  -4    2.20    0.50
   4  -6  -4    5.00    0.70
   4   6  -4    2.60    0.80
  -4   6   4    3.40    0.40
  -4   6   4    1.90    0.50
   4   6  -4    2.10    0.40
   4   6  -4    1.90    0.30
   4   6  -4    2.50    0.30
   3  -6  -4  102.59    3.00
   3  -6  -4  103.09    3.10
   3  -6  -4  104.19    3.20
  -3   6   4  101.89    2.60
   3   6  -4  102.89    3.00
  -3   6   4  104.39    2.90
   3   6  -4  102.59    3.40
  -3   6   4  104.79    3.10
   3   6  -4  102.39    2.60
   3   6  -4  101.49    2.90
   2  -6  -4  395.56   10.00
   2  -6  -4  387.76   10.20
   2  -6  -4  389.46   10.10
   2  -6  -4  386.76   10.20
  -2   6   4  402.16   10.10
  -2   6   4  394.86   10.10
  -2   6   4  390.96   10.10
   2   6  -4  389.86   10.10
   2   6  -4  395.46   10.50
   1  -6  -4   11.40    0.90
   1  -6  -4   11.30    0.70
   1  -6  -4   13.50    0.90
   1  -6  -4   11.80    0.70
  -1  -6   4   11.50    0.60
  -1   6   4   13.20    0.70
  -1   6   4   11.10    0.80
  -1   6   4   11.50    0.80
   1   6  -4   13.10    0.90
   1   6  -4   11.70    0.90
   0  -6   4    6.40    0.40
   0  -6   4    6.00    0.40
   0  -6  -4    6.10    0.70
   0  -6  -4    6.30    0.50
   0  -6  -4    5.20    0.60
   0  -6   4    5.80    0.60
   0   6   4    6.20    0.40
   0   6  -4    6.10    0.70
   0   6  -4    7.10    0.40
   0   6   4    5.90    0.60
   0   6  -4    6.00    0.70
   0   6   4    6.20    0.50
   0   6   4    6.10    0.80
   1  -6   4    0.70    0.40
   1  -6   4    0.40    0.40
  -1  -6  -4    0.20    0.50
   1  -6   4    0.40    0.20
  -1  -6  -4    0.70    0.40
   1   6   4    0.80    0.60
   1   6   4   -0.60    0.40
  -1   6  -4    0.70    0.40
   1   6   4    0.60    0.30
   1   6   4    0.70    0.30
  -1   6  -4    0.20    0.50
   2  -6   4   28.40    1.30
  -2  -6  -4   26.90    1.40
   2  -6   4   28.10    0.90
   2  -6   4   25.30    1.30
  -2  -6  -4   28.00    1.40
   2   6   4   23.80    1.50
   2   6   4   27.60    1.30
  -2   6  -4   28.90    1.60
   2   6   4   25.90    1.00
   2   6   4   29.00    1.20
  -3  -6  -4   92.89    3.10
   3  -6   4   88.19    3.10
   3  -6   4   91.09    3.00
  -3  -6  -4   91.99    2.90
   3  -6   4   93.79    2.50
  -3  -6  -4   91.39    3.00
   3  -6   4   89.89    2.90
   3   6   4   88.59    2.90
  -3   6  -4   90.99    3.30
   3   6   4   89.89    3.00
   3   6   4   84.99    3.20
   4  -6   4  113.39    3.90
   4  -6   4  115.69    3.70
   4  -6   4  117.49    3.60
   4  -6   4  117.79    3.20
  -4  -6  -4  112.49    3.80
  -4  -6  -4  120.59    3.80
  -4  -6  -4  120.59    3.60
   4   6   4  114.29    3.70
   4   6   4  113.89    3.70
   4   6   4  115.19    3.30
  -4   6  -4  116.89    4.10
   4   6   4  108.99    4.00
   5  -6   4    1.90    0.70
  -5  -6  -4    1.30    0.70
  -5  -6  -4    1.50    0.70
  -5  -6  -4    1.90    0.50
   5  -6   4    0.40    0.80
   5  -6   4    2.30    0.40
   5  -6   4    1.70    0.60
   5   6   4    1.70    0.70
   5   6   4    2.40    0.80
  -5   6  -4    1.50    0.90
   5   6   4    2.20    0.50
   5   6   4    1.60    0.90
   6  -6   4   -1.70    0.80
   6  -6   4    0.10    0.40
   6  -6   4    1.00    0.70
   6  -6   4    0.40    0.70
  -6  -6  -4    0.10    0.50
  -6  -6  -4   -0.20    0.70
   6   6   4   -0.30    0.90
[truncated: 545,682 more chars]
