# Supplementary material for: Crystal structure of 1-isopropyl-4,7-dimethyl-3-nitro­naphthalene
Source: Acta Crystallogr E Crystallogr Commun. 2015 Aug 15;71(Pt 9):o659–60. doi: 10.1107/S2056989015014395 (PMC4555421; doi:10.1107/S2056989015014395)
Supplement: Supplementary file 2 [file e-71-0o659-Isup2.hkl]

data_I                                                                          
_shelx_title ' EL15_D177_DRX6_MohX_a.res in P2(1)/n'                            
_shelx_refln_list_code          4                                               
_shelx_F_calc_maximum      129.44                                               
_exptl_crystal_F_000       520.00                                               
_reflns_d_resolution_high  0.8000                                               
                                                                                
loop_                                                                           
 _space_group_symop_operation_xyz                                               
 'x, y, z'                                                                      
 '-x+1/2, y+1/2, -z+1/2'                                                        
 '-x, -y, -z'                                                                   
 'x-1/2, -y-1/2, z-1/2'                                                         
                                                                                
_cell_length_a     9.7637                                                       
_cell_length_b    12.6508                                                       
_cell_length_c    11.6162                                                       
_cell_angle_alpha  90.000                                                       
_cell_angle_beta  113.897                                                       
_cell_angle_gamma  90.000                                                       
                                                                                
_shelx_F_squared_multiplier     1.000                                           
                                                                                
loop_                                                                           
 _refln_index_h                                                                 
 _refln_index_k                                                                 
 _refln_index_l                                                                 
 _refln_F_squared_calc                                                          
 _refln_F_squared_meas                                                          
 _refln_F_squared_sigma                                                         
 _refln_observed_status                                                         
   2   0   0        186.03        200.15         1.59 o                         
   4   0   0        218.06        213.92         2.24 o                         
   6   0   0        558.26        561.75         7.85 o                         
   8   0   0         31.93         34.74         1.02 o                         
  10   0   0          0.01         -0.49         0.49 o                         
   1   1   0       1882.94       1833.65        10.35 o                         
   2   1   0        691.15        733.37         3.92 o                         
   3   1   0        331.20        332.69         2.30 o                         
   4   1   0         26.57         20.31         0.33 o                         
   5   1   0        576.66        605.49         4.35 o                         
   6   1   0        318.43        337.93         2.82 o                         
   7   1   0        156.11        158.51         1.55 o                         
   8   1   0          0.33          0.15         0.28 o                         
   9   1   0          0.41          0.08         0.33 o                         
  10   1   0          0.32          0.74         0.36 o                         
  11   1   0          0.09         -0.17         0.63 o                         
   0   2   0       2175.02       2287.50        19.58 o                         
   1   2   0        793.85        840.28         5.19 o                         
   2   2   0          1.84          2.30         0.12 o                         
   3   2   0         21.09         28.73         0.35 o                         
   4   2   0         12.88         22.35         0.32 o                         
   5   2   0        179.62        152.35         1.34 o                         
   6   2   0        163.72        168.03         1.57 o                         
   7   2   0          0.12          0.32         0.26 o                         
   8   2   0         14.31         12.71         0.46 o                         
   9   2   0          9.35          8.35         0.48 o                         
  10   2   0          0.06         -0.02         0.43 o                         
  11   2   0          2.73          3.00         0.55 o                         
   1   3   0       2139.08       2089.09        13.92 o                         
   2   3   0       1783.38       1756.99        12.07 o                         
   3   3   0         16.08         24.40         0.34 o                         
   4   3   0        338.55        368.28         3.09 o                         
   5   3   0        188.47        183.49         1.56 o                         
   6   3   0          7.25          5.18         0.31 o                         
   7   3   0          5.33          4.58         0.33 o                         
   8   3   0          0.47          0.58         0.41 o                         
   9   3   0          0.18         -0.13         0.34 o                         
  10   3   0          0.77          1.53         0.48 o                         
   0   4   0        221.02        234.31         2.19 o                         
   1   4   0        919.10        933.19         6.45 o                         
   2   4   0        125.46         97.80         0.85 o                         
   3   4   0         17.93         12.88         0.27 o                         
   4   4   0         60.48         81.86         1.03 o                         
   5   4   0         35.43         32.04         0.58 o                         
   6   4   0         10.12          4.63         0.31 o                         
   7   4   0         69.56         71.18         0.98 o                         
   8   4   0         71.35         73.45         1.00 o                         
   9   4   0          2.38          2.62         0.46 o                         
  10   4   0          2.23          1.35         0.49 o                         
   1   5   0        379.50        456.95         3.26 o                         
   2   5   0        584.39        607.01         4.29 o                         
   3   5   0        377.45        353.04         2.59 o                         
   4   5   0        252.34        255.25         1.97 o                         
   5   5   0         38.92         26.11         0.49 o                         
   6   5   0        101.51        113.78         1.26 o                         
   7   5   0        101.18        100.56         1.22 o                         
   8   5   0          0.01          0.69         0.39 o                         
   9   5   0          3.34          3.79         0.55 o                         
  10   5   0          0.99          0.12         0.46 o                         
   0   6   0         34.57         43.96         0.71 o                         
   1   6   0        818.92        875.01         6.66 o                         
   2   6   0        151.21        158.38         1.40 o                         
   3   6   0          9.23          5.86         0.22 o                         
   4   6   0         11.44         10.83         0.25 o                         
   5   6   0         11.85         11.47         0.44 o                         
   6   6   0        679.48        676.57         6.00 o                         
   7   6   0        367.38        364.07         3.33 o                         
   8   6   0         93.89         87.04         1.23 o                         
   9   6   0          6.43          5.38         0.46 o                         
  10   6   0          0.76          1.03         0.47 o                         
   1   7   0        188.42        222.01         2.25 o                         
   2   7   0         78.73        100.07         1.01 o                         
   3   7   0        113.29        118.63         1.15 o                         
   4   7   0        202.61        181.21         1.49 o                         
   5   7   0         17.46         13.59         0.42 o                         
   6   7   0          0.09          0.75         0.34 o                         
   7   7   0         90.88         88.28         1.21 o                         
   8   7   0          0.42         -0.02         0.38 o                         
   9   7   0          1.89          3.42         0.45 o                         
  10   7   0          0.16          0.47         0.44 o                         
   0   8   0         10.44         21.41         0.67 o                         
   1   8   0        283.40        275.62         2.45 o                         
   2   8   0          0.45          0.02         0.22 o                         
   3   8   0         47.43         44.63         0.74 o                         
   4   8   0         60.99         55.25         0.65 o                         
   5   8   0        250.55        231.05         2.13 o                         
   6   8   0         55.91         56.98         0.99 o                         
   7   8   0          1.14          1.92         0.40 o                         
   8   8   0          3.63          3.29         0.45 o                         
   9   8   0          0.00         -0.09         0.40 o                         
   1   9   0          0.71          1.59         0.24 o                         
   2   9   0        194.91        168.90         1.78 o                         
   3   9   0          3.52          3.89         0.32 o                         
   4   9   0          2.31          1.52         0.28 o                         
   5   9   0         48.55         48.87         0.78 o                         
   6   9   0         26.63         26.72         0.73 o                         
   7   9   0          0.04          0.25         0.39 o                         
   8   9   0         17.56         17.02         0.67 o                         
   9   9   0          0.37          0.16         0.47 o                         
   0  10   0         13.99         12.00         0.69 o                         
   1  10   0         20.31         22.18         0.90 o                         
   2  10   0         20.46         17.88         0.54 o                         
   3  10   0          9.00         10.83         0.47 o                         
   4  10   0         56.36         56.25         0.88 o                         
   5  10   0          0.14          0.08         0.33 o                         
   6  10   0         11.90         13.29         0.60 o                         
   7  10   0          0.64          1.58         0.44 o                         
   8  10   0          0.35          0.00         0.44 o                         
   1  11   0          4.61          1.47         0.30 o                         
   2  11   0         33.12         27.79         0.71 o                         
   3  11   0         34.84         37.72         0.74 o                         
   4  11   0          2.64          0.29         0.31 o                         
   5  11   0          0.00         -0.35         0.35 o                         
   6  11   0          6.29          7.06         0.52 o                         
   7  11   0          0.31         -0.40         0.44 o                         
   8  11   0         18.66         21.91         1.51 o                         
   0  12   0        134.14        129.62         2.05 o                         
   1  12   0          4.19          4.94         0.36 o                         
   2  12   0          0.74          0.08         0.29 o                         
   3  12   0          1.67          1.35         0.36 o                         
   4  12   0          6.81          7.91         0.50 o                         
   5  12   0          5.87          4.85         0.46 o                         
   6  12   0          3.16          2.84         0.64 o                         
   7  12   0          1.03          0.91         0.63 o                         
   1  13   0         43.47         40.06         1.04 o                         
   2  13   0         10.02          9.37         0.54 o                         
   3  13   0          1.06          0.41         0.37 o                         
   4  13   0         18.38         17.00         0.80 o                         
   5  13   0          5.44          5.18         0.62 o                         
   6  13   0          9.01         12.17         0.79 o                         
   0  14   0          5.05          6.02         0.96 o                         
   1  14   0         60.97         58.88         1.29 o                         
   2  14   0         16.32         15.26         0.84 o                         
   3  14   0          4.57          6.52         0.68 o                         
   4  14   0          1.82          0.08         0.77 o                         
   5  14   0          0.63          1.95         0.64 o                         
   1  15   0          7.61          9.65         0.70 o                         
   2  15   0          0.00         -0.41         0.48 o                         
   3  15   0          6.97          8.07         0.76 o                         
 -11   0   1         33.23         34.97         1.88 o                         
  -9   0   1          4.82          3.17         0.53 o                         
  -7   0   1        251.97        268.15         3.48 o                         
  -5   0   1        895.32        985.30        10.16 o                         
  -3   0   1         72.08         66.27         1.14 o                         
  -1   0   1       4044.03       2910.33        72.28 o                         
   1   0   1      11404.72      10125.85       248.78 o                         
   3   0   1        154.46        170.06         1.79 o                         
   5   0   1        357.39        347.80         3.58 o                         
   7   0   1         23.61         27.80         1.07 o                         
   9   0   1          8.27          9.34         0.70 o                         
 -11   1   1         12.37         16.05         0.75 o                         
 -10   1   1          4.56          4.07         0.42 o                         
  -9   1   1          5.25          4.38         0.38 o                         
  -8   1   1         16.28         15.59         0.50 o                         
  -7   1   1        169.54        169.70         1.69 o                         
  -6   1   1        232.58        244.07         2.11 o                         
  -5   1   1         59.44         64.87         0.73 o                         
  -4   1   1        502.16        490.45         3.37 o                         
  -3   1   1         44.71         45.09         0.49 o                         
  -2   1   1       1408.96       1426.15         9.96 o                         
  -1   1   1       1326.72       1278.46         9.21 o                         
   0   1   1        602.62        570.23         9.06 o                         
   1   1   1       1847.26       1940.00        11.91 o                         
   2   1   1       9974.29       9636.04        61.43 o                         
   3   1   1         19.89         27.52         0.39 o                         
   4   1   1          4.74          2.86         0.17 o                         
   5   1   1          8.99         14.17         0.34 o                         
   6   1   1         94.89        105.16         1.13 o                         
   7   1   1        307.33        292.08         2.46 o                         
   8   1   1         51.01         49.96         0.82 o                         
   9   1   1          0.01          0.50         0.33 o                         
  10   1   1          0.09         -0.21         0.40 o                         
 -11   2   1          0.28         -0.38         0.47 o                         
 -10   2   1         12.78         13.80         0.69 o                         
  -9   2   1          2.17          3.60         0.36 o                         
  -8   2   1          7.95          5.28         0.35 o                         
  -7   2   1         51.70         54.27         0.76 o                         
  -6   2   1         24.17         22.72         0.49 o                         
  -5   2   1         55.95         54.83         0.56 o                         
  -4   2   1        175.17        224.36         1.63 o                         
  -3   2   1        288.64        294.38         2.31 o                         
  -2   2   1        222.31        238.06         2.31 o                         
  -1   2   1        976.28        980.91         6.65 o                         
   0   2   1       1541.67       1538.46         8.19 o                         
   1   2   1      16755.43      15263.67       264.92 o                         
   2   2   1       2440.46       2449.98        16.99 o                         
   3   2   1        813.69        943.95         6.56 o                         
   4   2   1         22.91         24.51         0.40 o                         
   5   2   1         19.20         19.04         0.38 o                         
   6   2   1         19.63         22.85         0.59 o                         
   7   2   1        281.56        282.60         2.64 o                         
   8   2   1         27.56         28.96         0.71 o                         
   9   2   1          2.39          2.04         0.38 o                         
  10   2   1          1.15          0.88         0.46 o                         
 -11   3   1          0.01          0.16         0.49 o                         
 -10   3   1          0.52         -0.26         0.45 o                         
  -9   3   1          0.17          0.46         0.36 o                         
  -8   3   1          2.96          1.01         0.30 o                         
  -7   3   1          2.81          2.81         0.30 o                         
  -6   3   1        101.02        110.03         1.32 o                         
  -5   3   1         47.68         44.04         0.50 o                         
  -4   3   1        277.36        338.60         2.82 o                         
  -3   3   1         40.78         41.22         0.52 o                         
  -2   3   1        619.00        661.18         4.59 o                         
  -1   3   1        311.90        308.69         1.96 o                         
   0   3   1        247.86        248.59         1.58 o                         
   1   3   1        930.78        969.52         6.21 o                         
   2   3   1          0.45          0.51         0.10 o                         
   3   3   1        258.36        237.32         2.06 o                         
   4   3   1        134.70         99.32         1.03 o                         
   5   3   1         80.51         82.89         0.97 o                         
   6   3   1         10.81         15.03         0.58 o                         
   7   3   1         89.60        101.56         1.24 o                         
   8   3   1         95.57         97.58         1.26 o                         
   9   3   1          7.69          7.84         0.50 o                         
  10   3   1          0.00         -0.42         0.42 o                         
 -11   4   1          0.02         -0.17         0.51 o                         
 -10   4   1          2.78          1.95         0.52 o                         
  -9   4   1         18.43         19.04         0.75 o                         
  -8   4   1         15.19         12.02         0.54 o                         
  -7   4   1         36.00         32.18         0.75 o                         
  -6   4   1          9.13         10.65         0.31 o                         
  -5   4   1         55.53         58.27         0.77 o                         
  -4   4   1        136.98        157.95         1.40 o                         
  -3   4   1         60.62         71.34         0.71 o                         
  -2   4   1         88.54        107.77         1.03 o                         
  -1   4   1        709.15        735.74         4.91 o                         
   0   4   1       4909.55       4735.40        31.53 o                         
   1   4   1         25.73         25.38         0.33 o                         
   2   4   1         53.29         49.74         0.57 o                         
   3   4   1         55.50         48.56         0.56 o                         
   4   4   1         99.60         97.50         1.00 o                         
   5   4   1         51.74         60.23         0.85 o                         
   6   4   1          6.05          6.95         0.36 o                         
   7   4   1        299.79        290.87         2.59 o                         
   8   4   1        184.06        199.63         2.09 o                         
   9   4   1         30.58         27.84         1.43 o                         
  10   4   1          0.31          0.31         0.44 o                         
 -10   5   1          0.04          0.12         0.48 o                         
  -9   5   1          1.46          2.29         0.41 o                         
  -8   5   1          1.29          1.03         0.37 o                         
  -7   5   1         45.68         46.91         0.88 o                         
  -6   5   1        267.72        261.94         2.40 o                         
  -5   5   1          1.95          4.34         0.24 o                         
  -4   5   1        279.78        295.86         2.32 o                         
  -3   5   1          3.18          4.16         0.25 o                         
  -2   5   1         71.47         76.24         0.70 o                         
  -1   5   1       1005.08        974.38         6.75 o                         
   0   5   1       1992.18       2050.44        14.07 o                         
   1   5   1        902.51        994.06         7.19 o                         
   2   5   1         38.82         50.97         0.60 o                         
   3   5   1        360.71        363.52         2.80 o                         
   4   5   1          1.82          3.52         0.22 o                         
   5   5   1        226.30        219.16         2.05 o                         
   6   5   1        172.49        177.58         1.81 o                         
   7   5   1          2.60          2.26         0.34 o                         
   8   5   1        121.65        127.48         1.56 o                         
   9   5   1         41.52         42.53         1.00 o                         
  10   5   1          0.74          0.45         0.46 o                         
 -10   6   1          0.00          0.02         0.45 o                         
  -9   6   1          1.63          1.55         0.41 o                         
  -8   6   1          0.82          1.47         0.36 o                         
  -7   6   1        633.35        624.58         5.33 o                         
  -6   6   1        232.92        192.34         1.75 o                         
  -5   6   1         38.17         33.57         0.62 o                         
  -4   6   1         19.84         19.23         0.40 o                         
  -3   6   1          0.01          0.04         0.11 o                         
  -2   6   1        253.69        228.06         1.81 o                         
  -1   6   1        189.80        188.20         1.53 o                         
   0   6   1        421.78        430.10         3.23 o                         
   1   6   1         56.78         98.67         0.97 o                         
   2   6   1        160.51        199.98         1.74 o                         
   3   6   1          3.84          5.32         0.26 o                         
   4   6   1          0.05         -0.08         0.18 o                         
   5   6   1          0.02          0.08         0.20 o                         
   6   6   1        113.25        104.48         1.18 o                         
   7   6   1         65.46         63.42         1.11 o                         
   8   6   1          0.29          0.15         0.37 o                         
   9   6   1          1.15          0.94         0.40 o                         
 -10   7   1         19.67         21.52         0.83 o                         
  -9   7   1          3.66          3.70         0.45 o                         
  -8   7   1         24.26         21.05         0.71 o                         
  -7   7   1          3.08          3.68         0.41 o                         
  -6   7   1          4.61          7.22         0.44 o                         
  -5   7   1        506.93        523.12         4.18 o                         
  -4   7   1        240.22        237.43         2.07 o                         
  -3   7   1         37.24         38.35         0.55 o                         
  -2   7   1         12.81         16.35         0.33 o                         
  -1   7   1        519.96        467.63         3.40 o                         
   0   7   1       1660.67       1808.89        12.97 o                         
   1   7   1        409.25        460.60         3.66 o                         
   2   7   1          4.58          8.70         0.35 o                         
   3   7   1        107.82        101.58         1.12 o                         
   4   7   1         62.91         67.93         0.84 o                         
   5   7   1         25.97         24.33         0.54 o                         
   6   7   1         38.10         33.30         0.77 o                         
   7   7   1          7.78          6.60         0.44 o                         
   8   7   1         24.80         27.41         0.81 o                         
   9   7   1          0.14          0.23         0.38 o                         
  -9   8   1          6.51          5.61         0.51 o                         
  -8   8   1         11.14          7.90         0.51 o                         
  -7   8   1          0.34          0.84         0.35 o                         
  -6   8   1        569.88        592.61         5.36 o                         
  -5   8   1         51.84         45.04         0.75 o                         
  -4   8   1        123.09        119.17         1.24 o                         
  -3   8   1         84.51         76.34         0.90 o                         
  -2   8   1          5.08          4.76         0.28 o                         
  -1   8   1        420.50        455.74         3.49 o                         
   0   8   1          0.01          0.41         0.20 o                         
   1   8   1         71.14         64.02         0.81 o                         
   2   8   1          1.68          2.01         0.23 o                         
   3   8   1         21.50         21.60         0.50 o                         
   4   8   1         13.50         13.44         0.40 o                         
   5   8   1          2.77          2.63         0.25 o                         
   6   8   1         16.26         13.59         0.55 o                         
   7   8   1         18.65         17.96         0.63 o                         
   8   8   1          5.25          5.90         0.50 o                         
   9   8   1          3.16          1.51         0.47 o                         
  -9   9   1         21.60         22.83         0.78 o                         
  -8   9   1          2.60          2.87         0.45 o                         
  -7   9   1         38.29         42.50         0.92 o                         
  -6   9   1         17.86         18.45         0.65 o                         
  -5   9   1         12.66         10.10         0.41 o                         
  -4   9   1         28.24         25.76         0.60 o                         
  -3   9   1          0.78          0.14         0.25 o                         
  -2   9   1          6.88          8.52         0.39 o                         
  -1   9   1         48.96         53.17         0.78 o                         
   0   9   1         31.80         25.05         0.50 o                         
   1   9   1         31.73         26.42         0.59 o                         
   2   9   1         16.41         20.63         0.52 o                         
   3   9   1        159.65        150.46         1.58 o                         
   4   9   1          2.83          4.13         0.37 o                         
   5   9   1          4.23          4.09         0.35 o                         
   6   9   1         11.94         14.57         0.56 o                         
   7   9   1        105.59        105.39         1.50 o                         
   8   9   1          7.30          7.63         0.54 o                         
  -8  10   1          0.52          0.53         0.45 o                         
  -7  10   1         14.24         13.76         0.61 o                         
  -6  10   1          1.19          1.00         0.39 o                         
  -5  10   1         39.13         38.26         0.83 o                         
  -4  10   1          1.61          0.34         0.30 o                         
  -3  10   1          1.58          0.51         0.29 o                         
  -2  10   1         36.57         36.34         0.72 o                         
  -1  10   1          4.78          6.20         0.33 o                         
   0  10   1         23.86         25.52         0.65 o                         
   1  10   1          4.26          2.20         0.28 o                         
   2  10   1          3.22          3.67         0.32 o                         
   3  10   1         11.10          9.86         0.44 o                         
   4  10   1          0.82          0.24         0.24 o                         
   5  10   1         24.80         24.82         0.67 o                         
   6  10   1         17.18         13.46         0.61 o                         
   7  10   1         21.32         21.00         0.76 o                         
   8  10   1          1.83          2.14         0.50 o                         
  -8  11   1          0.55         -0.50         0.50 o                         
  -7  11   1          2.52          3.35         0.53 o                         
  -6  11   1          0.04          0.62         0.42 o                         
  -5  11   1          8.00          7.62         0.52 o                         
  -4  11   1         32.20         31.08         0.73 o                         
  -3  11   1          0.09         -0.28         0.28 o                         
  -2  11   1         10.68          7.74         0.39 o                         
  -1  11   1          0.17         -0.21         0.21 o                         
   0  11   1          0.76          0.33         0.25 o                         
   1  11   1         13.79         15.70         0.55 o                         
   2  11   1         16.40          9.71         0.43 o                         
   3  11   1         17.05         15.05         0.53 o                         
   4  11   1          2.97          3.53         0.42 o                         
   5  11   1          0.05         -0.23         0.36 o                         
   6  11   1          7.48          8.42         0.56 o                         
   7  11   1         25.14         29.60         1.04 o                         
  -7  12   1          7.66          8.78         0.90 o                         
  -6  12   1         57.78         70.24         1.56 o                         
  -5  12   1          8.23          7.89         0.63 o                         
  -4  12   1          9.29         10.31         0.64 o                         
  -3  12   1          1.60          1.88         0.45 o                         
  -2  12   1          0.87          0.14         0.33 o                         
  -1  12   1          7.17          5.96         0.44 o                         
   0  12   1         18.05         19.05         0.56 o                         
   1  12   1          3.41          1.98         0.32 o                         
   2  12   1         26.67         25.70         0.73 o                         
   3  12   1          1.74          0.87         0.36 o                         
   4  12   1          0.11          0.07         0.34 o                         
   5  12   1          6.77          6.43         0.51 o                         
   6  12   1          4.74          4.40         0.52 o                         
  -6  13   1          1.36          1.26         0.64 o                         
  -5  13   1        195.74        221.74         2.90 o                         
  -4  13   1         94.58        104.94         1.74 o                         
  -3  13   1          5.17          4.49         0.46 o                         
  -2  13   1          1.45          1.16         0.40 o                         
  -1  13   1          0.26          0.10         0.35 o                         
   0  13   1         44.99         38.62         1.03 o                         
   1  13   1         33.36         34.23         0.86 o                         
   2  13   1          2.44          2.53         0.39 o                         
   3  13   1          0.08          0.04         0.37 o                         
   4  13   1         12.97         11.79         0.64 o                         
   5  13   1          1.75          1.51         0.49 o                         
  -5  14   1         16.46         15.87         0.93 o                         
  -4  14   1         22.94         22.38         0.95 o                         
  -3  14   1          2.14         -0.20         0.50 o                         
  -2  14   1          0.08          0.08         0.47 o                         
  -1  14   1         10.22          9.67         0.66 o                         
   0  14   1         15.62         16.62         0.87 o                         
   1  14   1          0.33          0.17         0.43 o                         
   2  14   1         30.11         28.57         0.96 o                         
   3  14   1          6.34          5.70         0.64 o                         
   4  14   1          1.21          1.40         0.54 o                         
  -3  15   1          0.01         -0.21         0.50 o                         
  -2  15   1          1.08          0.73         0.54 o                         
  -1  15   1          2.78          2.24         0.55 o                         
   0  15   1         44.43         46.73         1.31 o                         
   1  15   1         11.23         10.94         0.75 o                         
   2  15   1         13.37         17.59         0.94 o                         
   3  15   1          5.95          7.63         0.85 o                         
 -10   0   2        108.88        108.28         2.35 o                         
  -8   0   2          7.42          7.05         0.61 o                         
  -6   0   2       1980.99       2129.10        23.66 o                         
  -4   0   2        580.34        534.86         7.53 o                         
  -2   0   2       4266.71       3868.89        68.16 o                         
   0   0   2       1360.04       1309.47        12.52 o                         
   2   0   2        698.98        675.44         5.96 o                         
   4   0   2        202.06        214.94         2.30 o                         
   6   0   2         12.74         13.12         0.55 o                         
   8   0   2         50.08         51.18         1.20 o                         
  10   0   2         12.32         14.38         0.96 o                         
 -11   1   2         13.76         13.06         0.77 o                         
 -10   1   2         22.93         23.95         0.82 o                         
  -9   1   2          3.18          3.71         0.41 o                         
  -8   1   2        196.40        194.71         2.05 o                         
  -7   1   2          9.03          4.48         0.34 o                         
  -6   1   2        624.88        669.75         5.78 o                         
  -5   1   2         89.38         76.19         0.85 o                         
  -4   1   2       1025.52       1064.98        11.84 o                         
  -3   1   2         46.84         40.77         0.47 o                         
  -2   1   2       2990.87       2904.16        32.99 o                         
  -1   1   2        255.97        262.77         3.17 o                         
   0   1   2         40.60         32.77         0.32 o                         
   1   1   2       9180.93       8658.17        59.32 o                         
   2   1   2       2585.69       2684.04        17.28 o                         
   3   1   2          1.87          1.42         0.14 o                         
   4   1   2        142.18        168.81         1.43 o                         
   5   1   2         23.00         19.48         0.44 o                         
   6   1   2         19.71         18.55         0.52 o                         
   7   1   2          3.60          3.01         0.32 o                         
   8   1   2          1.51          0.49         0.34 o                         
   9   1   2          0.08          0.42         0.39 o                         
  10   1   2          1.20          1.50         0.44 o                         
 -11   2   2         14.41         15.12         0.82 o                         
 -10   2   2          0.41         -0.32         0.47 o                         
  -9   2   2         16.19         15.14         0.57 o                         
  -8   2   2          0.01         -0.24         0.29 o                         
  -7   2   2         15.77         14.11         0.46 o                         
  -6   2   2         49.42         51.80         0.81 o                         
  -5   2   2        422.92        491.56         4.02 o                         
  -4   2   2       1596.92       1689.80        14.11 o                         
  -3   2   2        396.58        445.94         3.97 o                         
  -2   2   2        153.85        156.57         1.37 o                         
  -1   2   2       1451.91       1417.00        13.74 o                         
   0   2   2       7042.31       6965.49        53.55 o                         
   1   2   2      10847.24      10360.44        73.77 o                         
   2   2   2       1011.99       1042.56         7.21 o                         
   3   2   2        439.38        395.82         2.89 o                         
   4   2   2         26.84         17.84         0.35 o                         
   5   2   2         16.64         12.78         0.34 o                         
   6   2   2          1.78          2.73         0.34 o                         
   7   2   2         18.06         14.68         0.49 o                         
   8   2   2         10.79          9.79         0.48 o                         
   9   2   2        102.16        108.05         1.45 o                         
  10   2   2         13.64         15.09         0.70 o                         
 -11   3   2          0.56          0.08         0.74 o                         
 -10   3   2          0.00         -0.26         0.51 o                         
  -9   3   2          1.47          0.83         0.40 o                         
  -8   3   2          0.00         -0.31         0.31 o                         
  -7   3   2         11.93          9.62         0.47 o                         
  -6   3   2         42.23         44.34         0.63 o                         
  -5   3   2         68.94         59.40         0.87 o                         
  -4   3   2         14.29         13.35         0.39 o                         
  -3   3   2         33.20         40.32         0.76 o                         
  -2   3   2       1187.00       1136.95         7.83 o                         
  -1   3   2       3089.37       3047.68        25.51 o                         
   0   3   2       2765.18       2888.15        17.44 o                         
   1   3   2         65.44         85.89         0.66 o                         
   2   3   2         30.03         28.97         0.50 o                         
   3   3   2       1113.09       1170.64         8.14 o                         
   4   3   2         21.64         24.95         0.43 o                         
   5   3   2         18.98         16.60         0.42 o                         
   6   3   2         48.50         41.39         0.68 o                         
   7   3   2        320.91        324.65         3.01 o                         
   8   3   2          4.59          2.66         0.41 o                         
   9   3   2          0.09          0.29         0.40 o                         
  10   3   2         26.95         29.06         0.90 o                         
 -11   4   2          4.41          2.47         0.61 o                         
 -10   4   2         14.25         14.48         0.71 o                         
  -9   4   2          0.74          0.90         0.41 o                         
  -8   4   2          1.25          2.94         0.40 o                         
  -7   4   2          7.36         10.71         0.38 o                         
  -6   4   2          4.53          1.89         0.14 o                         
  -5   4   2        225.73        230.96         2.22 o                         
  -4   4   2        228.67        204.26         1.84 o                         
  -3   4   2          9.94         18.70         0.47 o                         
  -2   4   2         10.66          4.61         0.17 o                         
  -1   4   2        107.51        130.22         1.06 o                         
   0   4   2        182.48        189.17         1.36 o                         
   1   4   2         97.06         96.90         0.80 o                         
   2   4   2       1873.37       2062.86        14.75 o                         
   3   4   2         21.29         19.22         0.43 o                         
   4   4   2        115.05        117.18         1.08 o                         
   5   4   2          0.82          1.40         0.26 o                         
   6   4   2         39.43         49.07         0.81 o                         
   7   4   2         68.85         67.05         0.96 o                         
   8   4   2        271.48        264.70         2.63 o                         
   9   4   2          2.01          2.01         0.46 o                         
  10   4   2          2.82          2.25         0.51 o                         
 -11   5   2          2.31          2.70         0.71 o                         
 -10   5   2         45.73         45.89         1.29 o                         
  -9   5   2          1.27          0.78         0.45 o                         
  -8   5   2         33.91         31.51         0.82 o                         
  -7   5   2         56.99         54.10         0.92 o                         
  -6   5   2         24.91         29.23         0.62 o                         
  -5   5   2         60.81         53.08         0.78 o                         
  -4   5   2        145.27        175.00         1.64 o                         
  -3   5   2        248.96        229.17         1.79 o                         
  -2   5   2        243.91        228.99         1.63 o                         
  -1   5   2       1313.01       1346.78         9.67 o                         
   0   5   2        325.54        285.95         2.19 o                         
   1   5   2        678.35        718.35         5.26 o                         
   2   5   2        380.00        405.01         3.24 o                         
   3   5   2         39.39         52.08         0.62 o                         
   4   5   2         97.50        117.75         1.20 o                         
   5   5   2         15.41         17.13         0.56 o                         
   6   5   2          7.21          8.37         0.41 o                         
   7   5   2         29.45         29.15         0.69 o                         
   8   5   2         41.00         38.91         0.88 o                         
   9   5   2          1.77          1.58         0.45 o                         
 -10   6   2         44.45         45.71         1.24 o                         
  -9   6   2         28.02         26.15         0.90 o                         
  -8   6   2          0.02          0.13         0.36 o                         
  -7   6   2          0.63          1.38         0.34 o                         
  -6   6   2         17.32         17.13         0.66 o                         
  -5   6   2        172.65        181.75         1.87 o                         
  -4   6   2        460.71        482.14         4.51 o                         
  -3   6   2        480.64        465.51         3.49 o                         
  -2   6   2        145.89        138.11         1.10 o                         
  -1   6   2        169.12        224.59         1.72 o                         
   0   6   2       1551.07       1592.50        11.93 o                         
   1   6   2         67.35         88.48         0.84 o                         
   2   6   2        106.16        111.63         1.15 o                         
   3   6   2         62.82         82.67         0.90 o                         
   4   6   2         16.94         17.49         0.43 o                         
   5   6   2         15.12         12.09         0.42 o                         
   6   6   2          6.46          5.70         0.35 o                         
   7   6   2          2.23          1.34         0.35 o                         
   8   6   2          5.50          5.80         0.44 o                         
   9   6   2          1.04          0.96         0.42 o                         
 -10   7   2         17.93         21.03         0.87 o                         
  -9   7   2          5.05          4.05         0.51 o                         
  -8   7   2          3.83          3.52         0.44 o                         
  -7   7   2          0.51         -0.30         0.30 o                         
  -6   7   2        263.19        268.54         2.67 o                         
  -5   7   2        668.66        621.34         5.48 o                         
  -4   7   2         49.61         37.28         0.57 o                         
  -3   7   2          3.27          1.63         0.15 o                         
  -2   7   2        173.09        158.54         1.40 o                         
  -1   7   2         61.61         66.35         0.63 o                         
   0   7   2        328.24        362.52         2.80 o                         
   1   7   2        449.29        460.31         3.52 o                         
   2   7   2          5.78          7.88         0.33 o                         
   3   7   2         27.07         27.07         0.59 o                         
   4   7   2         32.95         26.96         0.54 o                         
   5   7   2         48.71         49.63         0.77 o                         
   6   7   2          6.29          4.22         0.34 o                         
   7   7   2          2.82          1.10         0.35 o                         
   8   7   2         10.15         11.68         0.75 o                         
   9   7   2          3.16          3.59         0.48 o                         
 -10   8   2          6.46         10.02         0.75 o                         
  -9   8   2          0.02         -0.21         0.43 o                         
  -8   8   2          0.09         -0.31         0.40 o                         
  -7   8   2          2.35          2.77         0.38 o                         
  -6   8   2        170.67        164.16         1.94 o                         
  -5   8   2        914.72        918.92         8.40 o                         
  -4   8   2         75.50         74.97         1.07 o                         
  -3   8   2          8.53          9.89         0.31 o                         
  -2   8   2          0.65          1.30         0.19 o                         
  -1   8   2          0.02          1.36         0.17 o                         
   0   8   2        216.57        226.14         1.85 o                         
   1   8   2         14.03         12.54         0.37 o                         
   2   8   2        231.73        216.81         1.93 o                         
   3   8   2         25.72         41.03         0.78 o                         
   4   8   2         10.65         10.06         0.39 o                         
   5   8   2          0.98          0.55         0.25 o                         
   6   8   2         39.43         36.67         0.85 o                         
   7   8   2          1.61          1.90         0.41 o                         
   8   8   2          2.22          1.50         0.41 o                         
  -9   9   2          8.52          9.40         0.66 o                         
  -8   9   2          9.55          8.95         0.64 o                         
  -7   9   2         10.94          9.10         0.54 o                         
  -6   9   2          0.79         -0.04         0.32 o                         
  -5   9   2         39.56         39.94         0.82 o                         
  -4   9   2        491.29        485.87         4.32 o                         
  -3   9   2         70.01         70.21         0.99 o                         
  -2   9   2        113.64        120.96         1.25 o                         
  -1   9   2         51.98         48.77         0.65 o                         
   0   9   2          0.63          0.92         0.17 o                         
   1   9   2        181.28        179.50         1.76 o                         
   2   9   2        104.91        106.74         1.23 o                         
   3   9   2         18.16         24.85         0.58 o                         
   4   9   2          0.04         -0.24         0.24 o                         
   5   9   2          1.46          0.74         0.30 o                         
   6   9   2          0.70          0.14         0.37 o                         
   7   9   2         12.62         12.28         0.76 o                         
   8   9   2         41.18         52.67         1.17 o                         
  -9  10   2          4.19          5.34         0.65 o                         
  -8  10   2          1.06          1.38         0.50 o                         
  -7  10   2          1.05          1.27         0.41 o                         
  -6  10   2         23.30         25.11         0.99 o                         
  -5  10   2          1.28          2.33         0.37 o                         
  -4  10   2        143.33        136.43         1.65 o                         
  -3  10   2          3.00          2.68         0.30 o                         
  -2  10   2          1.61          1.72         0.32 o                         
  -1  10   2          5.30          3.55         0.22 o                         
   0  10   2         21.70         23.40         0.50 o                         
   1  10   2          5.37          7.11         0.38 o                         
   2  10   2          1.18          0.78         0.29 o                         
   3  10   2         19.61         23.42         0.61 o                         
   4  10   2          3.14          3.82         0.32 o                         
   5  10   2          3.75          3.47         0.39 o                         
   6  10   2          5.60          4.47         0.48 o                         
   7  10   2          3.81          3.27         0.57 o                         
  -8  11   2          0.26         -0.01         0.55 o                         
  -7  11   2          0.68          0.10         0.53 o                         
  -6  11   2          3.91          3.47         0.58 o                         
  -5  11   2          4.90          3.78         0.58 o                         
  -4  11   2        233.07        234.23         2.60 o                         
  -3  11   2         23.38         26.54         0.77 o                         
  -2  11   2         31.86         31.23         0.72 o                         
  -1  11   2          7.27          5.51         0.39 o                         
   0  11   2         26.99         24.41         0.55 o                         
   1  11   2        173.36        154.38         1.62 o                         
   2  11   2         63.50         49.62         0.84 o                         
   3  11   2          0.32          0.32         0.33 o                         
   4  11   2          4.05          5.09         0.42 o                         
   5  11   2         14.20         14.46         0.62 o                         
   6  11   2          0.29         -0.40         0.40 o                         
   7  11   2          1.38          2.23         0.65 o                         
  -7  12   2          3.84          4.10         0.81 o                         
  -6  12   2         64.30         68.07         1.54 o                         
  -5  12   2         37.79         46.36         1.15 o                         
  -4  12   2          4.84          4.74         0.54 o                         
  -3  12   2         76.91         75.17         1.23 o                         
  -2  12   2         82.00         78.62         1.17 o                         
  -1  12   2          2.69          0.84         0.36 o                         
   0  12   2          2.57          2.22         0.40 o                         
   1  12   2         16.48         14.24         0.55 o                         
   2  12   2         88.06         84.11         1.22 o                         
   3  12   2         33.36         30.90         0.75 o                         
   4  12   2          0.01         -0.34         0.34 o                         
   5  12   2          0.40         -0.10         0.39 o                         
   6  12   2          0.24          0.21         0.53 o                         
  -6  13   2         40.54         47.21         1.39 o                         
  -5  13   2         69.11         73.52         1.52 o                         
  -4  13   2         58.10         62.86         1.34 o                         
  -3  13   2          2.20          1.99         0.40 o                         
  -2  13   2          0.03         -0.36         0.36 o                         
  -1  13   2          0.57         -0.35         0.37 o                         
   0  13   2          1.88         -0.01         0.34 o                         
   1  13   2          4.32          2.20         0.39 o                         
   2  13   2          0.02          0.02         0.36 o                         
   3  13   2          7.58          4.80         0.44 o                         
   4  13   2          0.24          0.14         0.40 o                         
   5  13   2          1.25          0.27         0.52 o                         
  -5  14   2          0.15          1.59         0.60 o                         
  -4  14   2         18.70         20.70         0.82 o                         
  -3  14   2          0.36         -0.32         0.42 o                         
  -2  14   2          3.41          5.04         0.50 o                         
  -1  14   2          0.74          0.67         0.41 o                         
   0  14   2          3.67          4.14         0.51 o                         
   1  14   2          9.29          8.88         0.67 o                         
   2  14   2          0.33          1.03         0.49 o                         
   3  14   2          2.26          2.70         0.60 o                         
   4  14   2          0.88          1.00         0.69 o                         
  -3  15   2          0.02          0.11         0.57 o                         
  -2  15   2          0.00          0.86         0.55 o                         
  -1  15   2          0.48         -0.49         0.49 o                         
   0  15   2         16.07         17.79         0.92 o                         
   1  15   2         47.07         49.98         1.25 o                         
   2  15   2          7.80          8.11         0.76 o                         
 -11   0   3         68.56         70.62         2.20 o                         
  -9   0   3         11.86         13.34         0.84 o                         
  -7   0   3          0.04         -0.11         0.40 o                         
  -5   0   3       1214.26       1281.72        16.04 o                         
  -3   0   3        910.20        863.48        12.42 o                         
  -1   0   3       3281.57       3034.74        37.65 o                         
   1   0   3       2483.26       2282.58        18.92 o                         
   3   0   3        333.66        348.87         3.50 o                         
   5   0   3        142.40        145.48         1.76 o                         
   7   0   3         13.80         12.18         0.65 o                         
   9   0   3         11.35          9.94         0.77 o                         
 -11   1   3         11.62         11.81         0.74 o                         
 -10   1   3          6.17          6.07         0.59 o                         
  -9   1   3         54.98         49.03         0.96 o                         
  -8   1   3          8.90          7.98         0.47 o                         
  -7   1   3         60.54         51.00         0.86 o                         
  -6   1   3          7.47          6.21         0.36 o                         
  -5   1   3          3.58          5.27         0.28 o                         
  -4   1   3        736.02        827.38         6.94 o                         
  -3   1   3       1034.65       1096.48        10.28 o                         
  -2   1   3        151.33        145.57         1.67 o                         
  -1   1   3       4875.64       4715.94        51.96 o                         
   0   1   3        153.67        149.53         1.11 o                         
   1   1   3        296.52        347.65         2.16 o                         
   2   1   3        111.93        112.16         0.88 o                         
   3   1   3          6.47          6.84         0.24 o                         
   4   1   3         18.16         15.43         0.35 o                         
   5   1   3          8.23          5.33         0.27 o                         
   6   1   3         46.39         43.76         0.71 o                         
   7   1   3          7.37          8.93         0.44 o                         
   8   1   3         38.16         40.51         0.84 o                         
   9   1   3          3.64          3.58         0.44 o                         
 -11   2   3          4.41          3.52         0.60 o                         
 -10   2   3          1.75          0.68         0.54 o                         
  -9   2   3         79.18         83.20         1.27 o                         
  -8   2   3          3.06          3.50         0.47 o                         
  -7   2   3          6.76          5.67         0.41 o                         
  -6   2   3        131.47        124.17         1.53 o                         
  -5   2   3        593.22        708.61         7.87 o                         
  -4   2   3       1550.18       1802.52        14.90 o                         
  -3   2   3        597.75        559.44         5.96 o                         
  -2   2   3         60.67         41.79         0.46 o                         
  -1   2   3         45.22         28.22         0.28 o                         
   0   2   3        236.50        197.56         1.44 o                         
   1   2   3        691.62        712.45         4.78 o                         
   2   2   3        281.32        299.04         2.05 o                         
   3   2   3         60.84         57.37         0.58 o                         
   4   2   3         38.02         46.83         0.57 o                         
   5   2   3          0.50          0.19         0.19 o                         
   6   2   3          0.41          0.12         0.26 o                         
   7   2   3          2.48          2.10         0.33 o                         
   8   2   3        140.64        145.67         1.63 o                         
   9   2   3         65.01         69.77         1.16 o                         
 -11   3   3          0.56          0.94         0.55 o                         
 -10   3   3          0.09         -0.13         0.49 o                         
  -9   3   3          0.01         -0.40         0.40 o                         
  -8   3   3          4.77          3.32         0.38 o                         
  -7   3   3         14.43         13.17         0.44 o                         
  -6   3   3          2.49          1.12         0.20 o                         
  -5   3   3        153.80        167.71         2.47 o                         
  -4   3   3         22.25         35.06         0.59 o                         
  -3   3   3        587.38        650.96         6.19 o                         
  -2   3   3       2454.80       2270.06        23.10 o                         
  -1   3   3        232.88        243.38         1.92 o                         
   0   3   3       1794.71       1896.70        11.75 o                         
   1   3   3       1503.17       1491.91        10.25 o                         
   2   3   3       3389.46       3712.95        25.69 o                         
   3   3   3       2858.51       2856.93        20.40 o                         
   4   3   3         10.65         10.65         0.32 o                         
   5   3   3         54.40         56.37         0.73 o                         
   6   3   3          0.26          0.03         0.24 o                         
   7   3   3          1.93          1.12         0.34 o                         
   8   3   3          9.60          7.00         0.51 o                         
   9   3   3        118.04        121.48         1.68 o                         
 -11   4   3         38.31         41.54         1.22 o                         
 -10   4   3          1.07          1.61         0.54 o                         
  -9   4   3         51.07         47.79         1.21 o                         
  -8   4   3          2.55          1.91         0.37 o                         
  -7   4   3         86.20         82.65         1.10 o                         
  -6   4   3         31.27         27.16         1.14 o                         
  -5   4   3        241.57        230.33         2.12 o                         
  -4   4   3        244.60        321.47         3.02 o                         
  -3   4   3         98.48        120.71         1.21 o                         
  -2   4   3        101.09        110.39         0.95 o                         
  -1   4   3          1.32          0.45         0.09 o                         
   0   4   3         42.27         30.77         0.31 o                         
   1   4   3       1317.44       1521.89        10.46 o                         
   2   4   3         79.60         65.33         0.66 o                         
   3   4   3       1911.28       2079.34        14.33 o                         
   4   4   3         34.17         40.77         0.57 o                         
   5   4   3          7.76          7.24         0.38 o                         
   6   4   3          7.89          8.74         0.38 o                         
   7   4   3        196.81        198.86         1.96 o                         
   8   4   3          1.47          1.01         0.46 o                         
   9   4   3         17.95         18.91         0.74 o                         
 -11   5   3         64.89         78.24         2.84 o                         
 -10   5   3        186.80        188.34         2.79 o                         
  -9   5   3         53.88         58.91         1.22 o                         
  -8   5   3         20.78         19.42         0.70 o                         
  -7   5   3         11.83          8.09         0.46 o                         
  -6   5   3         96.05        108.15         1.45 o                         
  -5   5   3        460.89        547.66         5.47 o                         
  -4   5   3          0.00          0.93         0.13 o                         
  -3   5   3        178.02        185.02         1.46 o                         
  -2   5   3        932.14       1028.11         8.13 o                         
  -1   5   3        189.51        157.98         1.22 o                         
   0   5   3         28.51         20.38         0.44 o                         
   1   5   3        114.21        130.35         1.13 o                         
   2   5   3        278.71        333.81         2.61 o                         
   3   5   3         51.36         57.46         0.66 o                         
   4   5   3         82.71         67.27         0.84 o                         
   5   5   3          1.62          0.21         0.23 o                         
   6   5   3         31.29         29.90         0.64 o                         
   7   5   3         15.13         14.19         0.52 o                         
   8   5   3          0.85          1.53         0.42 o                         
   9   5   3          4.90          3.53         0.59 o                         
 -11   6   3          7.11          6.73         0.84 o                         
 -10   6   3         70.10         73.63         1.53 o                         
  -9   6   3        168.06        172.05         2.17 o                         
  -8   6   3         11.81          7.84         0.51 o                         
  -7   6   3         39.06         34.49         0.85 o                         
  -6   6   3         59.47         60.45         1.03 o                         
  -5   6   3        236.53        240.92         2.66 o                         
  -4   6   3        285.50        311.87         3.25 o                         
  -3   6   3          4.11          4.69         0.22 o                         
  -2   6   3         11.75         11.01         0.28 o                         
  -1   6   3        125.48         91.89         0.81 o                         
   0   6   3         11.15          9.61         0.22 o                         
   1   6   3        172.07        196.23         1.70 o                         
   2   6   3          3.19          3.35         0.23 o                         
   3   6   3        170.31        171.01         1.59 o                         
   4   6   3          0.58         -0.19         0.22 o                         
   5   6   3         14.10         15.01         0.44 o                         
   6   6   3          0.22         -0.26         0.26 o                         
   7   6   3         11.26         12.19         0.54 o                         
   8   6   3          0.49          1.22         0.39 o                         
   9   6   3          8.04          6.45         0.66 o                         
 -10   7   3          7.43         10.18         0.68 o                         
  -9   7   3          6.73          7.91         0.57 o                         
  -8   7   3         11.21         10.21         0.62 o                         
  -7   7   3         12.91         11.87         0.58 o                         
  -6   7   3         41.46         36.72         0.85 o                         
  -5   7   3        287.28        267.78         2.96 o                         
  -4   7   3          0.45          0.56         0.20 o                         
  -3   7   3          3.55          4.09         0.22 o                         
  -2   7   3        209.70        209.31         1.80 o                         
  -1   7   3        123.44        143.73         1.23 o                         
   0   7   3         26.77         20.92         0.34 o                         
   1   7   3          0.69          0.53         0.19 o                         
   2   7   3        246.38        246.20         2.24 o                         
   3   7   3         13.92         15.61         0.48 o                         
   4   7   3         42.93         37.17         0.64 o                         
   5   7   3          0.89          0.59         0.27 o                         
   6   7   3          8.63          7.29         0.48 o                         
   7   7   3         10.09         11.08         0.53 o                         
   8   7   3          0.17          0.10         0.41 o                         
 -10   8   3         25.09         24.83         1.02 o                         
  -9   8   3          2.86          2.39         0.49 o                         
  -8   8   3          2.99          2.78         0.49 o                         
  -7   8   3         62.45         63.63         1.21 o                         
  -6   8   3         18.11         18.00         0.66 o                         
  -5   8   3         33.50         33.31         0.80 o                         
  -4   8   3         12.34         13.15         0.60 o                         
  -3   8   3        108.70        113.44         1.35 o                         
  -2   8   3         76.00         71.61         0.78 o                         
  -1   8   3         21.20         23.35         0.43 o                         
   0   8   3         31.83         34.86         0.54 o                         
   1   8   3         90.77         80.81         0.92 o                         
   2   8   3         19.17         14.09         0.44 o                         
   3   8   3          0.57          0.56         0.24 o                         
   4   8   3         19.92         18.88         0.53 o                         
   5   8   3          0.45          0.40         0.25 o                         
   6   8   3         13.28         10.85         0.49 o                         
   7   8   3         11.11         10.84         0.61 o                         
   8   8   3          0.63          0.63         0.47 o                         
  -9   9   3          2.99          2.74         0.57 o                         
  -8   9   3          0.67          2.11         0.48 o                         
  -7   9   3         76.37         79.64         1.39 o                         
  -6   9   3         29.58         28.93         1.01 o                         
  -5   9   3        175.32        182.67         2.47 o                         
  -4   9   3        638.90        620.77         6.22 o                         
  -3   9   3        665.00        653.76         6.27 o                         
  -2   9   3         49.43         47.90         0.73 o                         
  -1   9   3          4.77          6.00         0.34 o                         
   0   9   3        103.55        111.66         1.05 o                         
   1   9   3         78.64         90.83         1.09 o                         
   2   9   3         57.86         69.20         0.94 o                         
   3   9   3        154.86        142.47         1.56 o                         
   4   9   3          1.04          0.61         0.28 o                         
   5   9   3          0.06         -0.01         0.34 o                         
   6   9   3          0.01         -0.19         0.36 o                         
   7   9   3          5.13          5.72         0.54 o                         
  -9  10   3         16.00         17.31         0.96 o                         
  -8  10   3          3.93          5.17         0.59 o                         
  -7  10   3         11.35         11.87         0.67 o                         
  -6  10   3         10.58         11.64         0.70 o                         
  -5  10   3        134.20        137.51         2.08 o                         
  -4  10   3          4.28          5.31         0.43 o                         
  -3  10   3        172.15        170.70         2.12 o                         
  -2  10   3         30.58         30.85         0.64 o                         
  -1  10   3         23.50         18.24         0.59 o                         
   0  10   3         75.61         70.81         0.94 o                         
   1  10   3         28.14         30.55         0.88 o                         
   2  10   3         28.67         24.24         0.68 o                         
   3  10   3        194.45        185.66         1.93 o                         
   4  10   3          2.35          0.74         0.29 o                         
   5  10   3          0.37          0.10         0.33 o                         
   6  10   3          0.64         -0.02         0.45 o                         
   7  10   3          6.26          7.54         0.67 o                         
  -8  11   3         16.80         18.70         0.96 o                         
  -7  11   3          0.00         -0.15         0.52 o                         
  -6  11   3          3.30          3.46         0.57 o                         
  -5  11   3         49.21         55.23         1.28 o                         
  -4  11   3        313.56        317.85         3.55 o                         
  -3  11   3        342.01        351.79         3.39 o                         
  -2  11   3          0.03         -0.24         0.29 o                         
  -1  11   3          5.45          5.49         0.35 o                         
   0  11   3          0.55          0.26         0.28 o                         
   1  11   3         28.55         23.27         0.63 o                         
   2  11   3         41.45         39.20         0.78 o                         
   3  11   3         33.46         33.63         0.76 o                         
   4  11   3         23.56         20.41         0.64 o                         
   5  11   3          7.31          6.53         0.58 o                         
   6  11   3          9.99         10.97         0.71 o                         
  -7  12   3          1.43          0.36         0.58 o                         
  -6  12   3          0.25          0.02         0.52 o                         
  -5  12   3          0.72          0.43         0.50 o                         
  -4  12   3         39.23         42.04         1.60 o                         
  -3  12   3         76.95         81.27         1.22 o                         
  -2  12   3         24.50         24.43         0.69 o                         
  -1  12   3          1.24          0.20         0.32 o                         
   0  12   3          0.01         -0.29         0.29 o                         
   1  12   3          4.83          2.07         0.36 o                         
   2  12   3         24.99         18.03         0.62 o                         
   3  12   3          1.59          1.73         0.37 o                         
   4  12   3          0.89          0.14         0.40 o                         
   5  12   3          0.44          1.53         0.49 o                         
  -6  13   3          0.18         -0.56         0.56 o                         
  -5  13   3         39.32         43.85         1.28 o                         
  -4  13   3          1.34          0.71         0.42 o                         
  -3  13   3          0.08         -0.21         0.36 o                         
  -2  13   3          2.37          2.33         0.43 o                         
  -1  13   3         11.38         11.56         0.54 o                         
   0  13   3          5.25          4.56         0.46 o                         
   1  13   3          0.25         -0.24         0.37 o                         
   2  13   3          7.06          7.54         0.54 o                         
   3  13   3         10.95         11.55         0.63 o                         
   4  13   3          1.68          2.90         0.56 o                         
  -5  14   3         11.15         14.40         0.81 o                         
  -4  14   3          2.65          4.59         0.53 o                         
  -3  14   3          4.00          2.87         0.50 o                         
  -2  14   3          4.47          3.97         0.48 o                         
  -1  14   3          2.03          1.82         0.59 o                         
   0  14   3          3.11          3.39         0.47 o                         
   1  14   3          0.24         -0.01         0.50 o                         
   2  14   3          0.09          0.52         0.43 o                         
   3  14   3          2.86          3.40         0.66 o                         
  -3  15   3          2.37          2.64         0.63 o                         
  -2  15   3          2.41          2.43         0.60 o                         
  -1  15   3          0.05          0.27         0.49 o                         
   0  15   3          0.10          0.08         0.55 o                         
   1  15   3          2.55          3.74         0.58 o                         
 -12   0   4          2.70          2.67         1.19 o                         
 -10   0   4         67.60         65.82         1.84 o                         
  -8   0   4         13.13         16.22         0.83 o                         
  -6   0   4         60.61         86.42         1.57 o                         
  -4   0   4          4.43          4.41         0.29 o                         
  -2   0   4        141.18        124.30         5.89 o                         
   0   0   4          1.32          0.61         0.10 o                         
   2   0   4        384.59        418.28         3.80 o                         
   4   0   4         97.94         98.22         1.37 o                         
   6   0   4         34.27         29.31         0.96 o                         
   8   0   4          6.05          7.59         0.71 o                         
 -12   1   4          0.46          0.32         0.81 o                         
 -11   1   4          1.22          1.15         0.54 o                         
 -10   1   4         40.49         43.42         1.14 o                         
  -9   1   4         67.08         65.47         1.12 o                         
  -8   1   4         41.65         49.45         0.91 o                         
  -7   1   4          9.81         10.88         0.45 o                         
  -6   1   4         88.55         69.85         1.00 o                         
  -5   1   4         27.98         36.54         0.60 o                         
  -4   1   4          0.03          1.23         0.12 o                         
  -3   1   4         27.31         20.57         0.56 o                         
  -2   1   4       2354.12       2330.60        25.87 o                         
  -1   1   4        388.98        406.30         3.26 o                         
   0   1   4        181.18        156.79         1.75 o                         
   1   1   4         41.87         38.18         0.36 o                         
   2   1   4         41.38         48.58         0.49 o                         
   3   1   4        348.09        359.57         2.78 o                         
   4   1   4         16.43         12.95         0.34 o                         
   5   1   4          1.62          1.70         0.24 o                         
   6   1   4         15.19         15.20         0.49 o                         
   7   1   4          0.00         -0.31         0.31 o                         
   8   1   4         15.25         15.53         0.58 o                         
   9   1   4          0.18          0.64         0.46 o                         
 -11   2   4          1.20          0.70         0.55 o                         
 -10   2   4         18.56         16.07         0.76 o                         
  -9   2   4         56.60         50.44         1.00 o                         
  -8   2   4          2.04          0.92         0.33 o                         
  -7   2   4        103.65         93.03         1.30 o                         
  -6   2   4         40.73         35.71         0.67 o                         
  -5   2   4        315.67        344.30         3.07 o                         
  -4   2   4        669.05        806.51         7.65 o                         
  -3   2   4        482.34        452.91         4.72 o                         
  -2   2   4         69.54         97.20         1.23 o                         
  -1   2   4        182.08        168.98         1.51 o                         
   0   2   4         21.56         27.92         0.38 o                         
   1   2   4         45.98         32.54         0.47 o                         
   2   2   4         61.83         79.99         0.73 o                         
   3   2   4       1199.37       1246.75         8.69 o                         
   4   2   4        355.53        386.99         2.92 o                         
   5   2   4          0.10         -0.12         0.21 o                         
   6   2   4         14.22         12.87         0.56 o                         
   7   2   4          4.90          4.86         0.39 o                         
   8   2   4         84.76         86.35         1.21 o                         
   9   2   4         34.69         37.61         1.36 o                         
 -11   3   4         19.92         17.64         0.90 o                         
 -10   3   4         82.36         77.46         1.47 o                         
  -9   3   4        223.81        223.17         2.74 o                         
  -8   3   4         14.01         16.74         0.58 o                         
  -7   3   4         51.98         59.77         0.95 o                         
  -6   3   4          7.21          4.62         0.26 o                         
  -5   3   4        209.14        204.86         2.04 o                         
  -4   3   4       2152.12       2309.59        19.89 o                         
  -3   3   4         16.91         24.76         0.51 o                         
  -2   3   4         52.53         74.38         0.80 o                         
  -1   3   4       1279.02       1389.26        12.06 o                         
   0   3   4        101.85        111.34         0.94 o                         
   1   3   4        608.41        584.09         3.99 o                         
   2   3   4        674.68        689.81         4.69 o                         
   3   3   4        204.38        189.66         1.43 o                         
   4   3   4        168.17        178.05         1.45 o                         
   5   3   4         24.82         27.79         0.53 o                         
   6   3   4         24.75         23.00         0.57 o                         
   7   3   4         11.20         12.18         0.49 o                         
   8   3   4         19.00         16.63         0.60 o                         
   9   3   4         30.02         30.79         1.65 o                         
 -11   4   4          7.07          7.69         0.70 o                         
 -10   4   4          5.27          8.88         0.68 o                         
  -9   4   4        205.04        208.09         2.84 o                         
  -8   4   4        366.67        325.56         3.59 o                         
  -7   4   4          0.06         -0.25         0.25 o                         
  -6   4   4          1.21          0.09         0.20 o                         
  -5   4   4        254.87        245.67         2.29 o                         
  -4   4   4          0.25          0.42         0.14 o                         
  -3   4   4       6297.24       6806.44        66.20 o                         
  -2   4   4        122.66        122.92         1.26 o                         
  -1   4   4         92.15         89.17         0.78 o                         
   0   4   4          2.10          5.22         0.17 o                         
   1   4   4        807.64        832.63         6.07 o                         
   2   4   4       1008.71       1100.34         7.40 o                         
   3   4   4         39.54         36.27         0.49 o                         
   4   4   4         53.32         66.37         0.79 o                         
   5   4   4         81.31         83.96         0.97 o                         
   6   4   4          0.02         -0.05         0.26 o                         
   7   4   4          1.23          1.42         0.34 o                         
   8   4   4          0.11         -0.11         0.42 o                         
 -11   5   4         29.78         27.28         1.04 o                         
 -10   5   4         19.28         20.41         0.97 o                         
  -9   5   4          0.46          1.49         0.44 o                         
  -8   5   4         32.76         34.61         0.82 o                         
  -7   5   4          0.04         -0.17         0.29 o                         
  -6   5   4         12.96          7.30         0.41 o                         
  -5   5   4          4.56          4.71         0.26 o                         
  -4   5   4         29.91         34.15         0.46 o                         
  -3   5   4          8.94          7.04         0.21 o                         
  -2   5   4          3.52          1.52         0.18 o                         
  -1   5   4        134.48        139.71         1.21 o                         
   0   5   4          5.43          4.34         0.15 o                         
   1   5   4        204.63        195.19         1.60 o                         
   2   5   4         82.06         85.61         0.80 o                         
   3   5   4        166.11        183.19         1.76 o                         
   4   5   4        173.01        164.32         1.46 o                         
   5   5   4         74.50         74.92         0.84 o                         
   6   5   4          0.68         -0.04         0.25 o                         
   7   5   4          0.04         -0.31         0.31 o                         
   8   5   4         12.47         10.48         0.65 o                         
 -11   6   4         10.00         11.36         0.96 o                         
 -10   6   4         31.26         30.78         1.18 o                         
  -9   6   4         53.99         53.85         1.10 o                         
  -8   6   4         30.41         24.68         0.75 o                         
  -7   6   4        123.25        112.09         1.58 o                         
  -6   6   4        183.21        171.80         2.08 o                         
  -5   6   4         16.76         20.16         0.58 o                         
  -4   6   4          6.75          4.20         0.33 o                         
  -3   6   4        156.00        159.72         1.45 o                         
  -2   6   4        640.58        608.99         5.25 o                         
  -1   6   4         15.42         18.62         0.39 o                         
   0   6   4         10.53          9.67         0.22 o                         
   1   6   4          0.06          0.69         0.16 o                         
   2   6   4         56.34         42.39         0.70 o                         
   3   6   4        135.55        140.49         1.39 o                         
   4   6   4        170.49        179.69         1.65 o                         
   5   6   4          3.74          2.86         0.28 o                         
   6   6   4          0.50          0.22         0.27 o                         
   7   6   4          0.01          0.17         0.36 o                         
   8   6   4         17.15         15.63         0.80 o                         
 -10   7   4          0.44          0.14         0.47 o                         
  -9   7   4         24.96         25.16         0.83 o                         
  -8   7   4         12.03         13.93         0.68 o                         
  -7   7   4         28.22         30.18         0.80 o                         
  -6   7   4          2.86          2.52         0.37 o                         
  -5   7   4          4.70          4.13         0.36 o                         
  -4   7   4        206.01        194.21         1.86 o                         
  -3   7   4          2.05          1.21         0.19 o                         
  -2   7   4        194.65        173.44         1.64 o                         
  -1   7   4         42.44         43.09         0.62 o                         
   0   7   4         54.96         62.56         0.69 o                         
   1   7   4          0.17          0.16         0.17 o                         
   2   7   4          4.17          3.95         0.25 o                         
   3   7   4         53.93         57.37         0.85 o                         
   4   7   4         14.87         14.35         0.45 o                         
   5   7   4          8.50          6.86         0.35 o                         
   6   7   4          0.95          0.97         0.35 o                         
   7   7   4          7.03          7.41         0.55 o                         
   8   7   4          0.26          0.08         0.51 o                         
 -10   8   4          3.25          4.74         0.58 o                         
  -9   8   4          0.49          0.52         0.44 o                         
  -8   8   4         23.24         26.50         0.86 o                         
  -7   8   4         13.22         11.87         0.58 o                         
  -6   8   4          7.43          6.36         0.45 o                         
  -5   8   4          7.80          6.95         0.47 o                         
  -4   8   4         41.78         38.69         0.63 o                         
  -3   8   4         70.71         68.20         0.81 o                         
  -2   8   4          3.48          2.47         0.26 o                         
  -1   8   4         17.09         20.08         0.36 o                         
   0   8   4        154.38        151.91         1.34 o                         
   1   8   4          4.16          4.37         0.31 o                         
   2   8   4          5.67          9.08         0.41 o                         
   3   8   4         12.69         13.17         0.40 o                         
   4   8   4          6.66          4.19         0.31 o                         
   5   8   4         19.88         19.74         0.64 o                         
   6   8   4          0.04          0.22         0.36 o                         
   7   8   4          0.01         -0.34         0.50 o                         
 -10   9   4         13.97         21.40         1.02 o                         
  -9   9   4         13.24         17.26         0.82 o                         
  -8   9   4         12.69         11.63         0.67 o                         
  -7   9   4          0.90          1.22         0.41 o                         
  -6   9   4          3.71          4.12         0.44 o                         
  -5   9   4         97.04        106.30         1.84 o                         
  -4   9   4        868.07        872.42         8.50 o                         
  -3   9   4         11.19          9.01         0.35 o                         
  -2   9   4        393.99        386.82         3.02 o                         
  -1   9   4        151.42        149.71         1.47 o                         
   0   9   4          0.01         -0.21         0.21 o                         
   1   9   4         14.54         11.84         0.42 o                         
   2   9   4         67.53         58.27         0.84 o                         
   3   9   4         43.18         38.60         0.72 o                         
   4   9   4         22.94         23.60         0.87 o                         
   5   9   4          7.94          6.11         0.55 o                         
   6   9   4          0.86          1.66         0.46 o                         
   7   9   4          3.18          3.09         0.58 o                         
  -9  10   4          3.87          5.42         0.78 o                         
  -8  10   4          0.00         -0.11         0.55 o                         
  -7  10   4         30.90         30.31         1.05 o                         
  -6  10   4         17.58         12.50         0.71 o                         
  -5  10   4         22.73         21.44         0.90 o                         
  -4  10   4        133.27        139.27         1.98 o                         
  -3  10   4          5.25          5.55         0.37 o                         
  -2  10   4        693.15        677.80         5.37 o                         
  -1  10   4        106.70        113.20         1.33 o                         
   0  10   4         73.21         71.15         0.94 o                         
   1  10   4         13.26         13.22         0.48 o                         
   2  10   4        133.01        121.80         1.42 o                         
   3  10   4         12.63          8.42         0.44 o                         
   4  10   4        102.36        100.40         1.41 o                         
   5  10   4          0.16         -0.13         0.45 o                         
   6  10   4          1.84          1.36         0.50 o                         
  -8  11   4         34.35         36.85         1.22 o                         
  -7  11   4          0.28          0.30         0.52 o                         
  -6  11   4         26.62         27.50         1.01 o                         
  -5  11   4        163.10        168.27         2.68 o                         
  -4  11   4        160.98        165.01         2.00 o                         
  -3  11   4         85.51         85.67         1.52 o                         
  -2  11   4         10.11          9.99         0.50 o                         
  -1  11   4         74.61         69.85         1.12 o                         
   0  11   4          0.38         -0.20         0.39 o                         
   1  11   4          9.19          9.42         0.47 o                         
   2  11   4         57.74         56.26         0.98 o                         
   3  11   4         39.81         35.90         0.90 o                         
   4  11   4          1.28          1.51         0.43 o                         
   5  11   4          2.49          4.21         0.56 o                         
   6  11   4          0.61          1.10         0.54 o                         
  -7  12   4         15.55         18.40         1.06 o                         
  -6  12   4          1.61          2.15         0.56 o                         
  -5  12   4          0.98         -0.08         0.54 o                         
  -4  12   4          6.73          7.06         0.53 o                         
  -3  12   4         74.10         75.68         1.16 o                         
  -2  12   4          0.61         -0.29         0.34 o                         
  -1  12   4          0.36          0.09         0.36 o                         
   0  12   4          7.13          6.72         0.56 o                         
   1  12   4          2.04          0.78         0.38 o                         
   2  12   4         10.49         12.94         0.60 o                         
   3  12   4          0.51         -0.30         0.45 o                         
   4  12   4          2.12          2.77         0.51 o                         
   5  12   4          0.04         -0.56         0.56 o                         
  -6  13   4          1.05          0.91         0.58 o                         
  -5  13   4          0.58         -0.26         0.46 o                         
  -4  13   4         35.98         42.56         1.01 o                         
  -3  13   4          0.75          0.93         0.39 o                         
  -2  13   4         12.19         12.85         0.56 o                         
  -1  13   4          0.05         -0.07         0.36 o                         
   0  13   4          0.01         -0.24         0.41 o                         
   1  13   4          1.24          1.74         0.43 o                         
   2  13   4          5.25          3.87         0.56 o                         
   3  13   4          0.14         -0.49         0.50 o                         
   4  13   4          4.78          2.28         0.64 o                         
  -5  14   4          0.13          0.26         0.48 o                         
  -4  14   4          2.74          2.59         0.49 o                         
  -3  14   4          1.69          0.73         0.49 o                         
  -2  14   4          0.19         -0.39         0.39 o                         
  -1  14   4          0.01          0.06         0.38 o                         
   0  14   4          2.12          1.77         0.48 o                         
   1  14   4          0.05         -0.47         0.47 o                         
   2  14   4          3.91          3.35         0.59 o                         
  -3  15   4          0.03         -0.48         0.48 o                         
  -2  15   4          4.64          4.32         0.58 o                         
  -1  15   4          1.29          1.28         0.52 o                         
   0  15   4          5.40          4.93         0.63 o                         
 -11   0   5         10.33         12.13         1.16 o                         
  -9   0   5        252.37        252.01         3.89 o                         
  -7   0   5          4.70          3.15         0.56 o                         
  -5   0   5          1.15          4.28         0.43 o                         
  -3   0   5        164.51        179.30         4.96 o                         
  -1   0   5        268.72        250.41         6.63 o                         
   1   0   5          0.02          0.11         0.13 o                         
   3   0   5        185.65        205.70         2.40 o                         
   5   0   5        333.94        365.40         4.15 o                         
   7   0   5          2.75          1.63         0.52 o                         
 -12   1   5          0.30          0.18         0.77 o                         
 -11   1   5          0.20          0.40         0.66 o                         
 -10   1   5          4.66          4.59         0.54 o                         
  -9   1   5         82.43         76.74         1.23 o                         
  -8   1   5         48.05         50.70         0.93 o                         
  -7   1   5        425.91        407.38         4.23 o                         
  -6   1   5         12.15         11.91         0.46 o                         
  -5   1   5         40.53         42.27         0.62 o                         
  -4   1   5         35.53         28.74         0.68 o                         
  -3   1   5         19.97          6.20         0.71 o                         
  -2   1   5        769.94        797.18         6.63 o                         
  -1   1   5         66.80         62.59         0.78 o                         
   0   1   5         91.73         97.05         0.92 o                         
   1   1   5        126.90        116.97         0.92 o                         
   2   1   5        351.05        347.29         2.46 o                         
   3   1   5         20.00         10.56         0.31 o                         
   4   1   5          5.36          5.90         0.27 o                         
   5   1   5         23.79         25.73         0.56 o                         
   6   1   5         20.53         18.77         0.54 o                         
   7   1   5          5.39          4.59         0.41 o                         
   8   1   5          1.92          1.68         0.45 o                         
 -12   2   5          1.38          1.80         1.10 o                         
 -11   2   5          0.03         -0.50         0.50 o                         
 -10   2   5         54.12         46.00         1.13 o                         
  -9   2   5         36.32         36.42         0.96 o                         
  -8   2   5        110.99        108.35         1.53 o                         
  -7   2   5          1.51          2.60         0.66 o                         
  -6   2   5        249.01        277.63         2.96 o                         
  -5   2   5        112.79        101.28         1.16 o                         
  -4   2   5         78.48         87.83         1.12 o                         
  -3   2   5        792.97        908.71         8.57 o                         
  -2   2   5       5278.89       5332.31        44.17 o                         
  -1   2   5         33.20         50.98         0.55 o                         
   0   2   5         34.31         39.73         0.62 o                         
   1   2   5         26.10         25.79         0.39 o                         
   2   2   5         11.81          5.75         0.19 o                         
   3   2   5        369.16        391.10         2.81 o                         
   4   2   5          3.93          2.34         0.23 o                         
   5   2   5          1.21          1.30         0.24 o                         
   6   2   5          0.64          0.37         0.28 o                         
   7   2   5          0.11         -0.28         0.32 o                         
   8   2   5          3.78          1.99         0.51 o                         
 -11   3   5         60.23         57.32         1.35 o                         
 -10   3   5         70.91         74.58         1.43 o                         
  -9   3   5         92.41         98.83         1.73 o                         
  -8   3   5         89.30         77.13         1.23 o                         
  -7   3   5        145.86        145.18         1.79 o                         
  -6   3   5         27.60         25.85         0.55 o                         
  -5   3   5         19.83         26.09         0.51 o                         
  -4   3   5          7.08          5.59         0.26 o                         
  -3   3   5        293.05        304.08         2.82 o                         
  -2   3   5        281.92        333.18         2.88 o                         
  -1   3   5        120.01        139.56         1.75 o                         
   0   3   5          6.56          3.90         0.24 o                         
   1   3   5         81.40         64.58         0.71 o                         
   2   3   5        138.72        167.56         1.22 o                         
   3   3   5        115.06        121.26         1.03 o                         
   4   3   5          5.06          6.72         0.27 o                         
   5   3   5          9.40          6.57         0.31 o                         
   6   3   5          3.61          5.35         0.36 o                         
   7   3   5          0.64         -0.32         0.36 o                         
   8   3   5          5.99          6.00         0.75 o                         
 -11   4   5          0.85          1.49         0.59 o                         
 -10   4   5          5.39          7.64         0.71 o                         
  -9   4   5        585.64        565.37         6.42 o                         
  -8   4   5        132.51        153.04         2.20 o                         
  -7   4   5         13.92         14.79         0.56 o                         
  -6   4   5         80.27         84.73         1.08 o                         
  -5   4   5         55.94         43.74         0.59 o                         
  -4   4   5        157.29        213.49         2.09 o                         
  -3   4   5        496.39        506.76         4.57 o                         
  -2   4   5        311.77        325.02         3.03 o                         
  -1   4   5         18.28         19.43         0.25 o                         
   0   4   5         50.13         54.42         0.65 o                         
   1   4   5         15.04         18.59         0.46 o                         
   2   4   5         68.53         71.84         0.69 o                         
   3   4   5         99.90         95.68         0.81 o                         
   4   4   5        101.71        102.45         1.03 o                         
   5   4   5         39.52         42.16         0.70 o                         
   6   4   5          8.92          8.42         0.42 o                         
   7   4   5          0.04         -0.39         0.39 o                         
   8   4   5          2.28          0.99         0.49 o                         
 -11   5   5         16.01         18.99         1.06 o                         
 -10   5   5          0.36          1.18         0.51 o                         
  -9   5   5          1.03          2.91         0.50 o                         
  -8   5   5         81.21         89.98         1.45 o                         
  -7   5   5         70.25         69.66         1.00 o                         
  -6   5   5         58.33         64.55         0.91 o                         
  -5   5   5          3.72          1.28         0.20 o                         
  -4   5   5        159.10        182.03         1.97 o                         
  -3   5   5          5.44          4.78         0.28 o                         
  -2   5   5        183.02        171.56         1.63 o                         
  -1   5   5        950.79        950.39         7.20 o                         
   0   5   5         15.71         11.36         0.28 o                         
   1   5   5          9.50          7.96         0.25 o                         
   2   5   5         28.85         34.89         0.76 o                         
   3   5   5        505.83        518.96         3.68 o                         
   4   5   5        547.95        524.96         3.77 o                         
   5   5   5         39.30         39.11         0.60 o                         
   6   5   5          1.36          0.67         0.30 o                         
   7   5   5          0.03         -0.40         0.40 o                         
   8   5   5          1.42          0.18         0.54 o                         
 -11   6   5          0.28         -0.65         0.65 o                         
 -10   6   5         13.82         13.75         0.78 o                         
  -9   6   5         11.66         12.35         0.60 o                         
  -8   6   5          9.29         11.82         0.60 o                         
  -7   6   5         42.48         35.98         1.09 o                         
  -6   6   5          5.24          3.88         0.26 o                         
  -5   6   5         29.38         28.85         0.49 o                         
  -4   6   5          3.88          3.34         0.25 o                         
  -3   6   5        237.67        219.49         1.83 o                         
  -2   6   5        747.69        764.58         6.52 o                         
  -1   6   5         86.91         89.71         0.93 o                         
   0   6   5         36.23         32.33         0.43 o                         
   1   6   5         41.32         40.48         0.65 o                         
   2   6   5         53.24         53.49         0.64 o                         
   3   6   5        337.48        320.80         2.41 o                         
   4   6   5        155.42        146.76         1.37 o                         
   5   6   5         27.19         27.86         0.58 o                         
   6   6   5          2.71          0.61         0.40 o                         
   7   6   5          3.99          4.70         0.59 o                         
 -10   7   5          1.14          0.80         0.44 o                         
  -9   7   5          5.35          3.81         0.48 o                         
  -8   7   5         16.38         16.20         0.75 o                         
  -7   7   5         22.11         21.75         0.70 o                         
  -6   7   5          0.05          0.33         0.31 o                         
  -5   7   5         21.60         24.11         0.47 o                         
  -4   7   5        271.66        273.88         2.88 o                         
  -3   7   5          5.82          2.86         0.24 o                         
  -2   7   5          2.43          0.85         0.22 o                         
  -1   7   5        216.86        213.75         2.19 o                         
   0   7   5        121.47        109.99         1.05 o                         
   1   7   5         20.44         18.93         0.43 o                         
   2   7   5         40.30         40.20         0.64 o                         
   3   7   5          0.83          0.25         0.20 o                         
   4   7   5          0.41          0.15         0.26 o                         
   5   7   5         57.20         53.18         0.96 o                         
   6   7   5          3.07          1.93         0.43 o                         
   7   7   5          0.00         -0.49         0.49 o                         
 -10   8   5          9.00         10.00         0.66 o                         
  -9   8   5          2.43          2.90         0.49 o                         
  -8   8   5          0.67          0.63         0.39 o                         
  -7   8   5          0.01         -0.32         0.35 o                         
  -6   8   5         61.87         67.93         1.21 o                         
  -5   8   5          8.90          8.80         0.42 o                         
  -4   8   5          2.22          0.94         0.30 o                         
  -3   8   5        232.42        242.46         2.37 o                         
  -2   8   5         31.80         32.35         0.64 o                         
  -1   8   5        278.60        267.97         2.56 o                         
   0   8   5          0.00         -0.19         0.19 o                         
   1   8   5         55.55         62.53         0.85 o                         
   2   8   5         14.69         14.77         0.54 o                         
   3   8   5         35.48         36.49         0.79 o                         
   4   8   5        118.71        107.66         1.45 o                         
   5   8   5         66.04         72.64         1.15 o                         
   6   8   5          3.64          4.51         0.56 o                         
   7   8   5          1.39          2.42         0.57 o                         
 -10   9   5         19.38         22.22         1.15 o                         
  -9   9   5         66.56         78.25         2.40 o                         
  -8   9   5         68.37         72.16         1.50 o                         
  -7   9   5          4.43          3.27         0.53 o                         
  -6   9   5          0.25         -0.03         0.44 o                         
  -5   9   5         20.25         20.13         0.80 o                         
  -4   9   5          0.70          0.62         0.32 o                         
  -3   9   5        680.03        666.28         5.87 o                         
  -2   9   5        158.44        170.52         1.82 o                         
  -1   9   5          3.92          2.06         0.32 o                         
   0   9   5         51.96         48.56         0.75 o                         
   1   9   5         80.41         83.36         1.10 o                         
   2   9   5         22.62         22.67         0.75 o                         
   3   9   5         21.93         20.40         0.65 o                         
   4   9   5         16.68         14.42         0.60 o                         
   5   9   5          0.03         -0.18         0.43 o                         
   6   9   5          4.53          3.51         0.56 o                         
  -9  10   5         10.27         11.59         0.85 o                         
  -8  10   5          2.47          3.25         0.61 o                         
  -7  10   5         18.09         17.58         0.84 o                         
  -6  10   5         68.12         68.71         1.52 o                         
  -5  10   5          0.96          2.37         0.52 o                         
  -4  10   5         12.15         11.10         0.46 o                         
  -3  10   5        507.46        509.90         4.63 o                         
  -2  10   5          0.46          1.32         0.32 o                         
  -1  10   5        112.51        122.07         1.55 o                         
   0  10   5          0.03         -0.32         0.32 o                         
   1  10   5          4.78          5.33         0.37 o                         
   2  10   5          0.36          0.02         0.37 o                         
   3  10   5         26.15         20.82         0.68 o                         
   4  10   5          0.31          0.82         0.38 o                         
   5  10   5          0.09          0.52         0.44 o                         
   6  10   5          0.32         -0.53         0.53 o                         
  -8  11   5         19.64         25.45         1.08 o                         
  -7  11   5         11.37         14.31         0.85 o                         
  -6  11   5          0.03          0.05         0.49 o                         
  -5  11   5          0.99         -0.09         0.43 o                         
  -4  11   5          6.32          4.57         0.46 o                         
  -3  11   5        287.93        300.31         2.97 o                         
  -2  11   5        229.20        241.58         2.36 o                         
  -1  11   5          2.61          2.18         0.39 o                         
   0  11   5          8.89          7.33         0.47 o                         
   1  11   5          0.24          0.30         0.35 o                         
   2  11   5         17.02         13.75         0.71 o                         
   3  11   5         33.76         40.48         0.99 o                         
   4  11   5          2.54          3.59         0.53 o                         
   5  11   5          0.16         -0.23         0.51 o                         
  -7  12   5          1.96          1.91         0.61 o                         
  -6  12   5          9.67         10.05         0.89 o                         
  -5  12   5          1.66          0.89         0.48 o                         
  -4  12   5         57.36         54.92         1.20 o                         
  -3  12   5         46.51         45.92         0.90 o                         
  -2  12   5          0.34          1.28         0.41 o                         
  -1  12   5         79.44         80.84         1.27 o                         
   0  12   5         17.05         16.66         0.70 o                         
   1  12   5         12.45         12.41         0.69 o                         
   2  12   5          4.12          2.32         0.55 o                         
   3  12   5          1.38          0.73         0.50 o                         
   4  12   5          3.83          4.09         0.58 o                         
  -6  13   5          0.41         -0.50         0.50 o                         
  -5  13   5          2.95          2.17         0.49 o                         
  -4  13   5         11.78         10.89         0.68 o                         
  -3  13   5          3.74          3.88         0.48 o                         
  -2  13   5          0.83          1.04         0.39 o                         
  -1  13   5         18.14         20.15         0.72 o                         
   0  13   5          3.57          1.90         0.53 o                         
   1  13   5          0.42         -0.15         0.47 o                         
   2  13   5          0.57          0.91         0.52 o                         
   3  13   5          5.75          3.87         0.62 o                         
  -5  14   5          0.16         -0.42         0.49 o                         
  -4  14   5          0.52          0.87         0.47 o                         
  -3  14   5          0.85          0.00         0.51 o                         
  -2  14   5          2.66          4.11         0.50 o                         
  -1  14   5          5.17          7.62         0.64 o                         
   0  14   5          0.17          0.29         0.55 o                         
   1  14   5          0.63         -0.16         0.53 o                         
 -12   0   6          0.09         -0.52         1.26 o                         
 -10   0   6          4.54          5.09         0.72 o                         
  -8   0   6          0.05         -0.50         0.50 o                         
  -6   0   6         16.09         21.27         0.65 o                         
  -4   0   6        612.44        626.15        16.13 o                         
  -2   0   6        617.75        704.15        14.36 o                         
   0   0   6        336.61        389.30         5.22 o                         
   2   0   6         86.41         94.32         1.12 o                         
   4   0   6        685.21        691.83         7.35 o                         
   6   0   6          6.14          6.28         0.58 o                         
   8   0   6          0.66          0.00         0.98 o                         
 -12   1   6          2.93          3.89         0.92 o                         
 -11   1   6          0.20         -0.28         0.52 o                         
 -10   1   6          0.27         -0.24         0.45 o                         
  -9   1   6        161.08        153.61         1.96 o                         
  -8   1   6         24.74         19.80         0.67 o                         
  -7   1   6         38.05         33.85         0.78 o                         
  -6   1   6         28.80         29.12         0.48 o                         
  -5   1   6         14.30         18.02         0.61 o                         
  -4   1   6       1065.31       1051.60        11.76 o                         
  -3   1   6        297.21        344.22         3.67 o                         
  -2   1   6         74.40         58.17         0.63 o                         
  -1   1   6         65.65         82.60         0.76 o                         
   0   1   6         11.66         15.43         0.31 o                         
   1   1   6        210.59        189.16         1.48 o                         
   2   1   6          4.68          4.63         0.19 o                         
   3   1   6          0.12          0.21         0.15 o                         
   4   1   6          0.01         -0.16         0.28 o                         
   5   1   6         23.91         24.28         0.84 o                         
   6   1   6         17.21         15.71         0.52 o                         
   7   1   6          1.06          1.01         0.50 o                         
   8   1   6          0.01          0.05         0.67 o                         
 -12   2   6         17.94         21.06         1.33 o                         
 -11   2   6          2.05          2.35         0.57 o                         
 -10   2   6         25.43         27.62         0.94 o                         
  -9   2   6         38.18         39.52         1.26 o                         
  -8   2   6        790.51        786.57         7.80 o                         
  -7   2   6        461.65        451.15         4.65 o                         
  -6   2   6        132.70        136.02         1.51 o                         
  -5   2   6         96.60        107.41         1.45 o                         
  -4   2   6          1.30          0.00         0.19 o                         
  -3   2   6          9.84         19.97         0.37 o                         
  -2   2   6       1608.25       1721.28        15.09 o                         
  -1   2   6        519.52        503.08         4.29 o                         
   0   2   6         22.96         19.31         0.46 o                         
   1   2   6          1.23          1.10         0.19 o                         
   2   2   6          0.53          0.77         0.16 o                         
   3   2   6          8.97          7.88         0.25 o                         
   4   2   6          1.37          0.71         0.21 o                         
   5   2   6         65.89         69.10         0.93 o                         
   6   2   6          0.76          0.22         0.37 o                         
   7   2   6          0.78          0.96         0.49 o                         
   8   2   6          0.32         -0.29         0.64 o                         
 -11   3   6          0.65          1.12         0.56 o                         
 -10   3   6         13.58         14.03         0.74 o                         
  -9   3   6        179.30        170.79         2.46 o                         
  -8   3   6        169.10        145.90         1.88 o                         
  -7   3   6        446.59        409.54         4.26 o                         
  -6   3   6         97.85         81.36         1.15 o                         
  -5   3   6          1.29          2.93         0.20 o                         
  -4   3   6          5.26          5.86         0.20 o                         
  -3   3   6         28.33         28.50         0.48 o                         
  -2   3   6        304.75        323.47         2.83 o                         
  -1   3   6          8.96          9.60         0.29 o                         
   0   3   6        122.90        114.43         1.37 o                         
   1   3   6        302.99        319.53         2.78 o                         
   2   3   6         23.95         25.96         0.47 o                         
   3   3   6          0.36          0.71         0.16 o                         
   4   3   6          4.62          5.15         0.26 o                         
   5   3   6         28.65         30.68         0.61 o                         
   6   3   6         11.47         12.93         0.59 o                         
   7   3   6          0.15         -0.31         0.42 o                         
 -11   4   6          0.14          0.82         0.56 o                         
 -10   4   6         38.88         36.20         1.16 o                         
  -9   4   6          0.43          3.05         0.55 o                         
  -8   4   6        283.25        248.35         2.92 o                         
  -7   4   6          3.98          5.33         0.27 o                         
  -6   4   6         27.06         21.59         0.50 o                         
  -5   4   6         23.92         25.00         0.49 o                         
  -4   4   6          9.45          7.91         0.25 o                         
  -3   4   6         80.91         75.09         0.76 o                         
  -2   4   6         60.18         82.95         0.87 o                         
  -1   4   6         23.78         19.78         0.27 o                         
   0   4   6          0.66         -0.08         0.17 o                         
   1   4   6          2.43          2.66         0.22 o                         
   2   4   6          4.40          3.35         0.25 o                         
   3   4   6          0.37          0.39         0.20 o                         
   4   4   6          8.18          6.24         0.28 o                         
   5   4   6          3.10          3.28         0.38 o                         
   6   4   6          0.32          0.16         0.39 o                         
   7   4   6          0.05         -0.43         0.43 o                         
 -11   5   6          7.81          6.99         0.67 o                         
 -10   5   6          8.30          7.60         0.65 o                         
  -9   5   6          0.81          0.72         0.44 o                         
  -8   5   6         20.82         24.15         0.69 o                         
  -7   5   6          0.45         -0.10         0.21 o                         
  -6   5   6         94.60         98.26         1.07 o                         
  -5   5   6          0.00          0.01         0.19 o                         
  -4   5   6          1.40          1.22         0.17 o                         
  -3   5   6          0.03          1.04         0.18 o                         
  -2   5   6         44.16         60.42         1.03 o                         
  -1   5   6        451.67        469.59         3.51 o                         
   0   5   6          0.52          2.11         0.16 o                         
   1   5   6          5.02          5.27         0.22 o                         
   2   5   6        150.24        147.65         1.34 o                         
   3   5   6         98.84         90.03         0.89 o                         
   4   5   6         93.46         95.55         1.01 o                         
   5   5   6          0.48          0.59         0.35 o                         
   6   5   6          1.97          0.90         0.41 o                         
   7   5   6          0.00         -0.22         0.45 o                         
 -11   6   6          0.12         -0.75         0.88 o                         
 -10   6   6          0.10          0.27         0.50 o                         
  -9   6   6         12.78         11.69         0.58 o                         
  -8   6   6         90.82         81.89         1.33 o                         
  -7   6   6          0.25          0.35         0.30 o                         
  -6   6   6          0.18         -0.18         0.24 o                         
  -5   6   6         16.71         12.20         0.44 o                         
  -4   6   6          5.23          1.77         0.25 o                         
  -3   6   6        131.76        152.94         1.55 o                         
  -2   6   6        893.32        956.45         8.07 o                         
  -1   6   6         76.59         76.13         0.87 o                         
   0   6   6         10.36          9.46         0.33 o                         
   1   6   6         12.27         13.49         0.36 o                         
   2   6   6         90.81         88.08         0.98 o                         
   3   6   6         28.68         28.96         0.57 o                         
   4   6   6         17.78         19.69         0.52 o                         
   5   6   6         10.06         10.37         0.50 o                         
   6   6   6        132.54        140.16         1.75 o                         
   7   6   6          0.03          0.14         0.50 o                         
 -10   7   6          0.01          0.57         0.53 o                         
  -9   7   6          6.25          6.21         0.53 o                         
  -8   7   6         64.43         64.50         1.19 o                         
  -7   7   6         47.95         43.33         1.01 o                         
  -6   7   6         59.81         54.19         0.89 o                         
  -5   7   6         23.64         22.06         0.64 o                         
  -4   7   6         25.82         22.04         0.84 o                         
  -3   7   6         25.17         29.75         0.59 o                         
  -2   7   6        290.14        269.74         2.70 o                         
  -1   7   6         94.64        103.02         1.36 o                         
   0   7   6         52.22         54.07         0.75 o                         
   1   7   6          0.69          0.20         0.24 o                         
   2   7   6          0.37          0.53         0.26 o                         
   3   7   6         17.67         15.75         0.46 o                         
   4   7   6        179.97        170.57         1.86 o                         
   5   7   6        155.38        153.72         2.00 o                         
   6   7   6          9.38          8.73         0.61 o                         
 -10   8   6          1.01          0.09         0.72 o                         
  -9   8   6          3.50          2.94         0.56 o                         
  -8   8   6         15.33         14.22         0.75 o                         
  -7   8   6         19.35         18.49         0.94 o                         
  -6   8   6         72.79         67.43         1.40 o                         
  -5   8   6          2.13          1.91         0.31 o                         
  -4   8   6         14.98         13.62         0.64 o                         
  -3   8   6         54.34         53.75         0.79 o                         
  -2   8   6        232.90        215.89         2.17 o                         
  -1   8   6        820.63        784.20         7.69 o                         
   0   8   6        142.41        140.28         1.62 o                         
   1   8   6          0.31         -0.07         0.26 o                         
   2   8   6          0.37          0.26         0.31 o                         
   3   8   6          3.40          2.81         0.37 o                         
   4   8   6          0.01          0.78         0.39 o                         
   5   8   6         68.50         56.87         1.11 o                         
   6   8   6          2.33          4.47         0.60 o                         
  -9   9   6          0.22          0.41         0.56 o                         
  -8   9   6         70.91         72.64         1.51 o                         
  -7   9   6         26.89         30.24         0.98 o                         
  -6   9   6         73.33         73.60         1.52 o                         
  -5   9   6         13.62         11.75         0.59 o                         
  -4   9   6         27.48         30.43         0.71 o                         
  -3   9   6          3.27          2.35         0.32 o                         
  -2   9   6         95.10         97.97         1.33 o                         
  -1   9   6        208.97        205.55         2.32 o                         
   0   9   6         49.16         53.44         1.02 o                         
   1   9   6         17.76         19.77         0.66 o                         
   2   9   6         12.45         15.91         0.82 o                         
   3   9   6         12.71         10.96         0.53 o                         
   4   9   6          3.64          2.72         0.42 o                         
   5   9   6          7.89          6.16         0.58 o                         
  -9  10   6          0.00          1.01         0.73 o                         
  -8  10   6         15.15         12.84         0.81 o                         
  -7  10   6          5.97          5.90         0.61 o                         
  -6  10   6          0.31          0.69         0.52 o                         
  -5  10   6          0.87         -0.01         0.41 o                         
  -4  10   6         30.43         33.28         0.72 o                         
  -3  10   6          8.35          7.21         0.42 o                         
  -2  10   6        128.16        131.17         1.68 o                         
  -1  10   6          8.87          8.57         0.63 o                         
   0  10   6          1.29          1.39         0.44 o                         
   1  10   6          5.04          4.99         0.56 o                         
   2  10   6          0.08         -0.44         0.44 o                         
   3  10   6          1.00          0.44         0.43 o                         
   4  10   6          0.13          0.27         0.46 o                         
   5  10   6          0.06          0.19         0.52 o                         
  -8  11   6         52.74         63.57         1.53 o                         
  -7  11   6          6.01          7.17         0.68 o                         
  -6  11   6          0.14          0.31         0.47 o                         
  -5  11   6          1.15          0.50         0.40 o                         
  -4  11   6        103.73        103.92         1.60 o                         
  -3  11   6         39.94         42.61         0.87 o                         
  -2  11   6         88.06         84.16         1.40 o                         
  -1  11   6         31.30         32.84         0.90 o                         
   0  11   6          0.11          0.04         0.46 o                         
   1  11   6         18.67         18.65         0.78 o                         
   2  11   6          2.03          2.53         0.51 o                         
   3  11   6          1.85          1.56         0.47 o                         
   4  11   6          0.00         -0.54         0.56 o                         
  -7  12   6          1.83          2.47         0.91 o                         
  -6  12   6          0.36          0.46         0.52 o                         
  -5  12   6          5.60          5.30         0.55 o                         
  -4  12   6         60.72         62.16         1.25 o                         
  -3  12   6         41.74         40.62         0.88 o                         
  -2  12   6         72.34         78.59         1.30 o                         
  -1  12   6         87.88         94.40         1.58 o                         
   0  12   6         24.29         23.93         1.21 o                         
   1  12   6          0.36         -0.46         0.46 o                         
   2  12   6          3.15          1.72         0.53 o                         
   3  12   6          0.29          1.01         0.54 o                         
  -6  13   6          0.46         -0.12         0.53 o                         
  -5  13   6          0.91         -0.38         0.52 o                         
  -4  13   6          6.77          7.26         0.60 o                         
  -3  13   6          6.32          4.76         0.62 o                         
  -2  13   6         85.24         80.55         1.38 o                         
  -1  13   6          7.52          6.20         0.83 o                         
   0  13   6         35.86         50.96         1.39 o                         
   1  13   6          8.36         11.30         0.76 o                         
   2  13   6          7.43          6.82         0.68 o                         
  -4  14   6          2.80          2.88         0.55 o                         
  -3  14   6          0.04          0.08         0.53 o                         
  -2  14   6         15.31         15.43         0.76 o                         
  -1  14   6          0.45          1.45         0.60 o                         
   0  14   6          4.31          5.10         0.73 o                         
 -11   0   7          2.45          2.53         0.87 o                         
  -9   0   7          1.97          1.45         1.16 o                         
  -7   0   7        849.59        865.70         9.93 o                         
  -5   0   7        248.51        219.94         6.36 o                         
  -3   0   7        135.18        114.84         1.95 o                         
  -1   0   7       2049.20       2227.50        24.61 o                         
   1   0   7         42.65         40.29         0.65 o                         
   3   0   7          0.00         -0.05         0.17 o                         
   5   0   7          1.01          0.30         0.68 o                         
   7   0   7         12.17         11.01         1.22 o                         
 -12   1   7          0.33         -0.10         0.81 o                         
 -11   1   7          6.69          8.49         0.73 o                         
 -10   1   7          1.27          1.44         0.47 o                         
  -9   1   7         27.02         28.48         0.78 o                         
  -8   1   7        408.66        395.68         3.95 o                         
  -7   1   7         29.38         33.40         0.92 o                         
  -6   1   7        503.07        491.00         4.55 o                         
  -5   1   7        110.04        108.20         1.76 o                         
  -4   1   7        233.51        202.97         2.87 o                         
  -3   1   7        370.92        372.80         3.07 o                         
  -2   1   7        294.04        304.60         2.87 o                         
  -1   1   7        423.11        440.23         3.27 o                         
   0   1   7        177.35        159.39         1.96 o                         
   1   1   7          0.19          0.18         0.14 o                         
   2   1   7         23.53         24.72         0.60 o                         
   3   1   7         16.81         13.10         0.46 o                         
   4   1   7         20.48         20.89         0.49 o                         
   5   1   7         10.96         11.98         0.53 o                         
   6   1   7         51.41         53.70         1.44 o                         
   7   1   7          3.62          2.47         0.69 o                         
 -12   2   7          0.00          0.14         0.76 o                         
 -11   2   7          2.33          2.28         0.57 o                         
 -10   2   7         16.65         16.59         1.03 o                         
  -9   2   7        184.11        178.55         2.32 o                         
  -8   2   7        497.34        514.51         5.31 o                         
  -7   2   7        130.70        124.65         1.66 o                         
  -6   2   7         67.45         62.75         0.94 o                         
  -5   2   7         12.50         14.53         0.49 o                         
  -4   2   7         19.73         15.36         0.43 o                         
  -3   2   7         89.50         79.86         0.92 o                         
  -2   2   7          4.34          2.37         0.20 o                         
  -1   2   7          0.02          0.55         0.17 o                         
   0   2   7        111.36        114.78         1.21 o                         
   1   2   7          2.73          3.16         0.26 o                         
   2   2   7          1.42          1.07         0.18 o                         
   3   2   7          0.76          1.29         0.25 o                         
   4   2   7          0.13          0.37         0.26 o                         
   5   2   7          9.06          8.59         0.51 o                         
   6   2   7         28.31         29.60         1.63 o                         
   7   2   7          2.14          1.39         0.65 o                         
 -11   3   7          2.00          1.94         0.56 o                         
 -10   3   7          2.56          1.68         0.50 o                         
  -9   3   7          4.27          6.60         0.60 o                         
  -8   3   7         28.66         22.46         0.72 o                         
  -7   3   7        203.26        204.81         2.24 o                         
  -6   3   7         24.38         20.23         0.57 o                         
  -5   3   7          2.41          1.34         0.20 o                         
  -4   3   7        115.70        111.68         1.13 o                         
  -3   3   7         89.05         90.06         1.11 o                         
  -2   3   7         42.34         46.11         0.63 o                         
  -1   3   7         12.93         11.50         0.43 o                         
   0   3   7         27.46         28.62         0.56 o                         
   1   3   7          7.29          8.03         0.32 o                         
   2   3   7         43.61         42.17         0.67 o                         
   3   3   7         29.18         24.63         0.64 o                         
   4   3   7          0.69          0.98         0.35 o                         
   5   3   7          4.06          3.43         0.43 o                         
   6   3   7          0.33          0.16         0.44 o                         
   7   3   7          2.24          1.88         0.67 o                         
 -11   4   7          2.67          2.30         0.58 o                         
 -10   4   7         12.39         10.85         0.69 o                         
  -9   4   7         18.64         15.90         0.74 o                         
  -8   4   7         47.07         52.08         0.96 o                         
  -7   4   7          0.54         -0.34         0.34 o                         
  -6   4   7         90.00         83.70         1.14 o                         
  -5   4   7        148.47        134.95         1.39 o                         
  -4   4   7          0.06         -0.05         0.14 o                         
  -3   4   7         37.57         30.08         0.55 o                         
  -2   4   7          0.22          0.49         0.12 o                         
  -1   4   7         62.33         60.19         0.98 o                         
   0   4   7          0.00          0.30         0.23 o                         
   1   4   7          3.63          2.21         0.25 o                         
   2   4   7          8.90          7.83         0.37 o                         
   3   4   7         28.83         21.67         0.51 o                         
   4   4   7          0.04         -0.03         0.28 o                         
   5   4   7          3.28          4.54         0.44 o                         
   6   4   7          5.91          5.80         0.57 o                         
 -11   5   7          4.33          2.46         0.61 o                         
 -10   5   7          5.84          5.25         0.59 o                         
  -9   5   7          9.34          8.55         0.62 o                         
  -8   5   7         77.88         64.98         1.22 o                         
  -7   5   7         15.75          7.49         0.70 o                         
  -6   5   7          0.99          0.13         0.19 o                         
  -5   5   7         15.65         15.17         0.41 o                         
  -4   5   7          2.12          2.32         0.15 o                         
  -3   5   7         14.57         14.01         0.42 o                         
  -2   5   7         22.65         24.23         0.41 o                         
  -1   5   7         26.89         23.32         0.41 o                         
   0   5   7         10.01          9.51         0.59 o                         
   1   5   7         16.70         17.69         0.62 o                         
   2   5   7         17.45         15.08         0.63 o                         
   3   5   7         19.35         19.37         0.56 o                         
   4   5   7         14.07         16.74         0.55 o                         
   5   5   7          4.84          4.63         0.44 o                         
   6   5   7          2.08          1.49         0.46 o                         
 -11   6   7          7.60          6.07         0.85 o                         
 -10   6   7          0.79          0.26         0.50 o                         
  -9   6   7         24.92         22.74         0.85 o                         
  -8   6   7         46.27         35.17         0.90 o                         
  -7   6   7         51.41         42.87         0.84 o                         
  -6   6   7          2.55          4.09         0.38 o                         
  -5   6   7          2.45          2.24         0.20 o                         
  -4   6   7          0.02          0.91         0.18 o                         
  -3   6   7         28.73         31.53         0.57 o                         
  -2   6   7         33.59         36.34         0.61 o                         
  -1   6   7        226.85        218.85         2.24 o                         
   0   6   7        182.97        184.90         1.90 o                         
   1   6   7        202.08        193.91         2.03 o                         
   2   6   7          0.50          0.09         0.29 o                         
   3   6   7          0.01         -0.29         0.29 o                         
   4   6   7          6.16          5.12         0.41 o                         
   5   6   7        122.36        115.91         1.63 o                         
   6   6   7          0.78          0.96         0.44 o                         
 -10   7   7          7.74          9.30         0.81 o                         
  -9   7   7          2.36          2.16         0.65 o                         
  -8   7   7         33.23         36.62         1.24 o                         
  -7   7   7        214.60        201.63         2.90 o                         
  -6   7   7        134.13        116.93         1.53 o                         
  -5   7   7          0.58          0.90         0.21 o                         
  -4   7   7          0.00         -0.19         0.19 o                         
  -3   7   7          2.28          3.63         0.31 o                         
  -2   7   7        185.61        169.25         1.70 o                         
  -1   7   7        576.02        592.92         5.50 o                         
   0   7   7        326.22        309.87         3.09 o                         
   1   7   7        133.28        138.60         1.68 o                         
   2   7   7         17.87         15.35         0.52 o                         
   3   7   7         16.53         13.73         0.53 o                         
   4   7   7        150.43        149.64         1.74 o                         
   5   7   7         42.02         38.84         1.14 o                         
   6   7   7         54.10         56.72         1.29 o                         
 -10   8   7          5.46          5.74         0.84 o                         
  -9   8   7          0.12         -0.55         0.55 o                         
  -8   8   7          3.38          2.55         0.66 o                         
  -7   8   7         13.79         10.04         0.86 o                         
  -6   8   7          8.16          4.63         0.44 o                         
  -5   8   7         12.20         11.64         0.49 o                         
  -4   8   7          3.33          3.65         0.34 o                         
  -3   8   7         72.58         69.38         1.05 o                         
  -2   8   7        516.68        523.21         4.96 o                         
  -1   8   7         96.37        104.63         1.43 o                         
   0   8   7        136.79        133.39         2.18 o                         
   1   8   7         18.53         24.42         1.19 o                         
   2   8   7          1.56          1.60         0.36 o                         
   3   8   7         13.81         12.27         0.60 o                         
   4   8   7         55.89         46.97         1.01 o                         
   5   8   7          7.21          6.21         0.59 o                         
  -9   9   7          2.94          3.72         0.78 o                         
  -8   9   7          4.78          3.22         0.68 o                         
  -7   9   7          9.48         10.81         0.70 o                         
  -6   9   7          0.00         -0.21         0.36 o                         
  -5   9   7         93.60         90.07         1.28 o                         
  -4   9   7         21.77         22.59         0.65 o                         
  -3   9   7          9.92         11.40         0.49 o                         
  -2   9   7          1.18          1.70         0.29 o                         
  -1   9   7         47.21         49.34         1.03 o                         
   0   9   7          0.44          0.22         0.45 o                         
   1   9   7          0.18         -0.24         0.43 o                         
   2   9   7          0.60          0.80         0.41 o                         
   3   9   7         13.92         13.89         0.87 o                         
   4   9   7          0.71          1.46         0.48 o                         
   5   9   7          7.32          6.91         0.70 o                         
  -9  10   7         16.61         14.60         1.08 o                         
  -8  10   7          7.05          9.74         1.03 o                         
  -7  10   7          6.94          9.20         0.65 o                         
  -6  10   7          4.85          7.27         0.56 o                         
  -5  10   7          8.73          7.25         0.51 o                         
  -4  10   7          0.02         -0.31         0.31 o                         
  -3  10   7          0.94          0.90         0.31 o                         
  -2  10   7          1.70          1.67         0.48 o                         
  -1  10   7         14.36         13.92         0.73 o                         
   0  10   7          6.83          6.94         0.66 o                         
   1  10   7         11.32         11.43         0.72 o                         
   2  10   7          2.62          3.39         0.50 o                         
   3  10   7          0.22         -0.29         0.45 o                         
   4  10   7          5.14          5.05         0.81 o                         
  -8  11   7         37.50         45.96         1.59 o                         
  -7  11   7          3.97          5.40         0.58 o                         
  -6  11   7          0.10          0.02         0.40 o                         
  -5  11   7          5.35          5.76         0.52 o                         
  -4  11   7          2.57          3.57         0.45 o                         
  -3  11   7         11.18         12.02         0.62 o                         
  -2  11   7          1.48          1.34         0.43 o                         
  -1  11   7          8.97          5.95         0.62 o                         
   0  11   7          0.52          0.75         0.51 o                         
   1  11   7          0.71          1.10         0.53 o                         
   2  11   7          1.75          0.93         0.47 o                         
   3  11   7          0.96          0.89         0.49 o                         
  -7  12   7          2.92          4.74         0.70 o                         
  -6  12   7          1.90          0.97         0.61 o                         
  -5  12   7          0.12          0.13         0.42 o                         
  -4  12   7          0.21          0.77         0.43 o                         
  -3  12   7          0.12          0.41         0.43 o                         
  -2  12   7         41.07         46.41         1.12 o                         
  -1  12   7         42.87         50.49         2.10 o                         
   0  12   7         34.35         39.06         1.28 o                         
   1  12   7          0.86          1.27         0.60 o                         
   2  12   7          0.83          0.70         0.49 o                         
  -5  13   7          0.59          0.10         0.45 o                         
  -4  13   7          2.37          3.67         0.53 o                         
  -3  13   7         37.14         40.17         1.17 o                         
  -2  13   7         78.57         83.44         1.61 o                         
  -1  13   7        120.36        132.59         2.27 o                         
   0  13   7         26.22         39.77         1.34 o                         
 -12   0   8        100.53        134.52         4.16 o                         
 -10   0   8         17.26         13.90         0.94 o                         
  -8   0   8        864.28        843.32        11.05 o                         
  -6   0   8       2826.04       2673.71        38.30 o                         
  -4   0   8          8.44          7.19         0.50 o                         
  -2   0   8        212.04        245.56         3.47 o                         
   0   0   8         36.61         35.89         0.62 o                         
   2   0   8          0.10          0.36         0.54 o                         
   4   0   8          7.60          6.05         0.86 o                         
   6   0   8         15.68         13.44         1.25 o                         
 -12   1   8          6.97          7.72         1.08 o                         
 -11   1   8         19.72         21.27         0.97 o                         
 -10   1   8          0.00         -0.46         0.46 o                         
  -9   1   8          1.54          2.02         0.42 o                         
  -8   1   8        116.54        123.11         1.61 o                         
  -7   1   8        358.07        342.45         3.68 o                         
  -6   1   8        525.44        508.43         6.79 o                         
  -5   1   8         13.03         13.42         0.62 o                         
  -4   1   8         61.13         56.58         0.86 o                         
  -3   1   8        271.00        272.62         2.49 o                         
  -2   1   8          3.74          3.32         0.21 o                         
  -1   1   8         93.91         90.00         1.18 o                         
   0   1   8        403.09        436.56         6.33 o                         
   1   1   8         83.91         86.08         1.21 o                         
   2   1   8          2.94          2.21         0.31 o                         
   3   1   8          0.10          0.27         0.31 o                         
   4   1   8         30.07         27.68         1.08 o                         
   5   1   8         10.03          8.87         1.01 o                         
   6   1   8          5.78          5.77         0.72 o                         
 -11   2   8          1.81          2.26         0.57 o                         
 -10   2   8         14.11         13.85         0.74 o                         
  -9   2   8          1.38          1.82         0.48 o                         
  -8   2   8        152.78        162.71         2.08 o                         
  -7   2   8        296.61        294.14         2.82 o                         
  -6   2   8          0.01         -0.55         0.55 o                         
  -5   2   8        111.62         96.52         1.32 o                         
  -4   2   8         16.51         12.56         0.45 o                         
  -3   2   8          0.01          0.22         0.15 o                         
  -2   2   8         12.51         10.27         0.37 o                         
  -1   2   8         86.56         81.00         1.01 o                         
   0   2   8         32.89         37.04         0.73 o                         
   1   2   8         11.35         11.68         0.43 o                         
   2   2   8         13.09         11.12         0.52 o                         
   3   2   8         13.94         13.32         0.53 o                         
   4   2   8          4.64          4.40         0.59 o                         
   5   2   8         12.34          9.73         0.77 o                         
   6   2   8          5.29          5.07         0.71 o                         
 -11   3   8          0.67         -0.32         0.53 o                         
 -10   3   8          7.67          9.45         0.73 o                         
  -9   3   8         12.12         12.41         0.90 o                         
  -8   3   8         14.09         12.60         0.55 o                         
  -7   3   8        112.66        112.16         1.32 o                         
  -6   3   8         55.78         53.97         1.21 o                         
  -5   3   8         76.59         65.66         1.00 o                         
  -4   3   8         37.67         40.15         0.51 o                         
  -3   3   8        103.10        103.11         1.27 o                         
  -2   3   8         10.50          7.48         0.24 o                         
  -1   3   8         31.71         31.17         0.67 o                         
   0   3   8          7.16          4.36         0.33 o                         
   1   3   8         16.04         15.02         0.53 o                         
   2   3   8         28.18         30.03         0.64 o                         
   3   3   8          0.43         -0.10         0.42 o                         
   4   3   8          0.19         -0.32         0.32 o                         
   5   3   8         12.14         12.11         0.83 o                         
   6   3   8          5.08          6.32         0.75 o                         
 -11   4   8          0.56          0.00         0.50 o                         
 -10   4   8          2.75          1.72         0.51 o                         
  -9   4   8         11.46         11.79         0.76 o                         
  -8   4   8         38.69         36.41         0.85 o                         
  -7   4   8         52.87         47.88         0.83 o                         
  -6   4   8          6.69          7.51         0.55 o                         
  -5   4   8          3.94          5.46         0.27 o                         
  -4   4   8          0.17          0.02         0.16 o                         
  -3   4   8          8.42          7.22         0.28 o                         
  -2   4   8         42.91         40.18         0.53 o                         
  -1   4   8          0.22          0.48         0.28 o                         
   0   4   8          0.34         -0.06         0.27 o                         
   1   4   8          4.03          3.27         0.34 o                         
   2   4   8         25.00         25.57         0.77 o                         
   3   4   8          0.23         -0.30         0.30 o                         
   4   4   8          0.50         -0.31         0.31 o                         
   5   4   8          0.62          1.28         0.55 o                         
   6   4   8          2.70          3.46         0.72 o                         
 -11   5   8          0.58          0.17         0.59 o                         
 -10   5   8          0.21          0.61         0.49 o                         
  -9   5   8          6.64          6.51         0.58 o                         
  -8   5   8         21.60         16.88         0.71 o                         
  -7   5   8        118.65         99.55         1.39 o                         
  -6   5   8          2.41          1.42         0.22 o                         
  -5   5   8         40.39         37.13         0.55 o                         
  -4   5   8        242.67        238.61         2.11 o                         
  -3   5   8          0.01         -0.03         0.16 o                         
  -2   5   8         32.20         25.82         0.46 o                         
  -1   5   8        327.42        334.23         3.87 o                         
   0   5   8        137.82        143.81         2.00 o                         
   1   5   8          7.90          7.76         0.51 o                         
   2   5   8         63.42         68.20         1.04 o                         
   3   5   8          0.01         -0.30         0.30 o                         
   4   5   8          2.47          2.18         0.36 o                         
   5   5   8          0.76          0.98         0.49 o                         
 -11   6   8          0.99         -0.25         0.84 o                         
 -10   6   8          0.58         -0.10         0.58 o                         
  -9   6   8          8.15          6.11         0.65 o                         
  -8   6   8          3.11          1.78         0.55 o                         
  -7   6   8          0.32          0.47         0.35 o                         
  -6   6   8         42.18         36.53         0.72 o                         
  -5   6   8         72.23         56.17         0.79 o                         
  -4   6   8         29.07         30.49         0.55 o                         
  -3   6   8          0.85          0.73         0.21 o                         
  -2   6   8         14.41         15.41         0.57 o                         
  -1   6   8        297.27        290.96         4.52 o                         
   0   6   8        950.44        988.62        12.10 o                         
   1   6   8        139.13        150.46         1.73 o                         
   2   6   8         17.91         18.34         0.60 o                         
   3   6   8          4.82          3.90         0.42 o                         
   4   6   8          2.92          2.19         0.47 o                         
   5   6   8          1.87          1.16         0.48 o                         
 -10   7   8          5.85          3.81         0.70 o                         
  -9   7   8         32.75         34.12         1.38 o                         
  -8   7   8          5.28          3.62         0.63 o                         
  -7   7   8        108.99         94.68         1.74 o                         
  -6   7   8         59.88         50.54         0.92 o                         
  -5   7   8          0.17          0.40         0.27 o                         
  -4   7   8         13.09         17.83         0.51 o                         
  -3   7   8          3.48          3.48         0.32 o                         
  -2   7   8          9.32          8.75         0.39 o                         
  -1   7   8         96.34        105.28         1.60 o                         
   0   7   8          0.67          0.90         0.37 o                         
   1   7   8         35.92         37.52         0.76 o                         
   2   7   8          8.16          9.02         0.47 o                         
   3   7   8          2.92          1.09         0.38 o                         
   4   7   8          0.69         -0.27         0.45 o                         
   5   7   8         25.06         22.73         0.80 o                         
 -10   8   8          0.97          1.20         0.86 o                         
  -9   8   8          7.79          6.83         0.80 o                         
  -8   8   8          0.35         -0.09         0.45 o                         
  -7   8   8          9.11          8.51         0.64 o                         
  -6   8   8         18.13         13.55         0.74 o                         
  -5   8   8         21.46         21.51         0.68 o                         
  -4   8   8          1.40          0.79         0.29 o                         
  -3   8   8         13.31         11.83         0.47 o                         
  -2   8   8          0.09          0.15         0.35 o                         
  -1   8   8        133.68        135.58         2.30 o                         
   0   8   8          0.00          0.01         0.53 o                         
   1   8   8          2.62          1.46         0.40 o                         
   2   8   8          8.48          5.92         0.56 o                         
   3   8   8          2.13          1.13         0.45 o                         
   4   8   8          7.14          7.40         0.65 o                         
  -9   9   8          0.10          0.87         1.03 o                         
  -8   9   8          6.55          8.09         0.68 o                         
  -7   9   8          6.20          5.16         0.62 o                         
  -6   9   8          1.20          1.25         0.39 o                         
  -5   9   8          7.77          7.35         0.46 o                         
  -4   9   8         16.79         17.84         0.66 o                         
  -3   9   8          0.29          1.07         0.36 o                         
  -2   9   8          7.33          6.61         0.46 o                         
  -1   9   8          9.85          9.17         0.67 o                         
   0   9   8        144.25        149.52         2.49 o                         
   1   9   8          1.48          0.81         0.49 o                         
   2   9   8          0.22         -0.12         0.45 o                         
   3   9   8          0.51          0.34         0.44 o                         
   4   9   8          0.17          0.02         0.52 o                         
  -8  10   8         12.24         14.17         0.84 o                         
  -7  10   8          0.95          1.37         0.56 o                         
  -6  10   8          4.83          6.64         0.54 o                         
  -5  10   8          0.06         -0.37         0.37 o                         
  -4  10   8          1.73          1.24         0.37 o                         
  -3  10   8          1.06          0.99         0.37 o                         
  -2  10   8         10.99          8.99         0.55 o                         
  -1  10   8          0.40          0.31         0.47 o                         
   0  10   8          0.49          0.84         0.58 o                         
   1  10   8          0.02         -0.51         0.51 o                         
   2  10   8          0.85          0.77         0.50 o                         
   3  10   8          0.42          1.20         0.50 o                         
  -7  11   8          0.63          0.00         0.56 o                         
  -6  11   8          0.51          0.96         0.52 o                         
  -5  11   8          0.81          1.04         0.48 o                         
  -4  11   8          6.61          6.64         0.51 o                         
  -3  11   8         22.85         24.18         0.70 o                         
  -2  11   8          0.29          0.13         0.47 o                         
  -1  11   8          2.35          2.38         0.58 o                         
   0  11   8         31.05         33.62         1.20 o                         
   1  11   8          7.24          9.60         0.87 o                         
   2  11   8         11.13         13.84         0.78 o                         
  -6  12   8         14.32         16.69         0.90 o                         
  -5  12   8          0.31          1.17         0.47 o                         
  -4  12   8          3.65          3.57         0.58 o                         
  -3  12   8          3.90          3.69         0.49 o                         
  -2  12   8          2.93          2.77         0.59 o                         
  -1  12   8         18.82         18.87         0.93 o                         
   0  12   8          1.57          1.55         0.65 o                         
   1  12   8          7.12         10.93         0.88 o                         
  -4  13   8          0.07         -0.49         0.49 o                         
  -3  13   8         10.95         11.97         0.93 o                         
  -2  13   8         20.49         16.56         0.92 o                         
 -11   0   9         48.87         52.41         1.98 o                         
  -9   0   9         28.11         29.29         1.30 o                         
  -7   0   9       1293.06       1311.32        16.73 o                         
  -5   0   9          7.88          4.95         0.56 o                         
  -3   0   9         50.40         52.23         1.13 o                         
  -1   0   9         11.16         15.93         0.77 o                         
   1   0   9        103.86         99.58         2.14 o                         
   3   0   9          7.30          9.92         1.21 o                         
   5   0   9          0.08         -1.01         1.04 o                         
 -11   1   9          0.54         -0.34         0.58 o                         
 -10   1   9          3.41          1.88         0.51 o                         
  -9   1   9          2.46          2.33         0.43 o                         
  -8   1   9         41.45         40.84         0.87 o                         
  -7   1   9          3.14          3.98         0.57 o                         
  -6   1   9          5.76          6.93         0.52 o                         
  -5   1   9        375.43        374.18         3.89 o                         
  -4   1   9        474.60        445.14         4.23 o                         
  -3   1   9         11.61         10.12         0.37 o                         
  -2   1   9          6.20          4.38         0.32 o                         
  -1   1   9         45.92         56.14         0.88 o                         
   0   1   9         83.62         88.36         1.20 o                         
   1   1   9        270.19        265.74         3.62 o                         
   2   1   9          1.72          1.47         0.39 o                         
   3   1   9          0.02         -0.36         0.43 o                         
   4   1   9          1.48         -0.05         0.55 o                         
   5   1   9          8.99          8.12         0.77 o                         
 -11   2   9         10.82         16.05         0.85 o                         
 -10   2   9          0.04         -0.24         0.47 o                         
  -9   2   9         17.10         17.72         0.81 o                         
  -8   2   9          8.52          9.78         0.59 o                         
  -7   2   9        101.33        105.62         1.53 o                         
  -6   2   9        125.33        134.64         2.01 o                         
  -5   2   9        785.32        761.58         6.96 o                         
  -4   2   9         14.01         13.56         0.50 o                         
  -3   2   9         17.30         20.21         0.47 o                         
  -2   2   9         32.72         28.69         0.43 o                         
  -1   2   9        462.04        475.58         4.51 o                         
   0   2   9          0.87          1.49         0.30 o                         
   1   2   9          3.71          2.17         0.39 o                         
   2   2   9         16.80         15.46         1.00 o                         
   3   2   9          2.13          0.76         0.50 o                         
   4   2   9          3.55          3.21         0.67 o                         
   5   2   9          2.04          0.77         0.62 o                         
 -11   3   9          4.47          4.12         0.60 o                         
 -10   3   9         10.96         10.36         0.70 o                         
  -9   3   9          0.64          0.16         0.52 o                         
  -8   3   9          2.54          1.68         0.39 o                         
  -7   3   9          1.31          0.61         0.34 o                         
  -6   3   9         25.75         21.89         0.59 o                         
  -5   3   9          0.01         -0.31         0.31 o                         
  -4   3   9        147.43        151.45         1.78 o                         
  -3   3   9          3.51          3.96         0.26 o                         
  -2   3   9         12.51         13.21         0.38 o                         
  -1   3   9         25.83         21.10         0.60 o                         
   0   3   9          2.20          2.18         0.33 o                         
   1   3   9          7.90          8.73         0.50 o                         
   2   3   9         21.62         18.54         0.75 o                         
   3   3   9          2.25          1.28         0.50 o                         
   4   3   9          0.01         -0.53         0.53 o                         
   5   3   9          1.08          0.01         0.56 o                         
 -11   4   9          0.61          0.07         0.57 o                         
 -10   4   9          0.02         -0.45         0.45 o                         
  -9   4   9          0.20         -0.28         0.41 o                         
  -8   4   9         44.30         44.81         0.94 o                         
  -7   4   9          0.82          1.76         0.29 o                         
  -6   4   9         10.17          9.84         0.44 o                         
  -5   4   9          6.56          5.95         0.31 o                         
  -4   4   9         15.65         13.55         0.51 o                         
  -3   4   9          8.17          6.77         0.36 o                         
  -2   4   9          5.81          6.65         0.41 o                         
  -1   4   9          4.20          3.31         0.34 o                         
   0   4   9        221.19        220.22         2.58 o                         
   1   4   9        346.60        348.94         3.83 o                         
   2   4   9        104.48        114.01         1.70 o                         
   3   4   9          8.18          8.61         0.57 o                         
   4   4   9          0.04         -0.51         0.53 o                         
   5   4   9          4.76          5.06         0.81 o                         
 -11   5   9          0.12         -0.16         0.72 o                         
 -10   5   9          0.59         -0.29         0.54 o                         
  -9   5   9         19.21         19.28         0.90 o                         
  -8   5   9          4.64          5.94         0.49 o                         
  -7   5   9          2.25          0.97         0.34 o                         
  -6   5   9        137.57        113.44         1.52 o                         
  -5   5   9          2.65          4.80         0.32 o                         
  -4   5   9         15.51         16.48         0.49 o                         
  -3   5   9          0.82         -0.25         0.25 o                         
  -2   5   9          2.10          1.78         0.34 o                         
  -1   5   9        100.52         96.58         1.66 o                         
   0   5   9          9.55          9.78         0.57 o                         
   1   5   9         89.25         91.32         1.43 o                         
   2   5   9         94.85        103.50         1.48 o                         
   3   5   9         17.46         16.51         0.78 o                         
   4   5   9          4.39          2.45         0.56 o                         
 -10   6   9          0.10          0.16         0.58 o                         
  -9   6   9         37.16         35.34         1.16 o                         
  -8   6   9          3.21          1.88         0.59 o                         
  -7   6   9          0.43          0.65         0.34 o                         
  -6   6   9        186.44        158.14         1.95 o                         
  -5   6   9         12.50          7.29         0.38 o                         
  -4   6   9          1.20          1.63         0.23 o                         
  -3   6   9          1.60          2.10         0.27 o                         
  -2   6   9          7.27          6.01         0.46 o                         
  -1   6   9         44.91         46.39         1.11 o                         
   0   6   9        106.74        115.74         1.81 o                         
   1   6   9          6.18          6.80         0.47 o                         
   2   6   9         10.81          9.60         0.52 o                         
   3   6   9          0.00         -0.37         0.37 o                         
   4   6   9          0.18         -0.24         0.45 o                         
 -10   7   9          6.70          8.47         0.90 o                         
  -9   7   9          0.08          0.47         0.61 o                         
  -8   7   9          3.90          3.13         0.49 o                         
  -7   7   9          5.93          5.45         0.56 o                         
  -6   7   9         75.37         74.39         1.51 o                         
  -5   7   9        121.92        113.42         1.59 o                         
  -4   7   9          8.78          8.13         0.43 o                         
  -3   7   9          2.16          2.48         0.33 o                         
  -2   7   9         19.51         18.84         1.07 o                         
  -1   7   9          3.88          2.33         0.55 o                         
   0   7   9         10.01          7.93         0.57 o                         
   1   7   9          0.22         -0.38         0.38 o                         
   2   7   9         30.94         32.33         1.29 o                         
   3   7   9          0.16          0.26         0.41 o                         
   4   7   9          0.74          1.92         0.51 o                         
  -9   8   9         45.67         43.96         1.48 o                         
  -8   8   9          0.20          0.59         0.47 o                         
  -7   8   9         10.25          6.96         0.59 o                         
  -6   8   9          1.95          1.79         0.40 o                         
  -5   8   9          1.90          1.62         0.37 o                         
  -4   8   9          0.57         -0.12         0.28 o                         
  -3   8   9          3.69          4.26         0.43 o                         
  -2   8   9          1.52          0.77         0.49 o                         
  -1   8   9          0.47         -0.08         0.49 o                         
   0   8   9          0.41          0.30         0.50 o                         
   1   8   9         54.20         55.60         1.34 o                         
   2   8   9          0.11          0.05         0.44 o                         
   3   8   9          1.01          0.92         0.50 o                         
  -9   9   9          0.17          0.30         0.67 o                         
  -8   9   9          9.13          8.39         0.72 o                         
  -7   9   9         13.45         15.80         0.83 o                         
  -6   9   9          0.21         -0.10         0.41 o                         
  -5   9   9         19.85         20.17         0.72 o                         
  -4   9   9          0.56          0.20         0.31 o                         
  -3   9   9         10.51          9.95         0.79 o                         
  -2   9   9          2.35          2.36         0.62 o                         
  -1   9   9          3.94          3.16         0.66 o                         
   0   9   9         59.37         60.44         1.56 o                         
   1   9   9         43.41         47.15         1.32 o                         
   2   9   9          0.01         -0.46         0.46 o                         
  -8  10   9          0.32         -0.50         0.50 o                         
  -7  10   9          1.80          0.95         0.51 o                         
  -6  10   9          0.17          0.32         0.44 o                         
  -5  10   9          4.17          4.99         0.55 o                         
  -4  10   9          0.70          1.17         0.41 o                         
  -3  10   9          0.02          0.74         0.54 o                         
  -2  10   9          8.10          7.63         0.70 o                         
  -1  10   9          0.71          1.95         0.62 o                         
   0  10   9          0.21         -0.39         0.57 o                         
   1  10   9          5.70          6.70         0.87 o                         
   2  10   9          0.09         -0.55         0.55 o                         
  -7  11   9          0.37          0.54         0.54 o                         
  -6  11   9          0.54          0.88         0.51 o                         
  -5  11   9          0.07          0.27         0.51 o                         
  -4  11   9          0.01         -0.24         0.45 o                         
  -3  11   9          4.50          5.13         0.66 o                         
  -2  11   9          0.02         -0.37         0.72 o                         
  -1  11   9          0.10         -0.27         0.54 o                         
   0  11   9          5.50          5.90         1.19 o                         
  -5  12   9          0.09         -0.52         0.57 o                         
  -4  12   9         13.82         14.51         1.05 o                         
  -3  12   9          2.19          2.63         0.60 o                         
  -2  12   9          9.25          9.70         0.77 o                         
  -1  12   9          2.61          2.59         0.64 o                         
 -10   0  10         10.76         11.54         1.04 o                         
  -8   0  10         42.94         46.08         1.48 o                         
  -6   0  10         34.95         35.86         1.06 o                         
  -4   0  10         19.35         21.59         1.29 o                         
  -2   0  10         26.47         38.42         0.76 o                         
   0   0  10         91.55         98.62         3.65 o                         
   2   0  10         24.59         25.13         1.70 o                         
   4   0  10          0.03         -0.77         0.77 o                         
 -11   1  10         10.12         12.90         0.87 o                         
 -10   1  10         24.35         22.86         0.88 o                         
  -9   1  10         16.44         17.72         0.69 o                         
  -8   1  10          4.80          4.58         0.42 o                         
  -7   1  10         10.00          8.39         0.65 o                         
  -6   1  10        375.93        361.71         3.84 o                         
  -5   1  10        291.74        286.10         2.93 o                         
  -4   1  10         16.20         14.37         0.46 o                         
  -3   1  10          3.80          3.44         0.24 o                         
  -2   1  10         19.82         16.54         0.60 o                         
  -1   1  10         13.05         13.84         0.91 o                         
   0   1  10         46.33         51.24         1.23 o                         
   1   1  10          0.00         -0.01         0.52 o                         
   2   1  10          8.32         10.03         0.76 o                         
   3   1  10          0.94         -0.23         0.52 o                         
   4   1  10          0.61          0.41         0.68 o                         
 -11   2  10         80.35         90.56         1.70 o                         
 -10   2  10         28.32         30.37         0.92 o                         
  -9   2  10          1.04          0.46         0.48 o                         
  -8   2  10          2.94          2.61         0.40 o                         
  -7   2  10          8.95         11.71         0.55 o                         
  -6   2  10        353.39        346.37         3.49 o                         
  -5   2  10        437.24        437.95         4.25 o                         
  -4   2  10         28.03         27.18         0.65 o                         
  -3   2  10          2.40          1.45         0.30 o                         
  -2   2  10          6.11          4.93         0.34 o                         
  -1   2  10         59.37         61.52         1.32 o                         
   0   2  10          6.39          7.50         0.57 o                         
   1   2  10         31.72         34.33         1.12 o                         
   2   2  10          4.19          3.77         0.62 o                         
   3   2  10         59.31         62.08         1.64 o                         
   4   2  10          0.35         -0.16         0.57 o                         
 -11   3  10          0.29         -0.56         0.56 o                         
 -10   3  10          0.16         -0.20         0.47 o                         
  -9   3  10         16.23         15.74         0.65 o                         
  -8   3  10         40.30         40.66         0.84 o                         
  -7   3  10         33.71         34.78         0.85 o                         
  -6   3  10         31.91         32.56         0.86 o                         
  -5   3  10         26.13         22.58         0.90 o                         
  -4   3  10         65.46         68.44         0.94 o                         
  -3   3  10        130.63        126.34         1.43 o                         
  -2   3  10          1.72          1.14         0.30 o                         
  -1   3  10         24.82         26.49         1.15 o                         
   0   3  10         43.74         53.06         1.15 o                         
   1   3  10        173.87        177.81         2.77 o                         
   2   3  10         97.52        100.60         1.78 o                         
   3   3  10         10.23         10.03         0.81 o                         
   4   3  10          5.99          5.58         0.82 o                         
 -10   4  10          1.68         -0.12         0.58 o                         
  -9   4  10          8.78          8.74         0.78 o                         
  -8   4  10         29.29         32.01         0.94 o                         
  -7   4  10          6.05          5.82         0.52 o                         
  -6   4  10          1.30          0.25         0.33 o                         
  -5   4  10          9.49          5.35         0.49 o                         
  -4   4  10        260.88        240.39         2.46 o                         
  -3   4  10         24.22         23.13         0.79 o                         
  -2   4  10          0.03         -0.30         0.30 o                         
  -1   4  10         14.51         13.53         0.62 o                         
   0   4  10        158.73        158.22         2.30 o                         
   1   4  10        124.15        139.59         2.15 o                         
   2   4  10         70.87         71.19         1.98 o                         
   3   4  10          0.14          0.75         0.50 o                         
   4   4  10          3.82          2.18         0.69 o                         
 -10   5  10          1.05          1.11         0.61 o                         
  -9   5  10          0.24          0.38         0.52 o                         
  -8   5  10          0.79          1.28         0.41 o                         
  -7   5  10          5.55          5.68         0.47 o                         
  -6   5  10         13.09         16.21         0.55 o                         
  -5   5  10          2.85          1.78         0.31 o                         
  -4   5  10         83.52         78.71         1.15 o                         
  -3   5  10          3.37          1.36         0.38 o                         
  -2   5  10         17.76         16.87         0.71 o                         
  -1   5  10          0.65          0.20         0.34 o                         
   0   5  10          6.56          6.06         0.59 o                         
   1   5  10         88.79         96.11         1.71 o                         
   2   5  10         40.75         46.64         1.31 o                         
   3   5  10          1.69          1.22         0.55 o                         
 -10   6  10         53.77         57.42         1.68 o                         
  -9   6  10          1.45          0.57         0.54 o                         
  -8   6  10          9.19         10.28         0.85 o                         
  -7   6  10          0.15         -0.15         0.43 o                         
  -6   6  10         60.62         56.15         1.05 o                         
  -5   6  10         26.50         24.41         1.16 o                         
  -4   6  10          1.52          0.92         0.31 o                         
  -3   6  10          1.45          1.13         0.40 o                         
  -2   6  10          0.55          0.46         0.37 o                         
  -1   6  10          4.41          5.33         0.51 o                         
   0   6  10          3.23          2.71         0.49 o                         
   1   6  10          0.30          0.23         0.44 o                         
   2   6  10          0.01         -0.22         0.48 o                         
   3   6  10          0.93          0.50         0.52 o                         
  -9   7  10          0.06         -0.62         0.62 o                         
  -8   7  10         15.81         16.91         1.05 o                         
  -7   7  10         11.42         10.92         0.76 o                         
  -6   7  10         20.18         17.77         0.66 o                         
  -5   7  10         27.39         25.03         0.78 o                         
  -4   7  10          0.39          0.25         0.44 o                         
  -3   7  10          4.21          3.25         0.59 o                         
  -2   7  10         31.41         35.21         1.20 o                         
  -1   7  10          8.52          8.79         0.74 o                         
   0   7  10          0.93          0.42         0.49 o                         
   1   7  10          0.48          0.31         0.51 o                         
   2   7  10          0.05          0.07         0.52 o                         
   3   7  10          0.45         -0.63         0.67 o                         
  -9   8  10          0.00         -0.25         0.67 o                         
  -8   8  10         55.81         53.94         2.82 o                         
  -7   8  10          0.23         -0.34         0.52 o                         
  -6   8  10          2.23          3.87         0.45 o                         
  -5   8  10         26.65         26.27         0.88 o                         
  -4   8  10         28.46         31.56         1.09 o                         
  -3   8  10          0.01          0.37         0.49 o                         
  -2   8  10         11.18         10.42         0.86 o                         
  -1   8  10          1.78          1.24         0.55 o                         
   0   8  10         14.07         14.14         0.85 o                         
   1   8  10          1.38          2.41         0.62 o                         
   2   8  10          0.01         -0.65         0.65 o                         
  -8   9  10          8.95          7.24         0.91 o                         
  -7   9  10          0.54          0.04         0.55 o                         
  -6   9  10          0.04          0.05         0.45 o                         
  -5   9  10         66.39         69.56         1.64 o                         
  -4   9  10          6.45          5.99         0.63 o                         
  -3   9  10          0.20         -0.10         0.57 o                         
  -2   9  10          1.47          2.27         0.63 o                         
  -1   9  10          6.97          6.48         0.76 o                         
   0   9  10         14.92         14.68         1.13 o                         
   1   9  10          2.33          0.62         0.62 o                         
  -7  10  10          0.01          0.12         0.62 o                         
  -6  10  10          2.88          2.40         0.58 o                         
  -5  10  10          0.81          1.74         0.71 o                         
  -4  10  10          1.47         -0.08         0.52 o                         
  -3  10  10          3.74          3.77         0.63 o                         
  -2  10  10         10.60          8.92         1.28 o                         
  -1  10  10         12.41         11.20         0.94 o                         
   0  10  10          1.31          0.68         0.62 o                         
  -5  11  10         21.11         29.60         1.35 o                         
  -4  11  10          5.15          7.05         1.00 o                         
  -3  11  10          2.12          2.90         0.81 o                         
  -2  11  10          0.00         -0.34         0.58 o                         
 -11   0  11          0.72          1.21         0.89 o                         
  -9   0  11          0.66          0.75         0.60 o                         
  -7   0  11         34.11         31.37         0.98 o                         
  -5   0  11         16.77         13.99         0.62 o                         
  -3   0  11         23.12         20.91         1.12 o                         
  -1   0  11          8.92          7.97         1.04 o                         
   1   0  11          0.46          0.18         0.74 o                         
   3   0  11         13.20         15.82         2.17 o                         
 -10   1  11         35.25         34.48         0.99 o                         
  -9   1  11         34.66         34.94         0.86 o                         
  -8   1  11          1.57          1.70         0.40 o                         
  -7   1  11          4.56          5.47         0.49 o                         
  -6   1  11          1.46          0.77         0.30 o                         
  -5   1  11        189.07        188.96         2.11 o                         
  -4   1  11          7.57          6.36         0.33 o                         
  -3   1  11          1.30          0.94         0.31 o                         
  -2   1  11          2.27          2.44         0.42 o                         
  -1   1  11         62.15         60.40         1.40 o                         
   0   1  11          1.82          2.15         0.63 o                         
   1   1  11          1.01          0.96         0.60 o                         
   2   1  11         30.32         29.93         1.66 o                         
   3   1  11          1.82          2.09         0.79 o                         
 -10   2  11         12.11         12.00         0.68 o                         
  -9   2  11          0.48          1.06         0.43 o                         
  -8   2  11          0.11          0.42         0.35 o                         
  -7   2  11         15.99         16.09         0.60 o                         
  -6   2  11          1.14          1.00         0.32 o                         
  -5   2  11         10.90          8.85         0.43 o                         
  -4   2  11         67.06         60.91         1.02 o                         
  -3   2  11          5.62          5.37         0.48 o                         
  -2   2  11          8.87          7.51         0.61 o                         
  -1   2  11          0.32         -0.43         0.43 o                         
   0   2  11          0.00         -0.13         0.43 o                         
   1   2  11         21.35         18.81         1.27 o                         
   2   2  11        147.50        158.42         3.18 o                         
   3   2  11         41.06         49.12         1.84 o                         
 -10   3  11         18.84         21.39         0.91 o                         
  -9   3  11         35.66         44.88         1.10 o                         
  -8   3  11          6.86          5.93         0.51 o                         
  -7   3  11         15.92         15.12         0.67 o                         
  -6   3  11          0.15          0.14         0.30 o                         
  -5   3  11         40.31         55.45         1.11 o                         
  -4   3  11        339.55        352.69         4.55 o                         
  -3   3  11        358.99        346.41         4.62 o                         
  -2   3  11         32.85         34.95         1.12 o                         
  -1   3  11          1.45          1.31         0.49 o                         
   0   3  11         36.42         40.69         1.28 o                         
   1   3  11         58.39         61.36         2.19 o                         
   2   3  11         14.18         15.35         1.08 o                         
   3   3  11         74.12         82.38         1.99 o                         
 -10   4  11         69.46         91.70         1.84 o                         
  -9   4  11          0.01          0.04         0.52 o                         
  -8   4  11          0.18          0.02         0.37 o                         
  -7   4  11          0.42          0.34         0.34 o                         
  -6   4  11          0.60         -0.34         0.34 o                         
  -5   4  11        451.67        438.64         4.59 o                         
  -4   4  11         60.55         69.32         1.38 o                         
  -3   4  11         13.12         12.26         0.76 o                         
  -2   4  11          0.16          0.10         0.37 o                         
  -1   4  11          9.07          9.73         0.59 o                         
   0   4  11         16.03         17.02         1.00 o                         
   1   4  11         35.26         32.64         1.73 o                         
   2   4  11          4.29          4.69         0.84 o                         
 -10   5  11         10.50         13.78         1.15 o                         
  -9   5  11         25.12         30.99         1.50 o                         
  -8   5  11          5.94          5.72         0.56 o                         
  -7   5  11          2.93          3.46         0.44 o                         
  -6   5  11          4.42          4.12         0.44 o                         
  -5   5  11          0.18          0.18         0.48 o                         
  -4   5  11          8.66          6.15         0.51 o                         
  -3   5  11         18.05         15.22         0.69 o                         
  -2   5  11          0.03         -0.09         0.39 o                         
  -1   5  11          2.63          3.72         0.49 o                         
   0   5  11          8.38          6.38         0.58 o                         
   1   5  11          9.97          9.08         0.66 o                         
   2   5  11          3.53          1.06         0.58 o                         
  -9   6  11          0.01         -0.25         0.53 o                         
  -8   6  11          8.62          6.83         0.77 o                         
  -7   6  11          1.32          0.46         0.43 o                         
  -6   6  11          3.46          2.43         0.53 o                         
  -5   6  11         16.54         16.69         0.96 o                         
  -4   6  11          0.15         -0.03         0.43 o                         
  -3   6  11          4.11          3.17         0.58 o                         
  -2   6  11          5.77          4.74         0.63 o                         
  -1   6  11          0.01         -0.44         0.44 o                         
   0   6  11          0.02         -0.30         0.49 o                         
   1   6  11          2.43          1.52         0.57 o                         
   2   6  11          0.73          1.44         0.61 o                         
  -9   7  11          3.52          3.27         0.69 o                         
  -8   7  11          5.74          4.94         0.87 o                         
  -7   7  11          0.00         -0.13         0.50 o                         
  -6   7  11          3.11          2.32         0.67 o                         
  -5   7  11          9.33          9.45         0.66 o                         
  -4   7  11         35.12         38.04         1.48 o                         
  -3   7  11          0.01          0.70         0.56 o                         
  -2   7  11          3.20          2.82         0.63 o                         
  -1   7  11          2.77          3.65         0.61 o                         
   0   7  11          2.98          4.39         0.63 o                         
   1   7  11          5.29          4.75         0.70 o                         
  -8   8  11          4.93          4.26         0.79 o                         
  -7   8  11          0.86          0.60         0.66 o                         
  -6   8  11          4.63          2.16         0.76 o                         
  -5   8  11          3.35          4.12         0.58 o                         
  -4   8  11         14.67         15.48         0.93 o                         
  -3   8  11          4.56          4.47         0.67 o                         
  -2   8  11          1.48          0.30         0.59 o                         
  -1   8  11         19.71         18.69         0.96 o                         
   0   8  11          3.77          3.82         0.68 o                         
  -7   9  11          4.72          5.18         1.13 o                         
  -6   9  11          8.58          7.39         1.15 o                         
  -5   9  11         21.69         20.87         1.01 o                         
  -4   9  11          3.04          1.86         0.58 o                         
  -3   9  11          0.06          0.52         0.58 o                         
  -2   9  11          0.72         -0.11         0.60 o                         
  -1   9  11          2.47          4.34         0.87 o                         
  -5  10  11          1.00          1.21         0.69 o                         
  -4  10  11          2.34          3.28         0.68 o                         
  -3  10  11         81.69         98.27         2.11 o                         
  -2  10  11          1.68          2.08         0.74 o                         
 -10   0  12          0.07         -0.64         0.64 o                         
  -8   0  12         18.12         16.48         0.82 o                         
  -6   0  12         35.49         33.19         0.97 o                         
  -4   0  12          0.45          1.53         0.56 o                         
  -2   0  12          0.01         -0.39         0.88 o                         
   0   0  12          6.04          6.21         1.21 o                         
   2   0  12          1.80         -0.23         1.10 o                         
 -10   1  12         11.84         14.41         0.79 o                         
  -9   1  12          0.07          0.47         0.38 o                         
  -8   1  12          1.58          3.61         0.35 o                         
  -7   1  12          1.73          1.66         0.31 o                         
  -6   1  12          4.53          4.01         0.35 o                         
  -5   1  12          2.56          2.38         0.39 o                         
  -4   1  12          0.20          0.02         0.38 o                         
  -3   1  12         27.45         32.12         1.06 o                         
  -2   1  12         35.92         40.54         1.49 o                         
  -1   1  12          5.25          4.54         0.72 o                         
   0   1  12         13.07         11.92         0.97 o                         
   1   1  12         11.69         10.23         1.07 o                         
   2   1  12          0.02          0.05         0.66 o                         
 -10   2  12          0.75          0.21         0.48 o                         
  -9   2  12          0.04          0.35         0.55 o                         
  -8   2  12          3.52          2.47         0.38 o                         
  -7   2  12          2.77          3.45         0.37 o                         
  -6   2  12          0.09          0.01         0.31 o                         
  -5   2  12         29.02         30.27         0.88 o                         
  -4   2  12         29.75         30.74         1.20 o                         
  -3   2  12        134.40        131.55         2.28 o                         
  -2   2  12         11.93          9.98         0.70 o                         
  -1   2  12          0.65         -0.06         0.58 o                         
   0   2  12          0.44         -0.42         0.64 o                         
   1   2  12          9.66          9.55         0.97 o                         
   2   2  12         39.29         39.65         3.81 o                         
 -10   3  12         45.00         53.09         1.34 o                         
  -9   3  12         91.11        103.25         1.73 o                         
  -8   3  12          0.01          0.19         0.37 o                         
  -7   3  12          0.07         -0.32         0.32 o                         
  -6   3  12          3.52          2.78         0.44 o                         
  -5   3  12         76.86         80.05         1.61 o                         
  -4   3  12        182.39        187.69         2.93 o                         
  -3   3  12          5.73          7.17         0.70 o                         
  -2   3  12         21.68         22.32         0.96 o                         
  -1   3  12         28.86         31.26         1.87 o                         
   0   3  12          0.64         -0.04         0.66 o                         
   1   3  12         14.31         15.13         1.10 o                         
  -9   4  12         58.45         71.01         1.43 o                         
  -8   4  12          1.11          1.80         0.40 o                         
  -7   4  12          3.29          3.32         0.45 o                         
  -6   4  12         12.87          8.36         0.64 o                         
  -5   4  12         16.59         16.93         1.12 o                         
  -4   4  12         99.72        109.53         2.28 o                         
  -3   4  12         13.16         15.78         0.71 o                         
  -2   4  12         38.44         40.29         1.29 o                         
  -1   4  12          4.62          3.08         0.63 o                         
   0   4  12          1.56          0.86         0.68 o                         
   1   4  12          0.45         -0.59         0.69 o                         
  -9   5  12         54.58         67.20         1.58 o                         
  -8   5  12          0.33          0.46         0.51 o                         
  -7   5  12         13.44         12.40         0.95 o                         
  -6   5  12          2.88          3.35         0.77 o                         
  -5   5  12         16.13         15.22         1.16 o                         
  -4   5  12          9.55          9.58         1.20 o                         
  -3   5  12        178.73        191.01         3.31 o                         
  -2   5  12         33.27         30.57         1.42 o                         
  -1   5  12          1.06          0.22         0.71 o                         
   0   5  12          0.42          0.09         0.51 o                         
   1   5  12          3.70          3.53         0.79 o                         
  -8   6  12          0.32         -0.59         0.59 o                         
  -7   6  12          4.75          5.53         0.79 o                         
  -6   6  12          3.18          5.26         0.78 o                         
  -5   6  12          0.49          0.56         0.67 o                         
  -4   6  12          9.18          8.94         0.99 o                         
  -3   6  12         21.02         21.36         1.01 o                         
  -2   6  12          2.82          1.74         0.55 o                         
  -1   6  12          0.15         -0.09         0.52 o                         
   0   6  12          7.78          7.20         0.75 o                         
  -7   7  12          9.52          9.21         1.25 o                         
  -6   7  12          0.16          0.75         0.87 o                         
  -5   7  12          9.32          9.36         1.04 o                         
  -4   7  12          0.03          0.04         0.77 o                         
  -3   7  12         12.58         13.69         1.05 o                         
  -2   7  12          0.06          0.12         0.52 o                         
  -1   7  12          3.69          3.39         0.65 o                         
  -6   8  12          3.06          3.16         0.79 o                         
  -5   8  12          0.83          0.78         0.72 o                         
  -4   8  12          2.08          1.58         0.83 o                         
  -3   8  12          0.69          1.17         0.62 o                         
  -2   8  12          3.20          5.14         0.86 o                         
  -9   0  13         22.14         20.94         0.92 o                         
  -7   0  13         29.24         26.13         1.11 o                         
  -5   0  13          8.22          7.81         0.84 o                         
  -3   0  13        104.89        113.76         5.12 o                         
  -1   0  13         22.65         24.89         2.71 o                         
  -9   1  13          2.34          2.58         0.40 o                         
  -8   1  13          0.21         -0.12         0.37 o                         
  -7   1  13         18.68         21.78         1.03 o                         
  -6   1  13          7.39          6.98         0.59 o                         
  -5   1  13         11.26         13.70         0.82 o                         
  -4   1  13         24.18         22.74         1.33 o                         
  -3   1  13          1.76          0.81         0.63 o                         
  -2   1  13         11.92          9.91         0.93 o                         
  -1   1  13         28.64         31.75         2.75 o                         
   0   1  13          4.70          3.88         0.85 o                         
  -9   2  13         14.95         21.43         0.70 o                         
  -8   2  13         20.66         27.10         0.90 o                         
  -7   2  13         11.97         10.31         0.74 o                         
  -6   2  13          0.66          0.45         0.53 o                         
  -5   2  13          3.74          2.20         0.74 o                         
  -4   2  13          7.90          6.57         0.83 o                         
  -3   2  13         22.02         20.34         1.12 o                         
  -2   2  13          0.15         -0.08         0.68 o                         
  -1   2  13          2.57          1.49         0.91 o                         
   0   2  13          0.05         -0.71         0.71 o                         
  -8   3  13         33.57         41.85         1.14 o                         
  -7   3  13          5.92          7.77         0.60 o                         
  -6   3  13          0.99          0.69         0.58 o                         
  -5   3  13          1.99          1.29         0.55 o                         
  -4   3  13          2.38          2.45         0.57 o                         
  -3   3  13         12.11          9.37         0.74 o                         
  -2   3  13          3.86          4.24         0.77 o                         
  -1   3  13          0.23         -0.43         0.69 o                         
   0   3  13          1.91          1.40         0.79 o                         
  -8   4  13         13.59         17.25         0.91 o                         
  -7   4  13          0.00         -0.60         0.60 o                         
  -6   4  13          6.28          6.61         0.75 o                         
  -5   4  13          3.25          0.85         0.63 o                         
  -4   4  13          0.05         -0.54         0.54 o                         
  -3   4  13         49.70         56.63         1.56 o                         
  -2   4  13         70.08         78.81         1.85 o                         
  -1   4  13          1.86          0.71         0.71 o                         
  -7   5  13         11.54         10.36         0.84 o                         
  -6   5  13          1.20          1.23         0.77 o                         
  -5   5  13          5.39          6.88         0.98 o                         
  -4   5  13         31.22         27.89         1.52 o                         
  -3   5  13        109.49        115.45         2.63 o                         
  -2   5  13         97.43        113.32         2.62 o                         
  -1   5  13          0.74         -0.83         0.83 o                         
  -7   6  13          0.00          0.37         0.72 o                         
  -6   6  13          0.25          0.16         0.71 o                         
  -5   6  13         12.98          9.29         1.07 o                         
  -4   6  13         35.90         37.72         2.60 o                         
  -3   6  13         23.67         18.95         1.18 o                         
  -2   6  13          0.00          0.15         0.96 o                         
  -4   7  13         15.99         17.30         1.37 o                         
  -6   0  14          5.84          6.71         1.15 o                         
  -4   0  14          0.53         -0.70         0.88 o                         
  -2   0  14        124.24        147.51        20.32 o                         
  -7   1  14          2.27          3.18         0.64 o                         
  -6   1  14         20.10         24.37         1.68 o                         
  -5   1  14          0.28         -0.38         0.63 o                         
  -4   1  14          0.52         -0.04         0.62 o                         
  -3   1  14          7.89          7.14         0.89 o                         
  -2   1  14         10.82          9.24         1.01 o                         
  -7   2  14          0.27          0.37         0.55 o                         
  -6   2  14          0.80          0.98         0.56 o                         
  -5   2  14          0.72          0.63         0.68 o                         
  -4   2  14          0.46          0.51         0.65 o                         
  -3   2  14          0.01          0.52         0.72 o                         
  -6   3  14          0.94         -0.06         0.56 o                         
  -5   3  14         11.26          8.85         0.78 o                         
  -4   3  14          2.36          1.30         0.73 o                         
  -3   3  14          0.89          1.13         0.69 o                         
  -5   4  14          0.02         -0.64         0.64 o                         
  -4   4  14          0.82          0.34         0.65 o                         
                                                                                
